# Supplementary material for: Discrimination of candidate subgenome-specific loci by linkage map construction with an S1 population of octoploid strawberry (Fragaria × ananassa)
Source: BMC Genomics. 2017 May 12;18:374. doi: 10.1186/s12864-017-3762-y (PMC5429521; doi:10.1186/s12864-017-3762-y)
Supplement: Supplementary file 1 — List of the tested SSR markers. (XLSX 81 kb) [file 12864_2017_3762_MOESM1_ESM.xlsx]

## Sheet: Additional_file_1
	Additional file 1. List of tested SSR markers.
	Marker	Polymorphic	Mapped	Reference
		Y=Yes, N=No
	ARSFL_1	Y	Y	Lewers (2005) J Amer Soc Hort Sci 130:102-115
	ARSFL_8	N	N	Lewers (2005) J Amer Soc Hort Sci 130:102-115
	ARSFL_10	Y	N	Lewers (2005) J Amer Soc Hort Sci 130:102-115
	ARSFL_11	Y	N	Lewers (2005) J Amer Soc Hort Sci 130:102-115
	ARSFL_12	Y	Y	Lewers (2005) J Amer Soc Hort Sci 130:102-115
	ARSFL_13	Y	N	Lewers (2005) J Amer Soc Hort Sci 130:102-115
	ARSFL_16	Y	Y	Lewers (2005) J Amer Soc Hort Sci 130:102-115
	ARSFL_19	Y	Y	Lewers (2005) J Amer Soc Hort Sci 130:102-115
	ARSFL_92	N	N	Lewers (2005) J Amer Soc Hort Sci 130:102-115
	CFACAD	Y	Y	Sargent et al. (2008) Genome 51:120-127
	CO378890	Y	Y	Spigler et al. (2008) Heredity 101:507-517
	CO379568	Y	Y	Spigler et al. (2008) Heredity 101:507-517
	CO379796	N	N	Spigler et al. (2008) Heredity 101:507-517
	CO380376	N	N	Spigler et al. (2008) Heredity 101:507-517
	CO381823	N	N	Spigler et al. (2008) Heredity 101:507-517
	CO382063	N	N	Spigler et al. (2008) Heredity 101:507-517
	CO816743	Y	Y	Spigler et al. (2008) Heredity 101:507-517
	CO816836	Y	Y	Spigler et al. (2008) Heredity 101:507-517
	CO817538	N	N	Spigler et al. (2008) Heredity 101:507-517
	CO817853	Y	Y	Spigler et al. (2008) Heredity 101:507-517
	CO818002	Y	N	Spigler et al. (2008) Heredity 101:507-517
	CO818048	Y	Y	Spigler et al. (2008) Heredity 101:507-517
	CO818135	N	N	Spigler et al. (2008) Heredity 101:507-517
	CO818160	N	N	Spigler et al. (2008) Heredity 101:507-517
	CX309678	Y	Y	Spigler et al. (2008) Heredity 101:507-517
	CX661225	Y	Y	Spigler et al. (2008) Heredity 101:507-517
	CX661264	N	N	Spigler et al. (2008) Heredity 101:507-517
	CX661492	N	N	Spigler et al. (2008) Heredity 101:507-517
	CX661870	Y	Y	Spigler et al. (2008) Heredity 101:507-517
	EMFn010	Y	N	Sargent et al. (2004) TAG 109:1385-1391
	EMFn049	Y	Y	Sargent et al. (2004) TAG 109:1385-1391
	EMFn123	Y	Y	Sargent (2006) TAG 112:1349-1359
	EMFn134	N	N	Sargent (2006) TAG 112:1349-1359
	EMFn152	N	N	Sargent (2006) TAG 112:1349-1359
	EMFn153	Y	N	Sargent (2006) TAG 112:1349-1359
	EMFn160	N	N	Sargent (2006) TAG 112:1349-1359
	EMFn162	N	N	Sargent (2006) TAG 112:1349-1359
	EMFn170	N	N	Sargent (2006) TAG 112:1349-1359
	EMFn184	N	N	Sargent (2006) TAG 112:1349-1359
	EMFn185	Y	Y	Sargent (2006) TAG 112:1349-1359
	EMFn207	Y	Y	Sargent (2006) TAG 112:1349-1359
	EMFn225	N	N	Sargent (2006) TAG 112:1349-1359
	EMFv014	N	N	Hadnou (2004) Genome 47:429-438
	EMFv016	Y	N	Hadnou (2004) Genome 47:429-438
	EMFv019	N	N	Hadnou (2004) Genome 47:429-438
	EMFv023	Y	N	Hadnou (2004) Genome 47:429-438
	EMFv024	Y	N	Hadnou (2004) Genome 47:429-438
	EMFvi 008	N	N	Sargent et al. (2003) Mol Eco Note 3:550-552
	EMFvi 038	Y	N	Sargent et al. (2003) Mol Eco Note 3:550-552
	EMFvi 055	N	N	Sargent et al. (2003) Mol Eco Note 3:550-552
	EMFvi 102	Y	Y	Sargent et al. (2003) Mol Eco Note 3:550-552
	EMFvi 108	Y	Y	Sargent et al. (2003) Mol Eco Note 3:550-552
	EMFvi 109	Y	Y	Sargent et al. (2003) Mol Eco Note 3:550-552
	EMFvi 133	Y	N	Sargent et al. (2003) Mol Eco Note 3:550-552
	EMFvi 146	Y	N	Sargent et al. (2003) Mol Eco Note 3:550-552
	EMFvi 179	Y	Y	Sargent et al. (2003) Mol Eco Note 3:550-552
	EMFxA379937	Y	Y	Sargent et al. (2008) Genome 51:120-127
	FAC-013	Y	Y	Lewers (2005) J Amer Soc Hort Sci 130:102-115
	Fvi6	Y	Y	Ashle et al. (2003) TAG 107:1201-1207
	Fvi20	N	N	Ashle et al. (2003) TAG 107:1201-1207
	PSContig6467	N	N	Spigler et al. (2008) Heredity 101:507-517
	RosCOS 0074	N	N	Cabrera (2009) BMC Genomics 10:562
	RosCOS 0121	N	N	Cabrera (2009) BMC Genomics 10:562
	RosCOS 1004	Y	Y	Cabrera (2009) BMC Genomics 10:562
	RosCOS 1095	N	N	Cabrera (2009) BMC Genomics 10:562
	RosCOS 1130	N	N	Cabrera (2009) BMC Genomics 10:562
	RosCOS 1159	N	N	Cabrera (2009) BMC Genomics 10:562
	RosCOS 1167	Y	N	Cabrera (2009) BMC Genomics 10:562
	RosCOS 1207	N	N	Cabrera (2009) BMC Genomics 10:562
	RosCOS 1214	N	N	Cabrera (2009) BMC Genomics 10:562
	RosCOS 1215	N	N	Cabrera (2009) BMC Genomics 10:562
	RosCOS 1221	N	N	Cabrera (2009) BMC Genomics 10:562
	RosCOS 1234	Y	N	Cabrera (2009) BMC Genomics 10:562
	RosCOS 1238	Y	Y	Cabrera (2009) BMC Genomics 10:562
	RosCOS 1260	N	N	Cabrera (2009) BMC Genomics 10:562
	RosCOS 1265	N	N	Cabrera (2009) BMC Genomics 10:562
	RosCOS 1268	Y	Y	Cabrera (2009) BMC Genomics 10:562
	RosCOS 1273	N	N	Cabrera (2009) BMC Genomics 10:562
	RosCOS 1286	N	N	Cabrera (2009) BMC Genomics 10:562
	RosCOS 1294	N	N	Cabrera (2009) BMC Genomics 10:562
	RosCOS 1315	Y	Y	Cabrera (2009) BMC Genomics 10:562
	RosCOS 1323	N	N	Cabrera (2009) BMC Genomics 10:562
	RosCOS 1354	N	N	Cabrera (2009) BMC Genomics 10:562
	RosCOS 1371	N	N	Cabrera (2009) BMC Genomics 10:562
	RosCOS 1376	N	N	Cabrera (2009) BMC Genomics 10:562
	RosCOS 1383	N	N	Cabrera (2009) BMC Genomics 10:562
	RosCOS 1396	N	N	Cabrera (2009) BMC Genomics 10:562
	RosCOS 1400	N	N	Cabrera (2009) BMC Genomics 10:562
	RosCOS 1410	N	N	Cabrera (2009) BMC Genomics 10:562
	RosCOS 1414	Y	N	Cabrera (2009) BMC Genomics 10:562
	RosCOS 1415	N	N	Cabrera (2009) BMC Genomics 10:562
	RosCOS 1456	Y	N	Cabrera (2009) BMC Genomics 10:562
	RosCOS 1457	N	N	Cabrera (2009) BMC Genomics 10:562
	RosCOS 1471	N	N	Cabrera (2009) BMC Genomics 10:562
	RosCOS 1486	N	N	Cabrera (2009) BMC Genomics 10:562
	RosCOS 1498	N	N	Cabrera (2009) BMC Genomics 10:562
	RosCOS 1510	N	N	Cabrera (2009) BMC Genomics 10:562
	RosCOS 1548	N	N	Cabrera (2009) BMC Genomics 10:562
	RosCOS 1551	N	N	Cabrera (2009) BMC Genomics 10:562
	RosCOS 1554	N	N	Cabrera (2009) BMC Genomics 10:562
	RosCOS 1600	N	N	Cabrera (2009) BMC Genomics 10:562
	RosCOS 1616	N	N	Cabrera (2009) BMC Genomics 10:562
	RosCOS 2024	Y	N	Cabrera (2009) BMC Genomics 10:562
	RosCOS 2060	Y	N	Cabrera (2009) BMC Genomics 10:562
	RosCOS 2063	N	N	Cabrera (2009) BMC Genomics 10:562
	RosCOS 2105	N	N	Cabrera (2009) BMC Genomics 10:562
	RosCOS 2327	N	N	Cabrera (2009) BMC Genomics 10:562
	RosCOS 2372	N	N	Cabrera (2009) BMC Genomics 10:562
	RosCOS 2409	Y	N	Cabrera (2009) BMC Genomics 10:562
	RosCOS 2528	N	N	Cabrera (2009) BMC Genomics 10:562
	RosCOS 2585	Y	Y	Cabrera (2009) BMC Genomics 10:562
	RosCOS 2586	N	N	Cabrera (2009) BMC Genomics 10:562
	RosCOS 2599	N	N	Cabrera (2009) BMC Genomics 10:562
	RosCOS 2606	N	N	Cabrera (2009) BMC Genomics 10:562
	RosCOS 2615	N	N	Cabrera (2009) BMC Genomics 10:562
	RosCOS 2626	N	N	Cabrera (2009) BMC Genomics 10:562
	RosCOS 3039	Y	Y	Cabrera (2009) BMC Genomics 10:562
	RosCOS 3130	N	N	Cabrera (2009) BMC Genomics 10:562
	RosCOS 315	N	N	Cabrera (2009) BMC Genomics 10:562
	RosCOS 3229	N	N	Cabrera (2009) BMC Genomics 10:562
	RosCOS 3754	N	N	Cabrera (2009) BMC Genomics 10:562
	RosCOS 3758	Y	N	Cabrera (2009) BMC Genomics 10:562
	RosCOS 3770	N	N	Cabrera (2009) BMC Genomics 10:562
	RosCOS 3772	N	N	Cabrera (2009) BMC Genomics 10:562
	RosCOS 3775	N	N	Cabrera (2009) BMC Genomics 10:562
	RosCOS 3777	N	N	Cabrera (2009) BMC Genomics 10:562
	RosCOS 3789	Y	N	Cabrera (2009) BMC Genomics 10:562
	RosCOS 3790	N	N	Cabrera (2009) BMC Genomics 10:562
	RosCOS 465	N	N	Cabrera (2009) BMC Genomics 10:562
	RosCOS 487	N	N	Cabrera (2009) BMC Genomics 10:562
	RosCOS 534	Y	N	Cabrera (2009) BMC Genomics 10:562
	RosCOS 542	N	N	Cabrera (2009) BMC Genomics 10:562
	RosCOS 544	N	N	Cabrera (2009) BMC Genomics 10:562
	RosCOS 601	N	N	Cabrera (2009) BMC Genomics 10:562
	UDF-004	Y	N	Cipiriani (2004) Mol Ecol Notes 4:366-368
	UFFa11A11	Y	Y	Bassil (2006) Mol Ecol Notes 6:473-476
	UFFa14H09	Y	N	Bassil (2006) Mol Ecol Notes 6:473-476
	FAES0001	Y	Y	Isobe et al. (2013) DNA Res 20:79-92
	FAES0002	N	N	Isobe et al. (2013) DNA Res 20:79-92
	FAES0004	N	N	Isobe et al. (2013) DNA Res 20:79-92
	FAES0007	Y	Y	Isobe et al. (2013) DNA Res 20:79-92
	FAES0011	Y	Y	Isobe et al. (2013) DNA Res 20:79-92
	FAES0012	N	N	Isobe et al. (2013) DNA Res 20:79-92
	FAES0017	Y	Y	Isobe et al. (2013) DNA Res 20:79-92
	FAES0018	Y	N	Isobe et al. (2013) DNA Res 20:79-92
	FAES0019	N	N	Isobe et al. (2013) DNA Res 20:79-92
	FAES0020	N	N	Isobe et al. (2013) DNA Res 20:79-92
	FAES0021	N	N	Isobe et al. (2013) DNA Res 20:79-92
	FAES0023	Y	N	Isobe et al. (2013) DNA Res 20:79-92
	FAES0024	Y	Y	Isobe et al. (2013) DNA Res 20:79-92
	FAES0027	Y	N	Isobe et al. (2013) DNA Res 20:79-92
	FAES0032	N	N	Isobe et al. (2013) DNA Res 20:79-92
	FAES0035	N	N	Isobe et al. (2013) DNA Res 20:79-92
	FAES0037	Y	Y	Isobe et al. (2013) DNA Res 20:79-92
	FAES0038	Y	Y	Isobe et al. (2013) DNA Res 20:79-92
	FAES0040	N	N	Isobe et al. (2013) DNA Res 20:79-92
	FAES0041	N	N	Isobe et al. (2013) DNA Res 20:79-92
	FAES0042	Y	Y	Isobe et al. (2013) DNA Res 20:79-92
	FAES0044	Y	Y	Isobe et al. (2013) DNA Res 20:79-92
	FAES0045	Y	Y	Isobe et al. (2013) DNA Res 20:79-92
	FAES0046	Y	Y	Isobe et al. (2013) DNA Res 20:79-92
	FAES0048	Y	Y	Isobe et al. (2013) DNA Res 20:79-92
	FAES0049	Y	Y	Isobe et al. (2013) DNA Res 20:79-92
	FAES0050	Y	N	Isobe et al. (2013) DNA Res 20:79-92
	FAES0053	N	N	Isobe et al. (2013) DNA Res 20:79-92
	FAES0055	Y	Y	Isobe et al. (2013) DNA Res 20:79-92
	FAES0059	Y	N	Isobe et al. (2013) DNA Res 20:79-92
	FAES0060	Y	N	Isobe et al. (2013) DNA Res 20:79-92
	FAES0065	Y	N	Isobe et al. (2013) DNA Res 20:79-92
	FAES0066	N	N	Isobe et al. (2013) DNA Res 20:79-92
	FAES0067	Y	Y	Isobe et al. (2013) DNA Res 20:79-92
	FAES0068	Y	Y	Isobe et al. (2013) DNA Res 20:79-92
	FAES0069	Y	Y	Isobe et al. (2013) DNA Res 20:79-92
	FAES0070	Y	Y	Isobe et al. (2013) DNA Res 20:79-92
	FAES0071	N	N	Isobe et al. (2013) DNA Res 20:79-92
	FAES0075	Y	Y	Isobe et al. (2013) DNA Res 20:79-92
	FAES0076	Y	N	Isobe et al. (2013) DNA Res 20:79-92
	FAES0078	Y	Y	Isobe et al. (2013) DNA Res 20:79-92
	FAES0080	N	N	Isobe et al. (2013) DNA Res 20:79-92
	FAES0081	Y	Y	Isobe et al. (2013) DNA Res 20:79-92
	FAES0084	N	N	Isobe et al. (2013) DNA Res 20:79-92
	FAES0086	N	N	Isobe et al. (2013) DNA Res 20:79-92
	FAES0087	N	N	Isobe et al. (2013) DNA Res 20:79-92
	FAES0089	N	N	Isobe et al. (2013) DNA Res 20:79-92
	FAES0092	Y	N	Isobe et al. (2013) DNA Res 20:79-92
	FAES0093	Y	Y	Isobe et al. (2013) DNA Res 20:79-92
	FAES0094	N	N	Isobe et al. (2013) DNA Res 20:79-92
	FAES0095	N	N	Isobe et al. (2013) DNA Res 20:79-92
	FAES0096	N	N	Isobe et al. (2013) DNA Res 20:79-92
	FAES0097	N	N	Isobe et al. (2013) DNA Res 20:79-92
	FAES0099	N	N	Isobe et al. (2013) DNA Res 20:79-92
	FAES0100	Y	Y	Isobe et al. (2013) DNA Res 20:79-92
	FAES0101	Y	Y	Isobe et al. (2013) DNA Res 20:79-92
	FAES0103	Y	Y	Isobe et al. (2013) DNA Res 20:79-92
	FAES0105	Y	Y	Isobe et al. (2013) DNA Res 20:79-92
	FAES0107	Y	Y	Isobe et al. (2013) DNA Res 20:79-92
	FAES0108	Y	Y	Isobe et al. (2013) DNA Res 20:79-92
	FAES0114	Y	N	Isobe et al. (2013) DNA Res 20:79-92
	FAES0115	N	N	Isobe et al. (2013) DNA Res 20:79-92
	FAES0117	Y	Y	Isobe et al. (2013) DNA Res 20:79-92
	FAES0118	Y	N	Isobe et al. (2013) DNA Res 20:79-92
	FAES0119	Y	Y	Isobe et al. (2013) DNA Res 20:79-92
	FAES0126	N	N	Isobe et al. (2013) DNA Res 20:79-92
	FAES0127	N	N	Isobe et al. (2013) DNA Res 20:79-92
	FAES0128	Y	Y	Isobe et al. (2013) DNA Res 20:79-92
	FAES0129	Y	Y	Isobe et al. (2013) DNA Res 20:79-92
	FAES0136	Y	Y	Isobe et al. (2013) DNA Res 20:79-92
	FAES0138	N	N	Isobe et al. (2013) DNA Res 20:79-92
	FAES0139	N	N	Isobe et al. (2013) DNA Res 20:79-92
	FAES0141	N	N	Isobe et al. (2013) DNA Res 20:79-92
	FAES0150	N	N	Isobe et al. (2013) DNA Res 20:79-92
	FAES0151	Y	Y	Isobe et al. (2013) DNA Res 20:79-92
	FAES0152	Y	N	Isobe et al. (2013) DNA Res 20:79-92
	FAES0154	Y	Y	Isobe et al. (2013) DNA Res 20:79-92
	FAES0156	Y	Y	Isobe et al. (2013) DNA Res 20:79-92
	FAES0157	Y	Y	Isobe et al. (2013) DNA Res 20:79-92
	FAES0159	N	N	Isobe et al. (2013) DNA Res 20:79-92
	FAES0161	N	N	Isobe et al. (2013) DNA Res 20:79-92
	FAES0162	Y	Y	Isobe et al. (2013) DNA Res 20:79-92
	FAES0175	N	N	Isobe et al. (2013) DNA Res 20:79-92
	FAES0183	N	N	Isobe et al. (2013) DNA Res 20:79-92
	FAES0184	Y	Y	Isobe et al. (2013) DNA Res 20:79-92
	FAES0186	N	N	Isobe et al. (2013) DNA Res 20:79-92
	FAES0188	Y	Y	Isobe et al. (2013) DNA Res 20:79-92
	FAES0192	N	N	Isobe et al. (2013) DNA Res 20:79-92
	FAES0196	Y	Y	Isobe et al. (2013) DNA Res 20:79-92
	FAES0199	Y	Y	Isobe et al. (2013) DNA Res 20:79-92
	FAES0200	Y	Y	Isobe et al. (2013) DNA Res 20:79-92
	FAES0205	Y	Y	Isobe et al. (2013) DNA Res 20:79-92
	FAES0208	N	N	Isobe et al. (2013) DNA Res 20:79-92
	FAES0214	N	N	Isobe et al. (2013) DNA Res 20:79-92
	FAES0223	Y	Y	Isobe et al. (2013) DNA Res 20:79-92
	FAES0224	Y	Y	Isobe et al. (2013) DNA Res 20:79-92
	FAES0226	Y	Y	Isobe et al. (2013) DNA Res 20:79-92
	FAES0228	N	N	Isobe et al. (2013) DNA Res 20:79-92
	FAES0235	Y	Y	Isobe et al. (2013) DNA Res 20:79-92
	FAES0239	Y	Y	Isobe et al. (2013) DNA Res 20:79-92
	FAES0241	Y	Y	Isobe et al. (2013) DNA Res 20:79-92
	FAES0243	Y	N	Isobe et al. (2013) DNA Res 20:79-92
	FAES0245	Y	Y	Isobe et al. (2013) DNA Res 20:79-92
	FAES0246	Y	N	Isobe et al. (2013) DNA Res 20:79-92
	FAES0247	Y	Y	Isobe et al. (2013) DNA Res 20:79-92
	FAES0259	Y	N	Isobe et al. (2013) DNA Res 20:79-92
	FAES0262	Y	Y	Isobe et al. (2013) DNA Res 20:79-92
	FAES0265	N	N	Isobe et al. (2013) DNA Res 20:79-92
	FAES0268	Y	Y	Isobe et al. (2013) DNA Res 20:79-92
	FAES0271	Y	N	Isobe et al. (2013) DNA Res 20:79-92
	FAES0273	Y	Y	Isobe et al. (2013) DNA Res 20:79-92
	FAES0274	Y	Y	Isobe et al. (2013) DNA Res 20:79-92
	FAES0276	Y	Y	Isobe et al. (2013) DNA Res 20:79-92
	FAES0277	N	N	Isobe et al. (2013) DNA Res 20:79-92
	FAES0283	Y	N	Isobe et al. (2013) DNA Res 20:79-92
	FAES0284	Y	N	Isobe et al. (2013) DNA Res 20:79-92
	FAES0286	Y	N	Isobe et al. (2013) DNA Res 20:79-92
	FAES0289	N	N	Isobe et al. (2013) DNA Res 20:79-92
	FAES0290	Y	N	Isobe et al. (2013) DNA Res 20:79-92
	FAES0293	N	N	Isobe et al. (2013) DNA Res 20:79-92
	FAES0294	Y	Y	Isobe et al. (2013) DNA Res 20:79-92
	FAES0296	N	N	Isobe et al. (2013) DNA Res 20:79-92
	FAES0298	N	N	Isobe et al. (2013) DNA Res 20:79-92
	FAES0303	N	N	Isobe et al. (2013) DNA Res 20:79-92
	FAES0304	N	N	Isobe et al. (2013) DNA Res 20:79-92
	FAES0307	Y	Y	Isobe et al. (2013) DNA Res 20:79-92
	FAES0309	Y	Y	Isobe et al. (2013) DNA Res 20:79-92
	FAES0311	Y	Y	Isobe et al. (2013) DNA Res 20:79-92
	FAES0319	Y	Y	Isobe et al. (2013) DNA Res 20:79-92
	FAES0321	N	N	Isobe et al. (2013) DNA Res 20:79-92
	FAES0326	Y	N	Isobe et al. (2013) DNA Res 20:79-92
	FAES0327	N	N	Isobe et al. (2013) DNA Res 20:79-92
	FAES0330	N	N	Isobe et al. (2013) DNA Res 20:79-92
	FAES0332	Y	Y	Isobe et al. (2013) DNA Res 20:79-92
	FAES0336	N	N	Isobe et al. (2013) DNA Res 20:79-92
	FAES0340	Y	Y	Isobe et al. (2013) DNA Res 20:79-92
	FAES0341	N	N	Isobe et al. (2013) DNA Res 20:79-92
	FAES0343	Y	Y	Isobe et al. (2013) DNA Res 20:79-92
	FAES0344	Y	Y	Isobe et al. (2013) DNA Res 20:79-92
	FAES0352	N	N	Isobe et al. (2013) DNA Res 20:79-92
	FAES0353	Y	N	Isobe et al. (2013) DNA Res 20:79-92
	FAES0354	Y	Y	Isobe et al. (2013) DNA Res 20:79-92
	FAES0357	N	N	Isobe et al. (2013) DNA Res 20:79-92
	FAES0362	Y	Y	Isobe et al. (2013) DNA Res 20:79-92
	FAES0363	Y	Y	Isobe et al. (2013) DNA Res 20:79-92
	FAES0371	Y	Y	Isobe et al. (2013) DNA Res 20:79-92
	FAES0376	N	N	Isobe et al. (2013) DNA Res 20:79-92
	FAES0377	N	N	Isobe et al. (2013) DNA Res 20:79-92
	FAES0378	Y	Y	Isobe et al. (2013) DNA Res 20:79-92
	FAES0380	Y	Y	Isobe et al. (2013) DNA Res 20:79-92
	FAES0381	N	N	Isobe et al. (2013) DNA Res 20:79-92
	FAES0382	Y	Y	Isobe et al. (2013) DNA Res 20:79-92
	FAES0387	Y	N	Isobe et al. (2013) DNA Res 20:79-92
	FAES0388	Y	Y	Isobe et al. (2013) DNA Res 20:79-92
	FAES0391	Y	Y	Isobe et al. (2013) DNA Res 20:79-92
	FAES0392	Y	N	Isobe et al. (2013) DNA Res 20:79-92
	FAES0394	Y	N	Isobe et al. (2013) DNA Res 20:79-92
	FAES0398	N	N	Isobe et al. (2013) DNA Res 20:79-92
	FAES0399	Y	N	Isobe et al. (2013) DNA Res 20:79-92
	FAES0400	Y	Y	Isobe et al. (2013) DNA Res 20:79-92
	FAES0401	N	N	Isobe et al. (2013) DNA Res 20:79-92
	FAES0407	Y	N	Isobe et al. (2013) DNA Res 20:79-92
	FAES0415	N	N	Isobe et al. (2013) DNA Res 20:79-92
	FAES0419	Y	N	Isobe et al. (2013) DNA Res 20:79-92
	FAES0423	Y	Y	Isobe et al. (2013) DNA Res 20:79-92
	FAES0425	Y	N	Isobe et al. (2013) DNA Res 20:79-92
	FAES0434	Y	Y	Isobe et al. (2013) DNA Res 20:79-92
	FAES0442	Y	Y	Isobe et al. (2013) DNA Res 20:79-92
	FAES0444	N	N	Isobe et al. (2013) DNA Res 20:79-92
	FAES0449	N	N	Isobe et al. (2013) DNA Res 20:79-92
	FAES0454	Y	Y	Isobe et al. (2013) DNA Res 20:79-92
	FAES0465	Y	N	Isobe et al. (2013) DNA Res 20:79-92
	FAES0466	N	N	Isobe et al. (2013) DNA Res 20:79-92
	FAES0499	Y	Y	Isobe et al. (2013) DNA Res 20:79-92
	FAES0504	N	N	Isobe et al. (2013) DNA Res 20:79-92
	FAES0510	Y	Y	Isobe et al. (2013) DNA Res 20:79-92
	FAES0522	N	N	Isobe et al. (2013) DNA Res 20:79-92
	FAES0523	N	N	Isobe et al. (2013) DNA Res 20:79-92
	FAES0524	Y	Y	Isobe et al. (2013) DNA Res 20:79-92
	FAES0528	Y	Y	Isobe et al. (2013) DNA Res 20:79-92
	FAES0530	N	N	Isobe et al. (2013) DNA Res 20:79-92
	FAES0531	N	N	Isobe et al. (2013) DNA Res 20:79-92
	FAES0536	N	N	Isobe et al. (2013) DNA Res 20:79-92
	FAES0544	N	N	Isobe et al. (2013) DNA Res 20:79-92
	FAES0551	Y	Y	Isobe et al. (2013) DNA Res 20:79-92
	FAES0553	Y	N	Isobe et al. (2013) DNA Res 20:79-92
	FAES0558	Y	Y	Isobe et al. (2013) DNA Res 20:79-92
	FAES0561	Y	Y	Isobe et al. (2013) DNA Res 20:79-92
	FAES0562	N	N	Isobe et al. (2013) DNA Res 20:79-92
	FAES0567	Y	Y	Isobe et al. (2013) DNA Res 20:79-92
	FAES0574	N	N	Isobe et al. (2013) DNA Res 20:79-92
	FAES0575	Y	Y	Isobe et al. (2013) DNA Res 20:79-92
	FAES0577	Y	Y	Isobe et al. (2013) DNA Res 20:79-92
	FAES0578	Y	N	Isobe et al. (2013) DNA Res 20:79-92
	FAES0580	N	N	Isobe et al. (2013) DNA Res 20:79-92
	FAES0581	N	N	Isobe et al. (2013) DNA Res 20:79-92
	FAES0586	Y	Y	Isobe et al. (2013) DNA Res 20:79-92
	FAES0594	Y	Y	Isobe et al. (2013) DNA Res 20:79-92
	FAES0606	N	N	Isobe et al. (2013) DNA Res 20:79-92
	FAGS0003	Y	N	Isobe et al. (2013) DNA Res 20:79-92
	FAGS0014	Y	N	Isobe et al. (2013) DNA Res 20:79-92
	FAGS0017	Y	Y	Isobe et al. (2013) DNA Res 20:79-92
	FAGS0019	Y	Y	Isobe et al. (2013) DNA Res 20:79-92
	FAGS0020	Y	Y	Isobe et al. (2013) DNA Res 20:79-92
	FAGS0024	Y	N	Isobe et al. (2013) DNA Res 20:79-92
	FAGS0027	Y	Y	Isobe et al. (2013) DNA Res 20:79-92
	FAGS0029	Y	Y	Isobe et al. (2013) DNA Res 20:79-92
	FAGS0034	Y	Y	Isobe et al. (2013) DNA Res 20:79-92
	FAGS0035	Y	Y	Isobe et al. (2013) DNA Res 20:79-92
	FAGS0041	Y	Y	Isobe et al. (2013) DNA Res 20:79-92
	FAGS0047	Y	Y	Isobe et al. (2013) DNA Res 20:79-92
	FAGS0050	Y	N	Isobe et al. (2013) DNA Res 20:79-92
	FAGS0058	Y	Y	Isobe et al. (2013) DNA Res 20:79-92
	FAGS0067	Y	Y	Isobe et al. (2013) DNA Res 20:79-92
	FAGS0069	Y	Y	Isobe et al. (2013) DNA Res 20:79-92
	FAGS0080	N	N	Isobe et al. (2013) DNA Res 20:79-92
	FAGS0082	N	N	Isobe et al. (2013) DNA Res 20:79-92
	FAGS0085	N	N	Isobe et al. (2013) DNA Res 20:79-92
	FAGS0087	Y	Y	Isobe et al. (2013) DNA Res 20:79-92
	FAGS0090	Y	Y	Isobe et al. (2013) DNA Res 20:79-92
	FAGS0094	Y	N	Isobe et al. (2013) DNA Res 20:79-92
	FAGS0102	Y	Y	Isobe et al. (2013) DNA Res 20:79-92
	FAGS0115	N	N	Isobe et al. (2013) DNA Res 20:79-92
	FAGS0130	Y	Y	Sato et al. unpublished
	FAGS0131	Y	Y	Sato et al. unpublished
	FAGS0133	Y	Y	Sato et al. unpublished
	FAGS0134	N	N	Sato et al. unpublished
	FAGS0135	Y	Y	Sato et al. unpublished
	FAGS0136	N	N	Sato et al. unpublished
	FAGS0138	Y	Y	Sato et al. unpublished
	FAGS0139	Y	Y	Sato et al. unpublished
	FAGS0147	Y	Y	Sato et al. unpublished
	FAGS0149	N	N	Sato et al. unpublished
	FAGS0150	Y	Y	Sato et al. unpublished
	FAGS0151	N	N	Sato et al. unpublished
	FAGS0152	Y	Y	Sato et al. unpublished
	FAGS0153	Y	N	Sato et al. unpublished
	FAGS0155	Y	N	Sato et al. unpublished
	FAGS0156	Y	Y	Sato et al. unpublished
	FAGS0157	Y	Y	Sato et al. unpublished
	FAGS0158	Y	Y	Sato et al. unpublished
	FAGS0163	Y	Y	Sato et al. unpublished
	FAGS0165	N	N	Sato et al. unpublished
	FAGS0167	Y	Y	Sato et al. unpublished
	FAGS0170	Y	N	Sato et al. unpublished
	FAGS0172	Y	Y	Sato et al. unpublished
	FAGS0179	Y	Y	Sato et al. unpublished
	FAGS0180	N	N	Sato et al. unpublished
	FAGS0181	N	N	Sato et al. unpublished
	FAGS0185	Y	Y	Sato et al. unpublished
	FAGS0188	Y	Y	Sato et al. unpublished
	FAGS0191	Y	Y	Sato et al. unpublished
	FAGS0192	Y	Y	Sato et al. unpublished
	FAGS0193	Y	Y	Sato et al. unpublished
	FVES0005	N	N	Isobe et al. (2013) DNA Res 20:79-92
	FVES0006	N	N	Isobe et al. (2013) DNA Res 20:79-92
	FVES0007	Y	Y	Isobe et al. (2013) DNA Res 20:79-92
	FVES0008	N	N	Isobe et al. (2013) DNA Res 20:79-92
	FVES0010	Y	N	Isobe et al. (2013) DNA Res 20:79-92
	FVES0011	Y	N	Isobe et al. (2013) DNA Res 20:79-92
	FVES0013	N	N	Isobe et al. (2013) DNA Res 20:79-92
	FVES0015	N	N	Isobe et al. (2013) DNA Res 20:79-92
	FVES0016	Y	Y	Isobe et al. (2013) DNA Res 20:79-92
	FVES0019	Y	N	Isobe et al. (2013) DNA Res 20:79-92
	FVES0028	Y	N	Isobe et al. (2013) DNA Res 20:79-92
	FVES0030	N	N	Isobe et al. (2013) DNA Res 20:79-92
	FVES0032	N	N	Isobe et al. (2013) DNA Res 20:79-92
	FVES0033	N	N	Isobe et al. (2013) DNA Res 20:79-92
	FVES0035	Y	N	Isobe et al. (2013) DNA Res 20:79-92
	FVES0036	N	N	Isobe et al. (2013) DNA Res 20:79-92
	FVES0037	Y	N	Isobe et al. (2013) DNA Res 20:79-92
	FVES0039	Y	Y	Isobe et al. (2013) DNA Res 20:79-92
	FVES0041	Y	Y	Isobe et al. (2013) DNA Res 20:79-92
	FVES0042	Y	N	Isobe et al. (2013) DNA Res 20:79-92
	FVES0043	Y	N	Isobe et al. (2013) DNA Res 20:79-92
	FVES0044	N	N	Isobe et al. (2013) DNA Res 20:79-92
	FVES0045	Y	Y	Isobe et al. (2013) DNA Res 20:79-92
	FVES0047	Y	N	Isobe et al. (2013) DNA Res 20:79-92
	FVES0049	Y	Y	Isobe et al. (2013) DNA Res 20:79-92
	FVES0052	Y	N	Isobe et al. (2013) DNA Res 20:79-92
	FVES0055	Y	Y	Isobe et al. (2013) DNA Res 20:79-92
	FVES0060	Y	N	Isobe et al. (2013) DNA Res 20:79-92
	FVES0061	N	N	Isobe et al. (2013) DNA Res 20:79-92
	FVES0063	Y	N	Isobe et al. (2013) DNA Res 20:79-92
	FVES0065	Y	Y	Isobe et al. (2013) DNA Res 20:79-92
	FVES0068	N	N	Isobe et al. (2013) DNA Res 20:79-92
	FVES0069	Y	Y	Isobe et al. (2013) DNA Res 20:79-92
	FVES0072	Y	Y	Isobe et al. (2013) DNA Res 20:79-92
	FVES0074	N	N	Isobe et al. (2013) DNA Res 20:79-92
	FVES0075	Y	Y	Isobe et al. (2013) DNA Res 20:79-92
	FVES0076	Y	Y	Isobe et al. (2013) DNA Res 20:79-92
	FVES0078	Y	Y	Isobe et al. (2013) DNA Res 20:79-92
	FVES0080	N	N	Isobe et al. (2013) DNA Res 20:79-92
	FVES0081	Y	N	Isobe et al. (2013) DNA Res 20:79-92
	FVES0084	N	N	Isobe et al. (2013) DNA Res 20:79-92
	FVES0088	Y	Y	Isobe et al. (2013) DNA Res 20:79-92
	FVES0090	Y	Y	Isobe et al. (2013) DNA Res 20:79-92
	FVES0093	Y	N	Isobe et al. (2013) DNA Res 20:79-92
	FVES0094	Y	N	Isobe et al. (2013) DNA Res 20:79-92
	FVES0097	N	N	Isobe et al. (2013) DNA Res 20:79-92
	FVES0100	Y	Y	Isobe et al. (2013) DNA Res 20:79-92
	FVES0102	Y	Y	Isobe et al. (2013) DNA Res 20:79-92
	FVES0104	Y	Y	Isobe et al. (2013) DNA Res 20:79-92
	FVES0106	N	N	Isobe et al. (2013) DNA Res 20:79-92
	FVES0109	N	N	Isobe et al. (2013) DNA Res 20:79-92
	FVES0110	Y	Y	Isobe et al. (2013) DNA Res 20:79-92
	FVES0112	Y	Y	Isobe et al. (2013) DNA Res 20:79-92
	FVES0113	Y	Y	Isobe et al. (2013) DNA Res 20:79-92
	FVES0116	Y	N	Isobe et al. (2013) DNA Res 20:79-92
	FVES0117	N	N	Isobe et al. (2013) DNA Res 20:79-92
	FVES0118	N	N	Isobe et al. (2013) DNA Res 20:79-92
	FVES0119	N	N	Isobe et al. (2013) DNA Res 20:79-92
	FVES0121	Y	N	Isobe et al. (2013) DNA Res 20:79-92
	FVES0123	Y	Y	Isobe et al. (2013) DNA Res 20:79-92
	FVES0125	Y	N	Isobe et al. (2013) DNA Res 20:79-92
	FVES0127	Y	Y	Isobe et al. (2013) DNA Res 20:79-92
	FVES0128	Y	Y	Isobe et al. (2013) DNA Res 20:79-92
	FVES0129	Y	Y	Isobe et al. (2013) DNA Res 20:79-92
	FVES0131	N	N	Isobe et al. (2013) DNA Res 20:79-92
	FVES0132	Y	N	Isobe et al. (2013) DNA Res 20:79-92
	FVES0133	N	N	Isobe et al. (2013) DNA Res 20:79-92
	FVES0138	Y	Y	Isobe et al. (2013) DNA Res 20:79-92
	FVES0139	Y	N	Isobe et al. (2013) DNA Res 20:79-92
	FVES0141	N	N	Isobe et al. (2013) DNA Res 20:79-92
	FVES0143	Y	Y	Isobe et al. (2013) DNA Res 20:79-92
	FVES0144	Y	Y	Isobe et al. (2013) DNA Res 20:79-92
	FVES0145	Y	Y	Isobe et al. (2013) DNA Res 20:79-92
	FVES0147	Y	N	Isobe et al. (2013) DNA Res 20:79-92
	FVES0148	Y	Y	Isobe et al. (2013) DNA Res 20:79-92
	FVES0150	Y	Y	Isobe et al. (2013) DNA Res 20:79-92
	FVES0152	Y	N	Isobe et al. (2013) DNA Res 20:79-92
	FVES0158	Y	N	Isobe et al. (2013) DNA Res 20:79-92
	FVES0160	Y	Y	Isobe et al. (2013) DNA Res 20:79-92
	FVES0166	Y	N	Isobe et al. (2013) DNA Res 20:79-92
	FVES0172	Y	N	Isobe et al. (2013) DNA Res 20:79-92
	FVES0174	N	N	Isobe et al. (2013) DNA Res 20:79-92
	FVES0176	Y	Y	Isobe et al. (2013) DNA Res 20:79-92
	FVES0177	N	N	Isobe et al. (2013) DNA Res 20:79-92
	FVES0181	N	N	Isobe et al. (2013) DNA Res 20:79-92
	FVES0183	Y	N	Isobe et al. (2013) DNA Res 20:79-92
	FVES0184	Y	N	Isobe et al. (2013) DNA Res 20:79-92
	FVES0190	Y	Y	Isobe et al. (2013) DNA Res 20:79-92
	FVES0191	Y	Y	Isobe et al. (2013) DNA Res 20:79-92
	FVES0192	Y	N	Isobe et al. (2013) DNA Res 20:79-92
	FVES0196	Y	N	Isobe et al. (2013) DNA Res 20:79-92
	FVES0198	Y	Y	Isobe et al. (2013) DNA Res 20:79-92
	FVES0200	N	N	Isobe et al. (2013) DNA Res 20:79-92
	FVES0201	N	N	Isobe et al. (2013) DNA Res 20:79-92
	FVES0203	Y	Y	Isobe et al. (2013) DNA Res 20:79-92
	FVES0204	N	N	Isobe et al. (2013) DNA Res 20:79-92
	FVES0205	N	N	Isobe et al. (2013) DNA Res 20:79-92
	FVES0206	Y	N	Isobe et al. (2013) DNA Res 20:79-92
	FVES0207	N	N	Isobe et al. (2013) DNA Res 20:79-92
	FVES0210	Y	Y	Isobe et al. (2013) DNA Res 20:79-92
	FVES0211	Y	Y	Isobe et al. (2013) DNA Res 20:79-92
	FVES0212	Y	Y	Isobe et al. (2013) DNA Res 20:79-92
	FVES0218	Y	Y	Isobe et al. (2013) DNA Res 20:79-92
	FVES0219	Y	Y	Isobe et al. (2013) DNA Res 20:79-92
	FVES0224	Y	Y	Isobe et al. (2013) DNA Res 20:79-92
	FVES0226	Y	N	Isobe et al. (2013) DNA Res 20:79-92
	FVES0227	Y	N	Isobe et al. (2013) DNA Res 20:79-92
	FVES0228	Y	N	Isobe et al. (2013) DNA Res 20:79-92
	FVES0229	Y	Y	Isobe et al. (2013) DNA Res 20:79-92
	FVES0233	N	N	Isobe et al. (2013) DNA Res 20:79-92
	FVES0237	Y	N	Isobe et al. (2013) DNA Res 20:79-92
	FVES0242	N	N	Isobe et al. (2013) DNA Res 20:79-92
	FVES0243	Y	Y	Isobe et al. (2013) DNA Res 20:79-92
	FVES0245	N	N	Isobe et al. (2013) DNA Res 20:79-92
	FVES0248	Y	N	Isobe et al. (2013) DNA Res 20:79-92
	FVES0250	Y	Y	Isobe et al. (2013) DNA Res 20:79-92
	FVES0251	N	N	Isobe et al. (2013) DNA Res 20:79-92
	FVES0255	Y	N	Isobe et al. (2013) DNA Res 20:79-92
	FVES0256	Y	N	Isobe et al. (2013) DNA Res 20:79-92
	FVES0258	Y	N	Isobe et al. (2013) DNA Res 20:79-92
	FVES0260	Y	N	Isobe et al. (2013) DNA Res 20:79-92
	FVES0261	Y	Y	Isobe et al. (2013) DNA Res 20:79-92
	FVES0264	Y	N	Isobe et al. (2013) DNA Res 20:79-92
	FVES0268	Y	N	Isobe et al. (2013) DNA Res 20:79-92
	FVES0269	Y	Y	Isobe et al. (2013) DNA Res 20:79-92
	FVES0280	Y	N	Isobe et al. (2013) DNA Res 20:79-92
	FVES0282	Y	Y	Isobe et al. (2013) DNA Res 20:79-92
	FVES0284	Y	Y	Isobe et al. (2013) DNA Res 20:79-92
	FVES0288	N	N	Isobe et al. (2013) DNA Res 20:79-92
	FVES0290	Y	N	Isobe et al. (2013) DNA Res 20:79-92
	FVES0294	Y	N	Isobe et al. (2013) DNA Res 20:79-92
	FVES0295	Y	Y	Isobe et al. (2013) DNA Res 20:79-92
	FVES0298	N	N	Isobe et al. (2013) DNA Res 20:79-92
	FVES0301	N	N	Isobe et al. (2013) DNA Res 20:79-92
	FVES0302	N	N	Isobe et al. (2013) DNA Res 20:79-92
	FVES0304	N	N	Isobe et al. (2013) DNA Res 20:79-92
	FVES0305	Y	Y	Isobe et al. (2013) DNA Res 20:79-92
	FVES0311	Y	Y	Isobe et al. (2013) DNA Res 20:79-92
	FVES0315	N	N	Isobe et al. (2013) DNA Res 20:79-92
	FVES0319	Y	Y	Isobe et al. (2013) DNA Res 20:79-92
	FVES0320	N	N	Isobe et al. (2013) DNA Res 20:79-92
	FVES0322	Y	N	Isobe et al. (2013) DNA Res 20:79-92
	FVES0324	Y	N	Isobe et al. (2013) DNA Res 20:79-92
	FVES0325	Y	N	Isobe et al. (2013) DNA Res 20:79-92
	FVES0326	Y	N	Isobe et al. (2013) DNA Res 20:79-92
	FVES0328	N	N	Isobe et al. (2013) DNA Res 20:79-92
	FVES0331	Y	Y	Isobe et al. (2013) DNA Res 20:79-92
	FVES0332	N	N	Isobe et al. (2013) DNA Res 20:79-92
	FVES0335	Y	Y	Isobe et al. (2013) DNA Res 20:79-92
	FVES0338	Y	N	Isobe et al. (2013) DNA Res 20:79-92
	FVES0340	N	N	Isobe et al. (2013) DNA Res 20:79-92
	FVES0341	N	N	Isobe et al. (2013) DNA Res 20:79-92
	FVES0343	N	N	Isobe et al. (2013) DNA Res 20:79-92
	FVES0347	N	N	Isobe et al. (2013) DNA Res 20:79-92
	FVES0356	Y	Y	Isobe et al. (2013) DNA Res 20:79-92
	FVES0357	Y	N	Isobe et al. (2013) DNA Res 20:79-92
	FVES0359	Y	N	Isobe et al. (2013) DNA Res 20:79-92
	FVES0361	N	N	Isobe et al. (2013) DNA Res 20:79-92
	FVES0363	Y	Y	Isobe et al. (2013) DNA Res 20:79-92
	FVES0365	Y	N	Isobe et al. (2013) DNA Res 20:79-92
	FVES0366	N	N	Isobe et al. (2013) DNA Res 20:79-92
	FVES0370	Y	Y	Isobe et al. (2013) DNA Res 20:79-92
	FVES0373	N	N	Isobe et al. (2013) DNA Res 20:79-92
	FVES0374	Y	N	Isobe et al. (2013) DNA Res 20:79-92
	FVES0376	Y	N	Isobe et al. (2013) DNA Res 20:79-92
	FVES0377	N	N	Isobe et al. (2013) DNA Res 20:79-92
	FVES0379	Y	Y	Isobe et al. (2013) DNA Res 20:79-92
	FVES0380	Y	Y	Isobe et al. (2013) DNA Res 20:79-92
	FVES0381	Y	Y	Isobe et al. (2013) DNA Res 20:79-92
	FVES0384	Y	Y	Isobe et al. (2013) DNA Res 20:79-92
	FVES0385	N	N	Isobe et al. (2013) DNA Res 20:79-92
	FVES0387	N	N	Isobe et al. (2013) DNA Res 20:79-92
	FVES0388	N	N	Isobe et al. (2013) DNA Res 20:79-92
	FVES0391	Y	Y	Isobe et al. (2013) DNA Res 20:79-92
	FVES0392	N	N	Isobe et al. (2013) DNA Res 20:79-92
	FVES0393	Y	Y	Isobe et al. (2013) DNA Res 20:79-92
	FVES0395	Y	N	Isobe et al. (2013) DNA Res 20:79-92
	FVES0396	Y	Y	Isobe et al. (2013) DNA Res 20:79-92
	FVES0398	Y	Y	Isobe et al. (2013) DNA Res 20:79-92
	FVES0399	N	N	Isobe et al. (2013) DNA Res 20:79-92
	FVES0400	N	N	Isobe et al. (2013) DNA Res 20:79-92
	FVES0401	Y	Y	Isobe et al. (2013) DNA Res 20:79-92
	FVES0402	Y	Y	Isobe et al. (2013) DNA Res 20:79-92
	FVES0411	N	N	Isobe et al. (2013) DNA Res 20:79-92
	FVES0412	N	N	Isobe et al. (2013) DNA Res 20:79-92
	FVES0412	N	N	Isobe et al. (2013) DNA Res 20:79-92
	FVES0415	N	N	Isobe et al. (2013) DNA Res 20:79-92
	FVES0416	N	N	Isobe et al. (2013) DNA Res 20:79-92
	FVES0419	N	N	Isobe et al. (2013) DNA Res 20:79-92
	FVES0423	Y	Y	Isobe et al. (2013) DNA Res 20:79-92
	FVES0424	Y	N	Isobe et al. (2013) DNA Res 20:79-92
	FVES0425	N	N	Isobe et al. (2013) DNA Res 20:79-92
	FVES0427	Y	Y	Isobe et al. (2013) DNA Res 20:79-92
	FVES0432	Y	Y	Isobe et al. (2013) DNA Res 20:79-92
	FVES0435	N	N	Isobe et al. (2013) DNA Res 20:79-92
	FVES0439	N	N	Isobe et al. (2013) DNA Res 20:79-92
	FVES0443	Y	Y	Isobe et al. (2013) DNA Res 20:79-92
	FVES0447	Y	Y	Isobe et al. (2013) DNA Res 20:79-92
	FVES0448	Y	N	Isobe et al. (2013) DNA Res 20:79-92
	FVES0451	Y	N	Isobe et al. (2013) DNA Res 20:79-92
	FVES0452	Y	Y	Isobe et al. (2013) DNA Res 20:79-92
	FVES0453	Y	N	Isobe et al. (2013) DNA Res 20:79-92
	FVES0454	Y	Y	Isobe et al. (2013) DNA Res 20:79-92
	FVES0455	N	N	Isobe et al. (2013) DNA Res 20:79-92
	FVES0456	Y	Y	Isobe et al. (2013) DNA Res 20:79-92
	FVES0458	Y	N	Isobe et al. (2013) DNA Res 20:79-92
	FVES0459	Y	N	Isobe et al. (2013) DNA Res 20:79-92
	FVES0460	Y	N	Isobe et al. (2013) DNA Res 20:79-92
	FVES0461	Y	Y	Isobe et al. (2013) DNA Res 20:79-92
	FVES0462	Y	Y	Isobe et al. (2013) DNA Res 20:79-92
	FVES0463	N	N	Isobe et al. (2013) DNA Res 20:79-92
	FVES0464	Y	Y	Isobe et al. (2013) DNA Res 20:79-92
	FVES0465	N	N	Isobe et al. (2013) DNA Res 20:79-92
	FVES0467	Y	N	Isobe et al. (2013) DNA Res 20:79-92
	FVES0468	N	N	Isobe et al. (2013) DNA Res 20:79-92
	FVES0471	Y	N	Isobe et al. (2013) DNA Res 20:79-92
	FVES0474	N	N	Isobe et al. (2013) DNA Res 20:79-92
	FVES0475	Y	Y	Isobe et al. (2013) DNA Res 20:79-92
	FVES0478	Y	Y	Isobe et al. (2013) DNA Res 20:79-92
	FVES0480	Y	Y	Isobe et al. (2013) DNA Res 20:79-92
	FVES0481	Y	Y	Isobe et al. (2013) DNA Res 20:79-92
	FVES0488	Y	Y	Isobe et al. (2013) DNA Res 20:79-92
	FVES0489	N	N	Isobe et al. (2013) DNA Res 20:79-92
	FVES0497	N	N	Isobe et al. (2013) DNA Res 20:79-92
	FVES0498	Y	N	Isobe et al. (2013) DNA Res 20:79-92
	FVES0499	Y	Y	Isobe et al. (2013) DNA Res 20:79-92
	FVES0501	Y	N	Isobe et al. (2013) DNA Res 20:79-92
	FVES0502	N	N	Isobe et al. (2013) DNA Res 20:79-92
	FVES0503	Y	N	Isobe et al. (2013) DNA Res 20:79-92
	FVES0504	Y	Y	Isobe et al. (2013) DNA Res 20:79-92
	FVES0505	Y	Y	Isobe et al. (2013) DNA Res 20:79-92
	FVES0510	Y	N	Isobe et al. (2013) DNA Res 20:79-92
	FVES0511	Y	N	Isobe et al. (2013) DNA Res 20:79-92
	FVES0513	N	N	Isobe et al. (2013) DNA Res 20:79-92
	FVES0525	Y	Y	Isobe et al. (2013) DNA Res 20:79-92
	FVES0526	Y	N	Isobe et al. (2013) DNA Res 20:79-92
	FVES0531	Y	Y	Isobe et al. (2013) DNA Res 20:79-92
	FVES0533	Y	Y	Isobe et al. (2013) DNA Res 20:79-92
	FVES0536	Y	Y	Isobe et al. (2013) DNA Res 20:79-92
	FVES0537	N	N	Isobe et al. (2013) DNA Res 20:79-92
	FVES0538	Y	Y	Isobe et al. (2013) DNA Res 20:79-92
	FVES0540	Y	Y	Isobe et al. (2013) DNA Res 20:79-92
	FVES0545	N	N	Isobe et al. (2013) DNA Res 20:79-92
	FVES0547	Y	N	Isobe et al. (2013) DNA Res 20:79-92
	FVES0548	Y	N	Isobe et al. (2013) DNA Res 20:79-92
	FVES0554	N	N	Isobe et al. (2013) DNA Res 20:79-92
	FVES0555	N	N	Isobe et al. (2013) DNA Res 20:79-92
	FVES0557	N	N	Isobe et al. (2013) DNA Res 20:79-92
	FVES0562	Y	Y	Isobe et al. (2013) DNA Res 20:79-92
	FVES0567	N	N	Isobe et al. (2013) DNA Res 20:79-92
	FVES0573	N	N	Isobe et al. (2013) DNA Res 20:79-92
	FVES0576	N	N	Isobe et al. (2013) DNA Res 20:79-92
	FVES0577	N	N	Isobe et al. (2013) DNA Res 20:79-92
	FVES0579	Y	Y	Isobe et al. (2013) DNA Res 20:79-92
	FVES0583	N	N	Isobe et al. (2013) DNA Res 20:79-92
	FVES0586	N	N	Isobe et al. (2013) DNA Res 20:79-92
	FVES0589	Y	N	Isobe et al. (2013) DNA Res 20:79-92
	FVES0590	Y	Y	Isobe et al. (2013) DNA Res 20:79-92
	FVES0599	Y	N	Isobe et al. (2013) DNA Res 20:79-92
	FVES0602	Y	N	Isobe et al. (2013) DNA Res 20:79-92
	FVES0605	Y	Y	Isobe et al. (2013) DNA Res 20:79-92
	FVES0607	N	N	Isobe et al. (2013) DNA Res 20:79-92
	FVES0613	Y	N	Isobe et al. (2013) DNA Res 20:79-92
	FVES0618	N	N	Isobe et al. (2013) DNA Res 20:79-92
	FVES0623	N	N	Isobe et al. (2013) DNA Res 20:79-92
	FVES0625	Y	N	Isobe et al. (2013) DNA Res 20:79-92
	FVES0626	Y	N	Isobe et al. (2013) DNA Res 20:79-92
	FVES0629	N	N	Isobe et al. (2013) DNA Res 20:79-92
	FVES0634	Y	Y	Isobe et al. (2013) DNA Res 20:79-92
	FVES0639	N	N	Isobe et al. (2013) DNA Res 20:79-92
	FVES0640	Y	Y	Isobe et al. (2013) DNA Res 20:79-92
	FVES0641	N	N	Isobe et al. (2013) DNA Res 20:79-92
	FVES0645	Y	N	Isobe et al. (2013) DNA Res 20:79-92
	FVES0646	Y	N	Isobe et al. (2013) DNA Res 20:79-92
	FVES0648	Y	Y	Isobe et al. (2013) DNA Res 20:79-92
	FVES0650	Y	Y	Isobe et al. (2013) DNA Res 20:79-92
	FVES0652	Y	Y	Isobe et al. (2013) DNA Res 20:79-92
	FVES0654	Y	N	Isobe et al. (2013) DNA Res 20:79-92
	FVES0655	Y	Y	Isobe et al. (2013) DNA Res 20:79-92
	FVES0656	N	N	Isobe et al. (2013) DNA Res 20:79-92
	FVES0657	N	N	Isobe et al. (2013) DNA Res 20:79-92
	FVES0658	N	N	Isobe et al. (2013) DNA Res 20:79-92
	FVES0659	N	N	Isobe et al. (2013) DNA Res 20:79-92
	FVES0660	Y	Y	Isobe et al. (2013) DNA Res 20:79-92
	FVES0661	Y	Y	Isobe et al. (2013) DNA Res 20:79-92
	FVES0664	Y	N	Isobe et al. (2013) DNA Res 20:79-92
	FVES0667	N	N	Isobe et al. (2013) DNA Res 20:79-92
	FVES0669	Y	Y	Isobe et al. (2013) DNA Res 20:79-92
	FVES0670	N	N	Isobe et al. (2013) DNA Res 20:79-92
	FVES0675	Y	Y	Isobe et al. (2013) DNA Res 20:79-92
	FVES0678	Y	N	Isobe et al. (2013) DNA Res 20:79-92
	FVES0681	Y	N	Isobe et al. (2013) DNA Res 20:79-92
	FVES0684	Y	Y	Isobe et al. (2013) DNA Res 20:79-92
	FVES0686	Y	Y	Isobe et al. (2013) DNA Res 20:79-92
	FVES0688	Y	Y	Isobe et al. (2013) DNA Res 20:79-92
	FVES0689	N	N	Isobe et al. (2013) DNA Res 20:79-92
	FVES0690	Y	Y	Isobe et al. (2013) DNA Res 20:79-92
	FVES0692	N	N	Isobe et al. (2013) DNA Res 20:79-92
	FVES0693	N	N	Isobe et al. (2013) DNA Res 20:79-92
	FVES0694	N	N	Isobe et al. (2013) DNA Res 20:79-92
	FVES0695	Y	Y	Isobe et al. (2013) DNA Res 20:79-92
	FVES0697	N	N	Isobe et al. (2013) DNA Res 20:79-92
	FVES0698	Y	Y	Isobe et al. (2013) DNA Res 20:79-92
	FVES0700	Y	Y	Isobe et al. (2013) DNA Res 20:79-92
	FVES0706	N	N	Isobe et al. (2013) DNA Res 20:79-92
	FVES0710	N	N	Isobe et al. (2013) DNA Res 20:79-92
	FVES0715	Y	N	Isobe et al. (2013) DNA Res 20:79-92
	FVES0718	N	N	Isobe et al. (2013) DNA Res 20:79-92
	FVES0720	N	N	Isobe et al. (2013) DNA Res 20:79-92
	FVES0723	N	N	Isobe et al. (2013) DNA Res 20:79-92
	FVES0725	Y	N	Isobe et al. (2013) DNA Res 20:79-92
	FVES0726	Y	N	Isobe et al. (2013) DNA Res 20:79-92
	FVES0730	Y	N	Isobe et al. (2013) DNA Res 20:79-92
	FVES0733	N	N	Isobe et al. (2013) DNA Res 20:79-92
	FVES0736	Y	N	Isobe et al. (2013) DNA Res 20:79-92
	FVES0738	Y	Y	Isobe et al. (2013) DNA Res 20:79-92
	FVES0745	Y	Y	Isobe et al. (2013) DNA Res 20:79-92
	FVES0749	N	N	Isobe et al. (2013) DNA Res 20:79-92
	FVES0755	N	N	Isobe et al. (2013) DNA Res 20:79-92
	FVES0756	N	N	Isobe et al. (2013) DNA Res 20:79-92
	FVES0763	N	N	Isobe et al. (2013) DNA Res 20:79-92
	FVES0764	Y	Y	Isobe et al. (2013) DNA Res 20:79-92
	FVES0765	Y	N	Isobe et al. (2013) DNA Res 20:79-92
	FVES0767	Y	Y	Isobe et al. (2013) DNA Res 20:79-92
	FVES0768	N	N	Isobe et al. (2013) DNA Res 20:79-92
	FVES0771	N	N	Isobe et al. (2013) DNA Res 20:79-92
	FVES0772	N	N	Isobe et al. (2013) DNA Res 20:79-92
	FVES0775	N	N	Isobe et al. (2013) DNA Res 20:79-92
	FVES0776	Y	N	Isobe et al. (2013) DNA Res 20:79-92
	FVES0777	N	N	Isobe et al. (2013) DNA Res 20:79-92
	FVES0785	N	N	Isobe et al. (2013) DNA Res 20:79-92
	FVES0787	Y	Y	Isobe et al. (2013) DNA Res 20:79-92
	FVES0790	Y	Y	Isobe et al. (2013) DNA Res 20:79-92
	FVES0791	Y	Y	Isobe et al. (2013) DNA Res 20:79-92
	FVES0794	Y	N	Isobe et al. (2013) DNA Res 20:79-92
	FVES0797	Y	Y	Isobe et al. (2013) DNA Res 20:79-92
	FVES0798	N	N	Isobe et al. (2013) DNA Res 20:79-92
	FVES0802	N	N	Isobe et al. (2013) DNA Res 20:79-92
	FVES0803	Y	Y	Isobe et al. (2013) DNA Res 20:79-92
	FVES0808	Y	N	Isobe et al. (2013) DNA Res 20:79-92
	FVES0815	Y	N	Isobe et al. (2013) DNA Res 20:79-92
	FVES0817	Y	Y	Isobe et al. (2013) DNA Res 20:79-92
	FVES0818	Y	N	Isobe et al. (2013) DNA Res 20:79-92
	FVES0819	Y	Y	Isobe et al. (2013) DNA Res 20:79-92
	FVES0825	N	N	Isobe et al. (2013) DNA Res 20:79-92
	FVES0827	Y	Y	Isobe et al. (2013) DNA Res 20:79-92
	FVES0833	Y	N	Isobe et al. (2013) DNA Res 20:79-92
	FVES0837	Y	N	Isobe et al. (2013) DNA Res 20:79-92
	FVES0842	Y	N	Isobe et al. (2013) DNA Res 20:79-92
	FVES0844	N	N	Isobe et al. (2013) DNA Res 20:79-92
	FVES0845	N	N	Isobe et al. (2013) DNA Res 20:79-92
	FVES0847	N	N	Isobe et al. (2013) DNA Res 20:79-92
	FVES0849	Y	Y	Isobe et al. (2013) DNA Res 20:79-92
	FVES0852	Y	Y	Isobe et al. (2013) DNA Res 20:79-92
	FVES0856	Y	N	Isobe et al. (2013) DNA Res 20:79-92
	FVES0857	N	N	Isobe et al. (2013) DNA Res 20:79-92
	FVES0859	Y	N	Isobe et al. (2013) DNA Res 20:79-92
	FVES0860	Y	N	Isobe et al. (2013) DNA Res 20:79-92
	FVES0862	N	N	Isobe et al. (2013) DNA Res 20:79-92
	FVES0866	N	N	Isobe et al. (2013) DNA Res 20:79-92
	FVES0869	N	N	Isobe et al. (2013) DNA Res 20:79-92
	FVES0871	Y	Y	Isobe et al. (2013) DNA Res 20:79-92
	FVES0873	Y	Y	Isobe et al. (2013) DNA Res 20:79-92
	FVES0875	Y	Y	Isobe et al. (2013) DNA Res 20:79-92
	FVES0877	Y	Y	Isobe et al. (2013) DNA Res 20:79-92
	FVES0882	Y	Y	Isobe et al. (2013) DNA Res 20:79-92
	FVES0889	Y	N	Isobe et al. (2013) DNA Res 20:79-92
	FVES0892	N	N	Isobe et al. (2013) DNA Res 20:79-92
	FVES0898	N	N	Isobe et al. (2013) DNA Res 20:79-92
	FVES0901	N	N	Isobe et al. (2013) DNA Res 20:79-92
	FVES0905	N	N	Isobe et al. (2013) DNA Res 20:79-92
	FVES0914	Y	N	Isobe et al. (2013) DNA Res 20:79-92
	FVES0915	Y	Y	Isobe et al. (2013) DNA Res 20:79-92
	FVES0916	Y	Y	Isobe et al. (2013) DNA Res 20:79-92
	FVES0918	Y	Y	Isobe et al. (2013) DNA Res 20:79-92
	FVES0921	N	N	Isobe et al. (2013) DNA Res 20:79-92
	FVES0923	N	N	Isobe et al. (2013) DNA Res 20:79-92
	FVES093	Y	Y	Isobe et al. (2013) DNA Res 20:79-92
	FVES0932	Y	N	Isobe et al. (2013) DNA Res 20:79-92
	FVES0933	Y	Y	Isobe et al. (2013) DNA Res 20:79-92
	FVES0935	N	N	Isobe et al. (2013) DNA Res 20:79-92
	FVES0936	Y	N	Isobe et al. (2013) DNA Res 20:79-92
	FVES0937	Y	Y	Isobe et al. (2013) DNA Res 20:79-92
	FVES0939	Y	Y	Isobe et al. (2013) DNA Res 20:79-92
	FVES094	Y	Y	Isobe et al. (2013) DNA Res 20:79-92
	FVES0941	N	N	Isobe et al. (2013) DNA Res 20:79-92
	FVES0943	N	N	Isobe et al. (2013) DNA Res 20:79-92
	FVES0947	N	N	Isobe et al. (2013) DNA Res 20:79-92
	FVES0954	N	N	Isobe et al. (2013) DNA Res 20:79-92
	FVES0955	N	N	Isobe et al. (2013) DNA Res 20:79-92
	FVES0960	Y	Y	Isobe et al. (2013) DNA Res 20:79-92
	FVES0964	N	N	Isobe et al. (2013) DNA Res 20:79-92
	FVES0968	Y	Y	Isobe et al. (2013) DNA Res 20:79-92
	FVES0971	Y	N	Isobe et al. (2013) DNA Res 20:79-92
	FVES0974	N	N	Isobe et al. (2013) DNA Res 20:79-92
	FVES0980	Y	N	Isobe et al. (2013) DNA Res 20:79-92
	FVES0981	N	N	Isobe et al. (2013) DNA Res 20:79-92
	FVES0985	N	N	Isobe et al. (2013) DNA Res 20:79-92
	FVES0989	Y	Y	Isobe et al. (2013) DNA Res 20:79-92
	FVES0991	Y	Y	Isobe et al. (2013) DNA Res 20:79-92
	FVES0999	N	N	Isobe et al. (2013) DNA Res 20:79-92
	FVES1003	Y	N	Isobe et al. (2013) DNA Res 20:79-92
	FVES1004	N	N	Isobe et al. (2013) DNA Res 20:79-92
	FVES1005	Y	Y	Isobe et al. (2013) DNA Res 20:79-92
	FVES1007	N	N	Isobe et al. (2013) DNA Res 20:79-92
	FVES1009	Y	Y	Isobe et al. (2013) DNA Res 20:79-92
	FVES1011	Y	Y	Isobe et al. (2013) DNA Res 20:79-92
	FVES1017	N	N	Isobe et al. (2013) DNA Res 20:79-92
	FVES1019	Y	Y	Isobe et al. (2013) DNA Res 20:79-92
	FVES1020	Y	N	Isobe et al. (2013) DNA Res 20:79-92
	FVES1022	N	N	Isobe et al. (2013) DNA Res 20:79-92
	FVES1025	Y	N	Isobe et al. (2013) DNA Res 20:79-92
	FVES1026	Y	N	Isobe et al. (2013) DNA Res 20:79-92
	FVES1031	Y	N	Isobe et al. (2013) DNA Res 20:79-92
	FVES1033	Y	N	Isobe et al. (2013) DNA Res 20:79-92
	FVES1037	Y	Y	Isobe et al. (2013) DNA Res 20:79-92
	FVES1038	Y	N	Isobe et al. (2013) DNA Res 20:79-92
	FVES1040	N	N	Isobe et al. (2013) DNA Res 20:79-92
	FVES1044	Y	Y	Isobe et al. (2013) DNA Res 20:79-92
	FVES1054	N	N	Isobe et al. (2013) DNA Res 20:79-92
	FVES1058	Y	Y	Isobe et al. (2013) DNA Res 20:79-92
	FVES1065	Y	N	Isobe et al. (2013) DNA Res 20:79-92
	FVES1068	Y	N	Isobe et al. (2013) DNA Res 20:79-92
	FVES1070	Y	N	Isobe et al. (2013) DNA Res 20:79-92
	FVES1072	Y	Y	Isobe et al. (2013) DNA Res 20:79-92
	FVES1079	Y	N	Isobe et al. (2013) DNA Res 20:79-92
	FVES1081	Y	Y	Isobe et al. (2013) DNA Res 20:79-92
	FVES1087	N	N	Isobe et al. (2013) DNA Res 20:79-92
	FVES1091	N	N	Isobe et al. (2013) DNA Res 20:79-92
	FVES1101	N	N	Isobe et al. (2013) DNA Res 20:79-92
	FVES1104	Y	Y	Isobe et al. (2013) DNA Res 20:79-92
	FVES1110	Y	Y	Isobe et al. (2013) DNA Res 20:79-92
	FVES1111	N	N	Isobe et al. (2013) DNA Res 20:79-92
	FVES1113	N	N	Isobe et al. (2013) DNA Res 20:79-92
	FVES1118	Y	N	Isobe et al. (2013) DNA Res 20:79-92
	FVES1122	Y	Y	Isobe et al. (2013) DNA Res 20:79-92
	FVES1125	Y	Y	Isobe et al. (2013) DNA Res 20:79-92
	FVES1131	Y	N	Isobe et al. (2013) DNA Res 20:79-92
	FVES1137	Y	N	Isobe et al. (2013) DNA Res 20:79-92
	FVES1139	N	N	Isobe et al. (2013) DNA Res 20:79-92
	FVES1141	Y	N	Isobe et al. (2013) DNA Res 20:79-92
	FVES1143	Y	Y	Isobe et al. (2013) DNA Res 20:79-92
	FVES1149	N	N	Isobe et al. (2013) DNA Res 20:79-92
	FVES1151	N	N	Isobe et al. (2013) DNA Res 20:79-92
	FVES1154	N	N	Isobe et al. (2013) DNA Res 20:79-92
	FVES1156	Y	Y	Isobe et al. (2013) DNA Res 20:79-92
	FVES1158	N	N	Isobe et al. (2013) DNA Res 20:79-92
	FVES1171	Y	Y	Isobe et al. (2013) DNA Res 20:79-92
	FVES1174	N	N	Isobe et al. (2013) DNA Res 20:79-92
	FVES1175	N	N	Isobe et al. (2013) DNA Res 20:79-92
	FVES1178	Y	N	Isobe et al. (2013) DNA Res 20:79-92
	FVES1180	N	N	Isobe et al. (2013) DNA Res 20:79-92
	FVES1183	Y	Y	Isobe et al. (2013) DNA Res 20:79-92
	FVES1187	Y	N	Isobe et al. (2013) DNA Res 20:79-92
	FVES1193	Y	Y	Isobe et al. (2013) DNA Res 20:79-92
	FVES1194	N	N	Isobe et al. (2013) DNA Res 20:79-92
	FVES1196	Y	Y	Isobe et al. (2013) DNA Res 20:79-92
	FVES1201	Y	Y	Isobe et al. (2013) DNA Res 20:79-92
	FVES1207	Y	Y	Isobe et al. (2013) DNA Res 20:79-92
	FVES1208	N	N	Isobe et al. (2013) DNA Res 20:79-92
	FVES1209	Y	Y	Isobe et al. (2013) DNA Res 20:79-92
	FVES1210	N	N	Isobe et al. (2013) DNA Res 20:79-92
	FVES1213	Y	N	Isobe et al. (2013) DNA Res 20:79-92
	FVES1214	Y	N	Isobe et al. (2013) DNA Res 20:79-92
	FVES1215	Y	Y	Isobe et al. (2013) DNA Res 20:79-92
	FVES1217	N	N	Isobe et al. (2013) DNA Res 20:79-92
	FVES1221	Y	Y	Isobe et al. (2013) DNA Res 20:79-92
	FVES1224	N	N	Isobe et al. (2013) DNA Res 20:79-92
	FVES1225	Y	Y	Isobe et al. (2013) DNA Res 20:79-92
	FVES1227	Y	N	Isobe et al. (2013) DNA Res 20:79-92
	FVES1230	Y	Y	Isobe et al. (2013) DNA Res 20:79-92
	FVES1232	Y	Y	Isobe et al. (2013) DNA Res 20:79-92
	FVES1236	Y	N	Isobe et al. (2013) DNA Res 20:79-92
	FVES1237	N	N	Isobe et al. (2013) DNA Res 20:79-92
	FVES1242	Y	Y	Isobe et al. (2013) DNA Res 20:79-92
	FVES1243	Y	Y	Isobe et al. (2013) DNA Res 20:79-92
	FVES1245	Y	N	Isobe et al. (2013) DNA Res 20:79-92
	FVES1246	Y	N	Isobe et al. (2013) DNA Res 20:79-92
	FVES1249	N	N	Isobe et al. (2013) DNA Res 20:79-92
	FVES1256	Y	Y	Isobe et al. (2013) DNA Res 20:79-92
	FVES1258	N	N	Isobe et al. (2013) DNA Res 20:79-92
	FVES1261	N	N	Isobe et al. (2013) DNA Res 20:79-92
	FVES1263	N	N	Isobe et al. (2013) DNA Res 20:79-92
	FVES1264	Y	Y	Isobe et al. (2013) DNA Res 20:79-92
	FVES1269	N	N	Isobe et al. (2013) DNA Res 20:79-92
	FVES1271	Y	Y	Isobe et al. (2013) DNA Res 20:79-92
	FVES1274	N	N	Isobe et al. (2013) DNA Res 20:79-92
	FVES1275	Y	Y	Isobe et al. (2013) DNA Res 20:79-92
	FVES1276	N	N	Isobe et al. (2013) DNA Res 20:79-92
	FVES1277	Y	Y	Isobe et al. (2013) DNA Res 20:79-92
	FVES1278	Y	N	Isobe et al. (2013) DNA Res 20:79-92
	FVES1281	Y	Y	Isobe et al. (2013) DNA Res 20:79-92
	FVES1285	N	N	Isobe et al. (2013) DNA Res 20:79-92
	FVES1287	Y	N	Isobe et al. (2013) DNA Res 20:79-92
	FVES1292	Y	Y	Isobe et al. (2013) DNA Res 20:79-92
	FVES1296	N	N	Isobe et al. (2013) DNA Res 20:79-92
	FVES1297	N	N	Isobe et al. (2013) DNA Res 20:79-92
	FVES1300	N	N	Isobe et al. (2013) DNA Res 20:79-92
	FVES1301	Y	Y	Isobe et al. (2013) DNA Res 20:79-92
	FVES1305	Y	N	Isobe et al. (2013) DNA Res 20:79-92
	FVES1308	N	N	Isobe et al. (2013) DNA Res 20:79-92
	FVES1309	N	N	Isobe et al. (2013) DNA Res 20:79-92
	FVES1310	Y	N	Isobe et al. (2013) DNA Res 20:79-92
	FVES1313	N	N	Isobe et al. (2013) DNA Res 20:79-92
	FVES1315	Y	N	Isobe et al. (2013) DNA Res 20:79-92
	FVES1318	Y	Y	Isobe et al. (2013) DNA Res 20:79-92
	FVES1323	N	N	Isobe et al. (2013) DNA Res 20:79-92
	FVES1325	N	N	Isobe et al. (2013) DNA Res 20:79-92
	FVES1326	N	N	Isobe et al. (2013) DNA Res 20:79-92
	FVES1329	N	N	Isobe et al. (2013) DNA Res 20:79-92
	FVES1332	N	N	Isobe et al. (2013) DNA Res 20:79-92
	FVES1339	Y	Y	Isobe et al. (2013) DNA Res 20:79-92
	FVES1342	N	N	Isobe et al. (2013) DNA Res 20:79-92
	FVES1344	N	N	Isobe et al. (2013) DNA Res 20:79-92
	FVES1345	Y	Y	Isobe et al. (2013) DNA Res 20:79-92
	FVES1346	Y	Y	Isobe et al. (2013) DNA Res 20:79-92
	FVES1347	Y	N	Isobe et al. (2013) DNA Res 20:79-92
	FVES1355	Y	Y	Isobe et al. (2013) DNA Res 20:79-92
	FVES1356	Y	Y	Isobe et al. (2013) DNA Res 20:79-92
	FVES1362	N	N	Isobe et al. (2013) DNA Res 20:79-92
	FVES1370	N	N	Isobe et al. (2013) DNA Res 20:79-92
	FVES1374	N	N	Isobe et al. (2013) DNA Res 20:79-92
	FVES1377	N	N	Isobe et al. (2013) DNA Res 20:79-92
	FVES1383	Y	Y	Isobe et al. (2013) DNA Res 20:79-92
	FVES1384	N	N	Isobe et al. (2013) DNA Res 20:79-92
	FVES1386	Y	Y	Isobe et al. (2013) DNA Res 20:79-92
	FVES1389	Y	N	Isobe et al. (2013) DNA Res 20:79-92
	FVES1392	Y	Y	Isobe et al. (2013) DNA Res 20:79-92
	FVES1393	Y	Y	Isobe et al. (2013) DNA Res 20:79-92
	FVES1394	N	N	Isobe et al. (2013) DNA Res 20:79-92
	FVES1396	Y	Y	Isobe et al. (2013) DNA Res 20:79-92
	FVES1399	N	N	Isobe et al. (2013) DNA Res 20:79-92
	FVES1403	Y	N	Isobe et al. (2013) DNA Res 20:79-92
	FVES1409	Y	Y	Isobe et al. (2013) DNA Res 20:79-92
	FVES1410	Y	Y	Isobe et al. (2013) DNA Res 20:79-92
	FVES1414	Y	Y	Isobe et al. (2013) DNA Res 20:79-92
	FVES1416	Y	Y	Isobe et al. (2013) DNA Res 20:79-92
	FVES1417	Y	Y	Isobe et al. (2013) DNA Res 20:79-92
	FVES1422	Y	Y	Isobe et al. (2013) DNA Res 20:79-92
	FVES1427	N	N	Isobe et al. (2013) DNA Res 20:79-92
	FVES1428	N	N	Isobe et al. (2013) DNA Res 20:79-92
	FVES1438	Y	Y	Isobe et al. (2013) DNA Res 20:79-92
	FVES1440	Y	N	Isobe et al. (2013) DNA Res 20:79-92
	FVES1442	N	N	Isobe et al. (2013) DNA Res 20:79-92
	FVES1445	N	N	Isobe et al. (2013) DNA Res 20:79-92
	FVES1451	N	N	Isobe et al. (2013) DNA Res 20:79-92
	FVES1453	N	N	Isobe et al. (2013) DNA Res 20:79-92
	FVES1458	N	N	Isobe et al. (2013) DNA Res 20:79-92
	FVES1459	Y	Y	Isobe et al. (2013) DNA Res 20:79-92
	FVES1460	Y	N	Isobe et al. (2013) DNA Res 20:79-92
	FVES1462	Y	Y	Isobe et al. (2013) DNA Res 20:79-92
	FVES1465	N	N	Isobe et al. (2013) DNA Res 20:79-92
	FVES1466	Y	N	Isobe et al. (2013) DNA Res 20:79-92
	FVES1470	N	N	Isobe et al. (2013) DNA Res 20:79-92
	FVES1473	N	N	Isobe et al. (2013) DNA Res 20:79-92
	FVES1474	Y	Y	Isobe et al. (2013) DNA Res 20:79-92
	FVES1475	N	N	Isobe et al. (2013) DNA Res 20:79-92
	FVES1487	Y	Y	Isobe et al. (2013) DNA Res 20:79-92
	FVES1493	N	N	Isobe et al. (2013) DNA Res 20:79-92
	FVES1494	N	N	Isobe et al. (2013) DNA Res 20:79-92
	FVES1495	Y	Y	Isobe et al. (2013) DNA Res 20:79-92
	FVES1498	Y	Y	Isobe et al. (2013) DNA Res 20:79-92
	FVES1500	N	N	Isobe et al. (2013) DNA Res 20:79-92
	FVES1501	N	N	Isobe et al. (2013) DNA Res 20:79-92
	FVES1502	Y	N	Isobe et al. (2013) DNA Res 20:79-92
	FVES1504	N	N	Isobe et al. (2013) DNA Res 20:79-92
	FVES1508	N	N	Isobe et al. (2013) DNA Res 20:79-92
	FVES1509	Y	N	Isobe et al. (2013) DNA Res 20:79-92
	FVES1510	Y	N	Isobe et al. (2013) DNA Res 20:79-92
	FVES1511	Y	N	Isobe et al. (2013) DNA Res 20:79-92
	FVES1512	Y	N	Isobe et al. (2013) DNA Res 20:79-92
	FVES1515	Y	N	Isobe et al. (2013) DNA Res 20:79-92
	FVES1516	N	N	Isobe et al. (2013) DNA Res 20:79-92
	FVES1517	Y	N	Isobe et al. (2013) DNA Res 20:79-92
	FVES1520	N	N	Isobe et al. (2013) DNA Res 20:79-92
	FVES1523	N	N	Isobe et al. (2013) DNA Res 20:79-92
	FVES1527	N	N	Isobe et al. (2013) DNA Res 20:79-92
	FVES1530	Y	N	Isobe et al. (2013) DNA Res 20:79-92
	FVES1534	N	N	Isobe et al. (2013) DNA Res 20:79-92
	FVES1535	Y	N	Isobe et al. (2013) DNA Res 20:79-92
	FVES1537	Y	N	Isobe et al. (2013) DNA Res 20:79-92
	FVES1539	N	N	Isobe et al. (2013) DNA Res 20:79-92
	FVES1541	Y	N	Isobe et al. (2013) DNA Res 20:79-92
	FVES1544	N	N	Isobe et al. (2013) DNA Res 20:79-92
	FVES1548	N	N	Isobe et al. (2013) DNA Res 20:79-92
	FVES1554	N	N	Isobe et al. (2013) DNA Res 20:79-92
	FVES1560	Y	Y	Isobe et al. (2013) DNA Res 20:79-92
	FVES1568	Y	N	Isobe et al. (2013) DNA Res 20:79-92
	FVES1571	N	N	Isobe et al. (2013) DNA Res 20:79-92
	FVES1577	Y	N	Isobe et al. (2013) DNA Res 20:79-92
	FVES1580	Y	N	Isobe et al. (2013) DNA Res 20:79-92
	FVES1581	Y	Y	Isobe et al. (2013) DNA Res 20:79-92
	FVES1582	N	N	Isobe et al. (2013) DNA Res 20:79-92
	FVES1583	Y	N	Isobe et al. (2013) DNA Res 20:79-92
	FVES1585	Y	N	Isobe et al. (2013) DNA Res 20:79-92
	FVES1593	N	N	Isobe et al. (2013) DNA Res 20:79-92
	FVES1595	Y	N	Isobe et al. (2013) DNA Res 20:79-92
	FVES1598	Y	N	Isobe et al. (2013) DNA Res 20:79-92
	FVES1603	N	N	Isobe et al. (2013) DNA Res 20:79-92
	FVES1609	Y	Y	Isobe et al. (2013) DNA Res 20:79-92
	FVES1611	N	N	Isobe et al. (2013) DNA Res 20:79-92
	FVES1614	Y	N	Isobe et al. (2013) DNA Res 20:79-92
	FVES1621	N	N	Isobe et al. (2013) DNA Res 20:79-92
	FVES1624	N	N	Isobe et al. (2013) DNA Res 20:79-92
	FVES1627	N	N	Isobe et al. (2013) DNA Res 20:79-92
	FVES1629	N	N	Isobe et al. (2013) DNA Res 20:79-92
	FVES1630	Y	Y	Isobe et al. (2013) DNA Res 20:79-92
	FVES1640	Y	Y	Isobe et al. (2013) DNA Res 20:79-92
	FVES1641	Y	N	Isobe et al. (2013) DNA Res 20:79-92
	FVES1642	N	N	Isobe et al. (2013) DNA Res 20:79-92
	FVES1644	Y	N	Isobe et al. (2013) DNA Res 20:79-92
	FVES1657	N	N	Isobe et al. (2013) DNA Res 20:79-92
	FVES1662	N	N	Isobe et al. (2013) DNA Res 20:79-92
	FVES1668	Y	N	Isobe et al. (2013) DNA Res 20:79-92
	FVES1669	Y	Y	Isobe et al. (2013) DNA Res 20:79-92
	FVES1672	Y	N	Isobe et al. (2013) DNA Res 20:79-92
	FVES1677	N	N	Isobe et al. (2013) DNA Res 20:79-92
	FVES1679	N	N	Isobe et al. (2013) DNA Res 20:79-92
	FVES1682	Y	N	Isobe et al. (2013) DNA Res 20:79-92
	FVES1685	N	N	Isobe et al. (2013) DNA Res 20:79-92
	FVES1687	Y	Y	Isobe et al. (2013) DNA Res 20:79-92
	FVES1690	N	N	Isobe et al. (2013) DNA Res 20:79-92
	FVES1691	Y	Y	Isobe et al. (2013) DNA Res 20:79-92
	FVES1692	N	N	Isobe et al. (2013) DNA Res 20:79-92
	FVES1693	Y	Y	Isobe et al. (2013) DNA Res 20:79-92
	FVES1711	N	N	Isobe et al. (2013) DNA Res 20:79-92
	FVES1718	N	N	Isobe et al. (2013) DNA Res 20:79-92
	FVES1721	N	N	Isobe et al. (2013) DNA Res 20:79-92
	FVES1722	N	N	Isobe et al. (2013) DNA Res 20:79-92
	FVES1725	N	N	Isobe et al. (2013) DNA Res 20:79-92
	FVES1727	N	N	Isobe et al. (2013) DNA Res 20:79-92
	FVES1729	Y	Y	Isobe et al. (2013) DNA Res 20:79-92
	FVES1732	N	N	Isobe et al. (2013) DNA Res 20:79-92
	FVES1738	Y	Y	Isobe et al. (2013) DNA Res 20:79-92
	FVES1739	Y	Y	Isobe et al. (2013) DNA Res 20:79-92
	FVES1744	Y	N	Isobe et al. (2013) DNA Res 20:79-92
	FVES1746	Y	N	Isobe et al. (2013) DNA Res 20:79-92
	FVES1747	Y	N	Isobe et al. (2013) DNA Res 20:79-92
	FVES1748	Y	N	Isobe et al. (2013) DNA Res 20:79-92
	FVES1756	Y	Y	Isobe et al. (2013) DNA Res 20:79-92
	FVES1759	N	N	Isobe et al. (2013) DNA Res 20:79-92
	FVES1760	N	N	Isobe et al. (2013) DNA Res 20:79-92
	FVES1768	Y	N	Isobe et al. (2013) DNA Res 20:79-92
	FVES1771	Y	N	Isobe et al. (2013) DNA Res 20:79-92
	FVES1772	Y	N	Isobe et al. (2013) DNA Res 20:79-92
	FVES1774	N	N	Isobe et al. (2013) DNA Res 20:79-92
	FVES1775	N	N	Isobe et al. (2013) DNA Res 20:79-92
	FVES1778	N	N	Isobe et al. (2013) DNA Res 20:79-92
	FVES1779	N	N	Isobe et al. (2013) DNA Res 20:79-92
	FVES1780	N	N	Isobe et al. (2013) DNA Res 20:79-92
	FVES1783	Y	Y	Isobe et al. (2013) DNA Res 20:79-92
	FVES1786	Y	Y	Isobe et al. (2013) DNA Res 20:79-92
	FVES1787	Y	N	Isobe et al. (2013) DNA Res 20:79-92
	FVES1793	Y	Y	Isobe et al. (2013) DNA Res 20:79-92
	FVES1801	Y	Y	Isobe et al. (2013) DNA Res 20:79-92
	FVES1802	Y	Y	Isobe et al. (2013) DNA Res 20:79-92
	FVES1804	Y	Y	Isobe et al. (2013) DNA Res 20:79-92
	FVES1805	N	N	Isobe et al. (2013) DNA Res 20:79-92
	FVES1811	Y	N	Isobe et al. (2013) DNA Res 20:79-92
	FVES1812	Y	N	Isobe et al. (2013) DNA Res 20:79-92
	FVES1814	Y	N	Isobe et al. (2013) DNA Res 20:79-92
	FVES1816	Y	Y	Isobe et al. (2013) DNA Res 20:79-92
	FVES1827	N	N	Isobe et al. (2013) DNA Res 20:79-92
	FVES1828	Y	Y	Isobe et al. (2013) DNA Res 20:79-92
	FVES1830	Y	Y	Isobe et al. (2013) DNA Res 20:79-92
	FVES1834	Y	Y	Isobe et al. (2013) DNA Res 20:79-92
	FVES1840	Y	N	Isobe et al. (2013) DNA Res 20:79-92
	FVES1848	N	N	Isobe et al. (2013) DNA Res 20:79-92
	FVES1853	N	N	Isobe et al. (2013) DNA Res 20:79-92
	FVES1854	Y	Y	Isobe et al. (2013) DNA Res 20:79-92
	FVES1859	Y	N	Isobe et al. (2013) DNA Res 20:79-92
	FVES1862	N	N	Isobe et al. (2013) DNA Res 20:79-92
	FVES1864	Y	N	Isobe et al. (2013) DNA Res 20:79-92
	FVES1866	Y	N	Isobe et al. (2013) DNA Res 20:79-92
	FVES1867	Y	N	Isobe et al. (2013) DNA Res 20:79-92
	FVES1868	Y	N	Isobe et al. (2013) DNA Res 20:79-92
	FVES1877	N	N	Isobe et al. (2013) DNA Res 20:79-92
	FVES1878	Y	N	Isobe et al. (2013) DNA Res 20:79-92
	FVES1880	Y	N	Isobe et al. (2013) DNA Res 20:79-92
	FVES1884	N	N	Isobe et al. (2013) DNA Res 20:79-92
	FVES1887	Y	Y	Isobe et al. (2013) DNA Res 20:79-92
	FVES1888	Y	Y	Isobe et al. (2013) DNA Res 20:79-92
	FVES1889	Y	N	Isobe et al. (2013) DNA Res 20:79-92
	FVES1891	Y	Y	Isobe et al. (2013) DNA Res 20:79-92
	FVES1892	N	N	Isobe et al. (2013) DNA Res 20:79-92
	FVES1895	Y	N	Isobe et al. (2013) DNA Res 20:79-92
	FVES1896	N	N	Isobe et al. (2013) DNA Res 20:79-92
	FVES1897	N	N	Isobe et al. (2013) DNA Res 20:79-92
	FVES1900	N	N	Isobe et al. (2013) DNA Res 20:79-92
	FVES1905	Y	Y	Isobe et al. (2013) DNA Res 20:79-92
	FVES1907	N	N	Isobe et al. (2013) DNA Res 20:79-92
	FVES1908	N	N	Isobe et al. (2013) DNA Res 20:79-92
	FVES1909	Y	Y	Isobe et al. (2013) DNA Res 20:79-92
	FVES1929	N	N	Isobe et al. (2013) DNA Res 20:79-92
	FVES1936	Y	Y	Isobe et al. (2013) DNA Res 20:79-92
	FVES1939	N	N	Isobe et al. (2013) DNA Res 20:79-92
	FVES1945	Y	Y	Isobe et al. (2013) DNA Res 20:79-92
	FVES1952	N	N	Isobe et al. (2013) DNA Res 20:79-92
	FVES1955	N	N	Isobe et al. (2013) DNA Res 20:79-92
	FVES1960	Y	N	Isobe et al. (2013) DNA Res 20:79-92
	FVES1962	N	N	Isobe et al. (2013) DNA Res 20:79-92
	FVES1963	N	N	Isobe et al. (2013) DNA Res 20:79-92
	FVES1965	Y	Y	Isobe et al. (2013) DNA Res 20:79-92
	FVES1967	Y	Y	Isobe et al. (2013) DNA Res 20:79-92
	FVES1971	Y	N	Isobe et al. (2013) DNA Res 20:79-92
	FVES1976	Y	Y	Isobe et al. (2013) DNA Res 20:79-92
	FVES1978	N	N	Isobe et al. (2013) DNA Res 20:79-92
	FVES1982	N	N	Isobe et al. (2013) DNA Res 20:79-92
	FVES1986	Y	Y	Isobe et al. (2013) DNA Res 20:79-92
	FVES1989	N	N	Isobe et al. (2013) DNA Res 20:79-92
	FVES1991	N	N	Isobe et al. (2013) DNA Res 20:79-92
	FVES1992	Y	N	Isobe et al. (2013) DNA Res 20:79-92
	FVES2009	N	N	Isobe et al. (2013) DNA Res 20:79-92
	FVES2010	Y	Y	Isobe et al. (2013) DNA Res 20:79-92
	FVES2012	N	N	Isobe et al. (2013) DNA Res 20:79-92
	FVES2013	Y	Y	Isobe et al. (2013) DNA Res 20:79-92
	FVES2015	Y	N	Isobe et al. (2013) DNA Res 20:79-92
	FVES2017	N	N	Isobe et al. (2013) DNA Res 20:79-92
	FVES2031	Y	Y	Isobe et al. (2013) DNA Res 20:79-92
	FVES2033	Y	Y	Isobe et al. (2013) DNA Res 20:79-92
	FVES2040	Y	Y	Isobe et al. (2013) DNA Res 20:79-92
	FVES2041	Y	N	Isobe et al. (2013) DNA Res 20:79-92
	FVES2042	N	N	Isobe et al. (2013) DNA Res 20:79-92
	FVES2043	Y	Y	Isobe et al. (2013) DNA Res 20:79-92
	FVES2046	Y	Y	Isobe et al. (2013) DNA Res 20:79-92
	FVES2047	Y	N	Isobe et al. (2013) DNA Res 20:79-92
	FVES2049	N	N	Isobe et al. (2013) DNA Res 20:79-92
	FVES2063	Y	Y	Isobe et al. (2013) DNA Res 20:79-92
	FVES2064	Y	N	Isobe et al. (2013) DNA Res 20:79-92
	FVES2068	N	N	Isobe et al. (2013) DNA Res 20:79-92
	FVES2070	N	N	Isobe et al. (2013) DNA Res 20:79-92
	FVES2088	N	N	Isobe et al. (2013) DNA Res 20:79-92
	FVES2093	N	N	Isobe et al. (2013) DNA Res 20:79-92
	FVES2099	Y	Y	Isobe et al. (2013) DNA Res 20:79-92
	FVES2100	N	N	Isobe et al. (2013) DNA Res 20:79-92
	FVES2101	N	N	Isobe et al. (2013) DNA Res 20:79-92
	FVES2102	Y	Y	Isobe et al. (2013) DNA Res 20:79-92
	FVES2103	Y	Y	Isobe et al. (2013) DNA Res 20:79-92
	FVES2110	Y	Y	Isobe et al. (2013) DNA Res 20:79-92
	FVES2115	Y	Y	Isobe et al. (2013) DNA Res 20:79-92
	FVES2116	N	N	Isobe et al. (2013) DNA Res 20:79-92
	FVES2124	Y	Y	Isobe et al. (2013) DNA Res 20:79-92
	FVES2125	Y	Y	Isobe et al. (2013) DNA Res 20:79-92
	FVES2129	Y	N	Isobe et al. (2013) DNA Res 20:79-92
	FVES2131	Y	Y	Isobe et al. (2013) DNA Res 20:79-92
	FVES2134	Y	Y	Isobe et al. (2013) DNA Res 20:79-92
	FVES2135	Y	Y	Isobe et al. (2013) DNA Res 20:79-92
	FVES2136	Y	Y	Isobe et al. (2013) DNA Res 20:79-92
	FVES2137	N	N	Isobe et al. (2013) DNA Res 20:79-92
	FVES2139	Y	Y	Isobe et al. (2013) DNA Res 20:79-92
	FVES2142	Y	Y	Isobe et al. (2013) DNA Res 20:79-92
	FVES2143	N	N	Isobe et al. (2013) DNA Res 20:79-92
	FVES2148	Y	N	Isobe et al. (2013) DNA Res 20:79-92
	FVES2150	N	N	Isobe et al. (2013) DNA Res 20:79-92
	FVES2154	Y	Y	Isobe et al. (2013) DNA Res 20:79-92
	FVES2156	N	N	Isobe et al. (2013) DNA Res 20:79-92
	FVES2160	Y	Y	Isobe et al. (2013) DNA Res 20:79-92
	FVES2163	N	N	Isobe et al. (2013) DNA Res 20:79-92
	FVES2166	Y	Y	Isobe et al. (2013) DNA Res 20:79-92
	FVES2170	N	N	Isobe et al. (2013) DNA Res 20:79-92
	FVES2178	N	N	Isobe et al. (2013) DNA Res 20:79-92
	FVES2179	Y	N	Isobe et al. (2013) DNA Res 20:79-92
	FVES2182	N	N	Isobe et al. (2013) DNA Res 20:79-92
	FVES2192	N	N	Isobe et al. (2013) DNA Res 20:79-92
	FVES2199	N	N	Isobe et al. (2013) DNA Res 20:79-92
	FVES2200	N	N	Isobe et al. (2013) DNA Res 20:79-92
	FVES2201	N	N	Isobe et al. (2013) DNA Res 20:79-92
	FVES2204	Y	Y	Isobe et al. (2013) DNA Res 20:79-92
	FVES2206	N	N	Isobe et al. (2013) DNA Res 20:79-92
	FVES2214	Y	Y	Isobe et al. (2013) DNA Res 20:79-92
	FVES2229	Y	Y	Isobe et al. (2013) DNA Res 20:79-92
	FVES2232	N	N	Isobe et al. (2013) DNA Res 20:79-92
	FVES2235	Y	Y	Isobe et al. (2013) DNA Res 20:79-92
	FVES2236	N	N	Isobe et al. (2013) DNA Res 20:79-92
	FVES2240	Y	N	Isobe et al. (2013) DNA Res 20:79-92
	FVES2244	Y	Y	Isobe et al. (2013) DNA Res 20:79-92
	FVES2246	Y	Y	Isobe et al. (2013) DNA Res 20:79-92
	FVES2257	N	N	Isobe et al. (2013) DNA Res 20:79-92
	FVES2260	Y	Y	Isobe et al. (2013) DNA Res 20:79-92
	FVES2277	Y	Y	Isobe et al. (2013) DNA Res 20:79-92
	FVES2278	N	N	Isobe et al. (2013) DNA Res 20:79-92
	FVES2279	N	N	Isobe et al. (2013) DNA Res 20:79-92
	FVES2280	N	N	Isobe et al. (2013) DNA Res 20:79-92
	FVES2281	N	N	Isobe et al. (2013) DNA Res 20:79-92
	FVES2284	N	N	Isobe et al. (2013) DNA Res 20:79-92
	FVES2289	Y	Y	Isobe et al. (2013) DNA Res 20:79-92
	FVES2290	Y	N	Isobe et al. (2013) DNA Res 20:79-92
	FVES2300	Y	Y	Isobe et al. (2013) DNA Res 20:79-92
	FVES2301	Y	Y	Isobe et al. (2013) DNA Res 20:79-92
	FVES2303	Y	Y	Isobe et al. (2013) DNA Res 20:79-92
	FVES2305	N	N	Isobe et al. (2013) DNA Res 20:79-92
	FVES2310	Y	N	Isobe et al. (2013) DNA Res 20:79-92
	FVES2316	N	N	Isobe et al. (2013) DNA Res 20:79-92
	FVES2319	Y	N	Isobe et al. (2013) DNA Res 20:79-92
	FVES2329	N	N	Isobe et al. (2013) DNA Res 20:79-92
	FVES2331	N	N	Isobe et al. (2013) DNA Res 20:79-92
	FVES2332	N	N	Isobe et al. (2013) DNA Res 20:79-92
	FVES2340	N	N	Isobe et al. (2013) DNA Res 20:79-92
	FVES2349	N	N	Isobe et al. (2013) DNA Res 20:79-92
	FVES2358	N	N	Isobe et al. (2013) DNA Res 20:79-92
	FVES2369	N	N	Isobe et al. (2013) DNA Res 20:79-92
	FVES2375	N	N	Isobe et al. (2013) DNA Res 20:79-92
	FVES2379	N	N	Isobe et al. (2013) DNA Res 20:79-92
	FVES2382	N	N	Isobe et al. (2013) DNA Res 20:79-92
	FVES2384	N	N	Isobe et al. (2013) DNA Res 20:79-92
	FVES2385	N	N	Isobe et al. (2013) DNA Res 20:79-92
	FVES2386	N	N	Isobe et al. (2013) DNA Res 20:79-92
	FVES2387	N	N	Isobe et al. (2013) DNA Res 20:79-92
	FVES2404	N	N	Isobe et al. (2013) DNA Res 20:79-92
	FVES2410	Y	Y	Isobe et al. (2013) DNA Res 20:79-92
	FVES2413	N	N	Isobe et al. (2013) DNA Res 20:79-92
	FVES2415	N	N	Isobe et al. (2013) DNA Res 20:79-92
	FVES2425	Y	Y	Isobe et al. (2013) DNA Res 20:79-92
	FVES2426	Y	Y	Isobe et al. (2013) DNA Res 20:79-92
	FVES2436	N	N	Isobe et al. (2013) DNA Res 20:79-92
	FVES2439	N	N	Isobe et al. (2013) DNA Res 20:79-92
	FVES2441	Y	Y	Isobe et al. (2013) DNA Res 20:79-92
	FVES2444	N	N	Isobe et al. (2013) DNA Res 20:79-92
	FVES2445	Y	Y	Isobe et al. (2013) DNA Res 20:79-92
	FVES2448	Y	N	Isobe et al. (2013) DNA Res 20:79-92
	FVES2451	N	N	Isobe et al. (2013) DNA Res 20:79-92
	FVES2452	N	N	Isobe et al. (2013) DNA Res 20:79-92
	FVES2454	Y	Y	Isobe et al. (2013) DNA Res 20:79-92
	FVES2456	N	N	Isobe et al. (2013) DNA Res 20:79-92
	FVES2472	N	N	Isobe et al. (2013) DNA Res 20:79-92
	FVES2481	Y	N	Isobe et al. (2013) DNA Res 20:79-92
	FVES2486	Y	N	Isobe et al. (2013) DNA Res 20:79-92
	FVES2489	Y	Y	Isobe et al. (2013) DNA Res 20:79-92
	FVES2490	N	N	Isobe et al. (2013) DNA Res 20:79-92
	FVES2492	N	N	Isobe et al. (2013) DNA Res 20:79-92
	FVES2500	Y	N	Isobe et al. (2013) DNA Res 20:79-92
	FVES2505	Y	Y	Isobe et al. (2013) DNA Res 20:79-92
	FVES2507	Y	Y	Isobe et al. (2013) DNA Res 20:79-92
	FVES2515	N	N	Isobe et al. (2013) DNA Res 20:79-92
	FVES2517	N	N	Isobe et al. (2013) DNA Res 20:79-92
	FVES2520	Y	N	Isobe et al. (2013) DNA Res 20:79-92
	FVES2524	N	N	Isobe et al. (2013) DNA Res 20:79-92
	FVES2533	Y	N	Isobe et al. (2013) DNA Res 20:79-92
	FVES2539	Y	Y	Isobe et al. (2013) DNA Res 20:79-92
	FVES2541	N	N	Isobe et al. (2013) DNA Res 20:79-92
	FVES2542	Y	N	Isobe et al. (2013) DNA Res 20:79-92
	FVES2551	Y	N	Isobe et al. (2013) DNA Res 20:79-92
	FVES2555	N	N	Isobe et al. (2013) DNA Res 20:79-92
	FVES2565	N	N	Isobe et al. (2013) DNA Res 20:79-92
	FVES2570	Y	N	Isobe et al. (2013) DNA Res 20:79-92
	FVES2576	N	N	Isobe et al. (2013) DNA Res 20:79-92
	FVES2583	N	N	Isobe et al. (2013) DNA Res 20:79-92
	FVES2586	N	N	Isobe et al. (2013) DNA Res 20:79-92
	FVES2587	Y	Y	Isobe et al. (2013) DNA Res 20:79-92
	FVES2592	N	N	Isobe et al. (2013) DNA Res 20:79-92
	FVES2595	N	N	Isobe et al. (2013) DNA Res 20:79-92
	FVES2596	Y	Y	Isobe et al. (2013) DNA Res 20:79-92
	FVES2605	Y	N	Isobe et al. (2013) DNA Res 20:79-92
	FVES2609	N	N	Isobe et al. (2013) DNA Res 20:79-92
	FVES2615	N	N	Isobe et al. (2013) DNA Res 20:79-92
	FVES2617	Y	Y	Isobe et al. (2013) DNA Res 20:79-92
	FVES2619	Y	N	Isobe et al. (2013) DNA Res 20:79-92
	FVES2626	Y	Y	Isobe et al. (2013) DNA Res 20:79-92
	FVES2627	Y	N	Isobe et al. (2013) DNA Res 20:79-92
	FVES2628	Y	N	Isobe et al. (2013) DNA Res 20:79-92
	FVES2629	Y	N	Isobe et al. (2013) DNA Res 20:79-92
	FVES2634	N	N	Isobe et al. (2013) DNA Res 20:79-92
	FVES2636	Y	N	Isobe et al. (2013) DNA Res 20:79-92
	FVES2639	Y	N	Isobe et al. (2013) DNA Res 20:79-92
	FVES2640	Y	N	Isobe et al. (2013) DNA Res 20:79-92
	FVES2646	Y	N	Isobe et al. (2013) DNA Res 20:79-92
	FVES2650	Y	N	Isobe et al. (2013) DNA Res 20:79-92
	FVES2651	Y	N	Isobe et al. (2013) DNA Res 20:79-92
	FVES2652	Y	N	Isobe et al. (2013) DNA Res 20:79-92
	FVES2653	Y	Y	Isobe et al. (2013) DNA Res 20:79-92
	FVES2661	N	N	Isobe et al. (2013) DNA Res 20:79-92
	FVES2662	N	N	Isobe et al. (2013) DNA Res 20:79-92
	FVES2665	Y	N	Isobe et al. (2013) DNA Res 20:79-92
	FVES2674	Y	N	Isobe et al. (2013) DNA Res 20:79-92
	FVES2680	N	N	Isobe et al. (2013) DNA Res 20:79-92
	FVES2681	Y	Y	Isobe et al. (2013) DNA Res 20:79-92
	FVES2686	N	N	Isobe et al. (2013) DNA Res 20:79-92
	FVES2691	Y	N	Isobe et al. (2013) DNA Res 20:79-92
	FVES2693	Y	Y	Isobe et al. (2013) DNA Res 20:79-92
	FVES2709	Y	N	Isobe et al. (2013) DNA Res 20:79-92
	FVES2720	Y	Y	Isobe et al. (2013) DNA Res 20:79-92
	FVES2721	N	N	Isobe et al. (2013) DNA Res 20:79-92
	FVES2722	Y	N	Isobe et al. (2013) DNA Res 20:79-92
	FVES2729	Y	N	Isobe et al. (2013) DNA Res 20:79-92
	FVES2756	N	N	Isobe et al. (2013) DNA Res 20:79-92
	FVES2764	Y	N	Isobe et al. (2013) DNA Res 20:79-92
	FVES2778	N	N	Isobe et al. (2013) DNA Res 20:79-92
	FVES2780	Y	N	Isobe et al. (2013) DNA Res 20:79-92
	FVES2786	Y	N	Isobe et al. (2013) DNA Res 20:79-92
	FVES2787	N	N	Isobe et al. (2013) DNA Res 20:79-92
	FVES2798	Y	N	Isobe et al. (2013) DNA Res 20:79-92
	FVES2799	N	N	Isobe et al. (2013) DNA Res 20:79-92
	FVES2805	Y	Y	Isobe et al. (2013) DNA Res 20:79-92
	FVES2811	Y	Y	Isobe et al. (2013) DNA Res 20:79-92
	FVES2821	Y	N	Isobe et al. (2013) DNA Res 20:79-92
	FVES2826	Y	N	Isobe et al. (2013) DNA Res 20:79-92
	FVES2831	N	N	Isobe et al. (2013) DNA Res 20:79-92
	FVES2846	N	N	Isobe et al. (2013) DNA Res 20:79-92
	FVES2852	N	N	Isobe et al. (2013) DNA Res 20:79-92
	FVES2854	N	N	Isobe et al. (2013) DNA Res 20:79-92
	FVES2863	Y	Y	Isobe et al. (2013) DNA Res 20:79-92
	FVES2866	N	N	Isobe et al. (2013) DNA Res 20:79-92
	FVES2868	N	N	Isobe et al. (2013) DNA Res 20:79-92
	FVES2869	N	N	Isobe et al. (2013) DNA Res 20:79-92
	FVES2873	Y	Y	Isobe et al. (2013) DNA Res 20:79-92
	FVES2874	N	N	Isobe et al. (2013) DNA Res 20:79-92
	FVES2875	Y	N	Isobe et al. (2013) DNA Res 20:79-92
	FVES2878	N	N	Isobe et al. (2013) DNA Res 20:79-92
	FVES2881	Y	N	Isobe et al. (2013) DNA Res 20:79-92
	FVES2882	N	N	Isobe et al. (2013) DNA Res 20:79-92
	FVES2889	Y	N	Isobe et al. (2013) DNA Res 20:79-92
	FVES2891	Y	N	Isobe et al. (2013) DNA Res 20:79-92
	FVES2895	N	N	Isobe et al. (2013) DNA Res 20:79-92
	FVES2901	Y	N	Isobe et al. (2013) DNA Res 20:79-92
	FVES2911	N	N	Isobe et al. (2013) DNA Res 20:79-92
	FVES2913	Y	Y	Isobe et al. (2013) DNA Res 20:79-92
	FVES2914	Y	N	Isobe et al. (2013) DNA Res 20:79-92
	FVES2917	Y	Y	Isobe et al. (2013) DNA Res 20:79-92
	FVES2921	Y	N	Isobe et al. (2013) DNA Res 20:79-92
	FVES2933	Y	N	Isobe et al. (2013) DNA Res 20:79-92
	FVES2935	N	N	Isobe et al. (2013) DNA Res 20:79-92
	FVES2937	N	N	Isobe et al. (2013) DNA Res 20:79-92
	FVES2939	N	N	Isobe et al. (2013) DNA Res 20:79-92
	FVES2940	N	N	Isobe et al. (2013) DNA Res 20:79-92
	FVES2943	Y	Y	Isobe et al. (2013) DNA Res 20:79-92
	FVES2946	Y	Y	Isobe et al. (2013) DNA Res 20:79-92
	FVES2947	Y	Y	Isobe et al. (2013) DNA Res 20:79-92
	FVES2948	N	N	Isobe et al. (2013) DNA Res 20:79-92
	FVES2949	Y	N	Isobe et al. (2013) DNA Res 20:79-92
	FVES2950	N	N	Isobe et al. (2013) DNA Res 20:79-92
	FVES2957	N	N	Isobe et al. (2013) DNA Res 20:79-92
	FVES2959	N	N	Isobe et al. (2013) DNA Res 20:79-92
	FVES2960	Y	N	Isobe et al. (2013) DNA Res 20:79-92
	FVES2963	N	N	Isobe et al. (2013) DNA Res 20:79-92
	FVES2967	Y	Y	Isobe et al. (2013) DNA Res 20:79-92
	FVES2971	Y	Y	Isobe et al. (2013) DNA Res 20:79-92
	FVES2972	N	N	Isobe et al. (2013) DNA Res 20:79-92
	FVES2973	Y	Y	Isobe et al. (2013) DNA Res 20:79-92
	FVES2976	Y	N	Isobe et al. (2013) DNA Res 20:79-92
	FVES2978	Y	N	Isobe et al. (2013) DNA Res 20:79-92
	FVES2990	N	N	Isobe et al. (2013) DNA Res 20:79-92
	FVES2995	N	N	Isobe et al. (2013) DNA Res 20:79-92
	FVES2999	N	N	Isobe et al. (2013) DNA Res 20:79-92
	FVES3003	Y	Y	Isobe et al. (2013) DNA Res 20:79-92
	FVES3013	N	N	Isobe et al. (2013) DNA Res 20:79-92
	FVES3014	Y	Y	Isobe et al. (2013) DNA Res 20:79-92
	FVES3024	Y	Y	Isobe et al. (2013) DNA Res 20:79-92
	FVES3027	Y	Y	Isobe et al. (2013) DNA Res 20:79-92
	FVES3038	N	N	Isobe et al. (2013) DNA Res 20:79-92
	FVES3039	N	N	Isobe et al. (2013) DNA Res 20:79-92
	FVES3051	Y	Y	Isobe et al. (2013) DNA Res 20:79-92
	FVES3054	Y	Y	Isobe et al. (2013) DNA Res 20:79-92
	FVES3055	N	N	Isobe et al. (2013) DNA Res 20:79-92
	FVES3065	Y	N	Isobe et al. (2013) DNA Res 20:79-92
	FVES3069	N	N	Isobe et al. (2013) DNA Res 20:79-92
	FVES3072	Y	Y	Isobe et al. (2013) DNA Res 20:79-92
	FVES3077	Y	Y	Isobe et al. (2013) DNA Res 20:79-92
	FVES3081	N	N	Isobe et al. (2013) DNA Res 20:79-92
	FVES3082	N	N	Isobe et al. (2013) DNA Res 20:79-92
	FVES3096	Y	N	Isobe et al. (2013) DNA Res 20:79-92
	FVES3100	Y	Y	Isobe et al. (2013) DNA Res 20:79-92
	FVES3101	N	N	Isobe et al. (2013) DNA Res 20:79-92
	FVES3120	N	N	Isobe et al. (2013) DNA Res 20:79-92
	FVES3123	N	N	Isobe et al. (2013) DNA Res 20:79-92
	FVES3126	Y	Y	Isobe et al. (2013) DNA Res 20:79-92
	FVES3135	Y	Y	Isobe et al. (2013) DNA Res 20:79-92
	FVES3139	Y	Y	Isobe et al. (2013) DNA Res 20:79-92
	FVES3142	N	N	Isobe et al. (2013) DNA Res 20:79-92
	FVES3144	N	N	Isobe et al. (2013) DNA Res 20:79-92
	FVES3149	N	N	Isobe et al. (2013) DNA Res 20:79-92
	FVES3150	N	N	Isobe et al. (2013) DNA Res 20:79-92
	FVES3164	Y	Y	Isobe et al. (2013) DNA Res 20:79-92
	FVES3166	Y	Y	Isobe et al. (2013) DNA Res 20:79-92
	FVES3168	Y	Y	Isobe et al. (2013) DNA Res 20:79-92
	FVES3177	N	N	Isobe et al. (2013) DNA Res 20:79-92
	FVES3183	Y	Y	Isobe et al. (2013) DNA Res 20:79-92
	FVES3187	N	N	Isobe et al. (2013) DNA Res 20:79-92
	FVES3188	N	N	Isobe et al. (2013) DNA Res 20:79-92
	FVES3197	N	N	Isobe et al. (2013) DNA Res 20:79-92
	FVES3198	Y	N	Isobe et al. (2013) DNA Res 20:79-92
	FVES3219	Y	N	Isobe et al. (2013) DNA Res 20:79-92
	FVES3224	Y	Y	Isobe et al. (2013) DNA Res 20:79-92
	FVES3227	N	N	Isobe et al. (2013) DNA Res 20:79-92
	FVES3228	N	N	Isobe et al. (2013) DNA Res 20:79-92
	FVES3232	Y	Y	Isobe et al. (2013) DNA Res 20:79-92
	FVES3233	N	N	Isobe et al. (2013) DNA Res 20:79-92
	FVES3234	Y	N	Isobe et al. (2013) DNA Res 20:79-92
	FVES3258	N	N	Isobe et al. (2013) DNA Res 20:79-92
	FVES3261	Y	Y	Isobe et al. (2013) DNA Res 20:79-92
	FVES3266	Y	Y	Isobe et al. (2013) DNA Res 20:79-92
	FVES3269	N	N	Isobe et al. (2013) DNA Res 20:79-92
	FVES3274	Y	Y	Isobe et al. (2013) DNA Res 20:79-92
	FVES3275	N	N	Isobe et al. (2013) DNA Res 20:79-92
	FVES3276	N	N	Isobe et al. (2013) DNA Res 20:79-92
	FVES3277	N	N	Isobe et al. (2013) DNA Res 20:79-92
	FVES3291	Y	N	Isobe et al. (2013) DNA Res 20:79-92
	FVES3292	Y	Y	Isobe et al. (2013) DNA Res 20:79-92
	FVES3325	N	N	Isobe et al. (2013) DNA Res 20:79-92
	FVES3329	N	N	Isobe et al. (2013) DNA Res 20:79-92
	FVES3342	Y	N	Isobe et al. (2013) DNA Res 20:79-92
	FVES3343	Y	N	Isobe et al. (2013) DNA Res 20:79-92
	FVES3344	N	N	Isobe et al. (2013) DNA Res 20:79-92
	FVES3345	N	N	Isobe et al. (2013) DNA Res 20:79-92
	FVES3346	N	N	Isobe et al. (2013) DNA Res 20:79-92
	FVES3353	Y	Y	Isobe et al. (2013) DNA Res 20:79-92
	FVES3371	N	N	Isobe et al. (2013) DNA Res 20:79-92
	FVES3372	N	N	Isobe et al. (2013) DNA Res 20:79-92
	FVES3374	N	N	Isobe et al. (2013) DNA Res 20:79-92
	FVES3375	Y	Y	Isobe et al. (2013) DNA Res 20:79-92
	FVES3376	N	N	Isobe et al. (2013) DNA Res 20:79-92
	FVES3380	N	N	Isobe et al. (2013) DNA Res 20:79-92
	FVES3384	N	N	Isobe et al. (2013) DNA Res 20:79-92
	FVES3388	Y	N	Isobe et al. (2013) DNA Res 20:79-92
	FVES3394	N	N	Isobe et al. (2013) DNA Res 20:79-92
	FVES3399	Y	Y	Isobe et al. (2013) DNA Res 20:79-92
	FVES3402	Y	Y	Isobe et al. (2013) DNA Res 20:79-92
	FVES3403	N	N	Isobe et al. (2013) DNA Res 20:79-92
	FVES3406	N	N	Isobe et al. (2013) DNA Res 20:79-92
	FVES3415	N	N	Isobe et al. (2013) DNA Res 20:79-92
	FVES3421	Y	Y	Isobe et al. (2013) DNA Res 20:79-92
	FVES3426	Y	Y	Isobe et al. (2013) DNA Res 20:79-92
	FVES3428	Y	N	Isobe et al. (2013) DNA Res 20:79-92
	FVES3431	N	N	Isobe et al. (2013) DNA Res 20:79-92
	FVES3434	N	N	Isobe et al. (2013) DNA Res 20:79-92
	FVES3437	Y	N	Isobe et al. (2013) DNA Res 20:79-92
	FVES3440	Y	Y	Isobe et al. (2013) DNA Res 20:79-92
	FVES3441	Y	N	Isobe et al. (2013) DNA Res 20:79-92
	FVES3442	Y	N	Isobe et al. (2013) DNA Res 20:79-92
	FVES3445	Y	Y	Isobe et al. (2013) DNA Res 20:79-92
	FVES3449	Y	Y	Isobe et al. (2013) DNA Res 20:79-92
	FVES3450	Y	Y	Isobe et al. (2013) DNA Res 20:79-92
	FVES3453	N	N	Isobe et al. (2013) DNA Res 20:79-92
	FVES3458	N	N	Isobe et al. (2013) DNA Res 20:79-92
	FVES3462	N	N	Isobe et al. (2013) DNA Res 20:79-92
	FVES3470	N	N	Isobe et al. (2013) DNA Res 20:79-92
	FVES3480	Y	Y	Isobe et al. (2013) DNA Res 20:79-92
	FVES3485	Y	Y	Isobe et al. (2013) DNA Res 20:79-92
	FVES3486	Y	N	Isobe et al. (2013) DNA Res 20:79-92
	FVES3496	N	N	Isobe et al. (2013) DNA Res 20:79-92
	FVES3503	N	N	Isobe et al. (2013) DNA Res 20:79-92
	FVES3507	N	N	Isobe et al. (2013) DNA Res 20:79-92
	FVES3510	N	N	Isobe et al. (2013) DNA Res 20:79-92
	FVES3512	Y	Y	Isobe et al. (2013) DNA Res 20:79-92
	FVES3518	N	N	Isobe et al. (2013) DNA Res 20:79-92
	FVES3524	Y	Y	Isobe et al. (2013) DNA Res 20:79-92
	FVES3525	Y	N	Isobe et al. (2013) DNA Res 20:79-92
	FVES3527	N	N	Isobe et al. (2013) DNA Res 20:79-92
	FVES3528	Y	N	Isobe et al. (2013) DNA Res 20:79-92
	FVES3533	N	N	Isobe et al. (2013) DNA Res 20:79-92
	FVES3534	Y	N	Isobe et al. (2013) DNA Res 20:79-92
	FVES3535	Y	Y	Isobe et al. (2013) DNA Res 20:79-92
	FVES3537	Y	Y	Isobe et al. (2013) DNA Res 20:79-92
	FVES3543	Y	N	Isobe et al. (2013) DNA Res 20:79-92
	FVES3545	N	N	Isobe et al. (2013) DNA Res 20:79-92
	FVES3546	N	N	Isobe et al. (2013) DNA Res 20:79-92
	FVES3555	Y	N	Isobe et al. (2013) DNA Res 20:79-92
	FVES3557	N	N	Isobe et al. (2013) DNA Res 20:79-92
	FVES3564	N	N	Isobe et al. (2013) DNA Res 20:79-92
	FVES3576	N	N	Isobe et al. (2013) DNA Res 20:79-92
	FVES3583	Y	N	Isobe et al. (2013) DNA Res 20:79-92
	FVES3588	N	N	Isobe et al. (2013) DNA Res 20:79-92
	FVES3594	N	N	Isobe et al. (2013) DNA Res 20:79-92
	FVES3600	N	N	Isobe et al. (2013) DNA Res 20:79-92
	FVES3602	Y	N	Isobe et al. (2013) DNA Res 20:79-92
	FVES3620	N	N	Isobe et al. (2013) DNA Res 20:79-92
	FVES3624	Y	Y	Isobe et al. (2013) DNA Res 20:79-92
	FVES3628	N	N	Isobe et al. (2013) DNA Res 20:79-92
	FVES3634	Y	Y	Isobe et al. (2013) DNA Res 20:79-92
	FVES3646	Y	N	Isobe et al. (2013) DNA Res 20:79-92
	FVES3653	N	N	Isobe et al. (2013) DNA Res 20:79-92
	FVES3661	Y	Y	Isobe et al. (2013) DNA Res 20:79-92
	FVES3662	N	N	Isobe et al. (2013) DNA Res 20:79-92
	FVES3672	N	N	Isobe et al. (2013) DNA Res 20:79-92
	FVES3676	N	N	Isobe et al. (2013) DNA Res 20:79-92
	FVES3677	N	N	Isobe et al. (2013) DNA Res 20:79-92
	FVES3680	N	N	Isobe et al. (2013) DNA Res 20:79-92
	FVES3693	N	N	Isobe et al. (2013) DNA Res 20:79-92
	FVES3702	N	N	Isobe et al. (2013) DNA Res 20:79-92
	FVES3712	Y	Y	Isobe et al. (2013) DNA Res 20:79-92
	FVES3713	N	N	Isobe et al. (2013) DNA Res 20:79-92
	FVES3718	Y	Y	Isobe et al. (2013) DNA Res 20:79-92
	FVES3720	N	N	Isobe et al. (2013) DNA Res 20:79-92
	FVES3725	Y	N	Isobe et al. (2013) DNA Res 20:79-92
	FVES3731	N	N	Isobe et al. (2013) DNA Res 20:79-92
	FVES3739	Y	N	Isobe et al. (2013) DNA Res 20:79-92
	FVES3744	Y	N	Isobe et al. (2013) DNA Res 20:79-92
	FVES3750	N	N	Isobe et al. (2013) DNA Res 20:79-92
	FVES3751	N	N	Isobe et al. (2013) DNA Res 20:79-92
	FVES3756	Y	Y	Isobe et al. (2013) DNA Res 20:79-92
	FVES3760	N	N	Isobe et al. (2013) DNA Res 20:79-92
	FVES3762	Y	N	Isobe et al. (2013) DNA Res 20:79-92
	FVES3766	Y	Y	Isobe et al. (2013) DNA Res 20:79-92
	FVES3770	N	N	Isobe et al. (2013) DNA Res 20:79-92
	FVES3774	Y	Y	Isobe et al. (2013) DNA Res 20:79-92
	FVES3776	N	N	Isobe et al. (2013) DNA Res 20:79-92
	FVGS7001	Y	N	Sato et al. unpublished
	FVGS7002	Y	N	Sato et al. unpublished
	FVGS7003	Y	Y	Sato et al. unpublished
	FVGS7005	Y	Y	Sato et al. unpublished
	FVGS7007	Y	Y	Sato et al. unpublished
	FVGS7012	Y	N	Sato et al. unpublished
	FVGS7013	Y	Y	Sato et al. unpublished
	FVGS7016	Y	N	Sato et al. unpublished
	FVGS7017	Y	N	Sato et al. unpublished
	FVGS7018	Y	N	Sato et al. unpublished
	FVGS7022	Y	Y	Sato et al. unpublished
	FVGS7023	Y	N	Sato et al. unpublished
	FVGS7024	Y	N	Sato et al. unpublished
	FVGS7025	Y	N	Sato et al. unpublished
	FVIP39202	N	N	Sato et al. unpublished
