# Supplementary material for: Discrimination of candidate subgenome-specific loci by linkage map construction with an S1 population of octoploid strawberry (Fragaria × ananassa)
Source: BMC Genomics. 2017 May 12;18:374. doi: 10.1186/s12864-017-3762-y (PMC5429521; doi:10.1186/s12864-017-3762-y)
Supplement: Supplementary file 2 — Expected segregation patterns of polymorphic loci in the S1 and F1 mapping populations in allo-octoploid species. A and B indicate bi-alleles while O indicates a null allele on the given locus. (XLSX 38 kb) [file 12864_2017_3762_MOESM2_ESM.xlsx]

## Sheet: Additional_file_2
	Additional file 2. Expected segregation patterns of polymorphic loci in S1 and F1 mapping populations in allo-octoploid species. A and B indicate bi-alleles while O indicates null allele on the given locus.
	Population type	Parental genotype			Possible genotypes in progenies				Expected segregation ratio			Subgenome specificity	Detectable subgenome specificity
	S1 population	P1							AA	AB	BB
		ABOO OOOO			AAOO OOOO	ABOO OOOO	BBOO OOOO		1	2	1	Yes	Yes
		AAAB OOOO			AAAA OOOO	AAAB OOOO	AABB OOOO		1	3	-	No	No
		ABAB OOOO			AAAA OOOO	ABAB OOOO*	BBBB OOOO		1	14	1	No	No
		AAAA ABOO			AAAA AAOO	AAAA ABOO	AAAA BBOO		1	3	-	No	No
		AAAB ABOO			AAAA AAOO	AAAB ABOO*	AABB BBOO*		1	15	-	No	No
		ABAB ABOO			AAAA AAOO	ABAB ABOO*	BBBB BBOO		1	47	1	No	No
		AAAA AAAB			AAAA AAAA	AAAA AAAB	AAAA AABB		1	3	-	No	No
		AAAA ABAB			AAAA AAAA	AAAA ABAB*	AAAA BBBB*		1	15	-	No	No
		AAAB ABAB			AAAA AAAA	AAAB ABAB*	AABB BBBB*		1	48	-	No	No
		ABAB ABAB			AAAA AAAA	ABAB ABAB*	BBBB BBBB		1	119	1	No	No
	F1 population	P1	P2						AA	AB	BB
		AAOO OOOO	ABOO OOOO		AAOO OOOO	ABOO OOOO			1	1	-	Yes	No
		ABOO OOOO	ABOO OOOO		AAOO OOOO	ABOO OOOO	BBOO OOOO		1	2	1	Yes	Yes
		AAAA OOOO	AAAB OOOO		AAAA OOOO	AAAB OOOO			1	1	-	No	No
		AAAA OOOO	ABAB OOOO		AAAA OOOO	AAAB OOOO	ABAB OOOO		1	3	-	No	No
		AAAB OOOO	AAAB OOOO		AAAA OOOO	AAAB OOOO	AABB OOOO		1	3	-	No	No
		AAAB OOOO	AABB OOOO		AAAB OOOO	AABB OOOO			1	1	-	No	No
		AAAB OOOO	ABAB OOOO		AAAA OOOO	ABAB OOOO*	ABBB OOOO*		1	7	-	No	No
		ABAB OOOO	ABAB OOOO		AAAA OOOO	ABAB OOOO*	BBBB OOOO		1	14	1	No	No
		AAAA AAOO	AAAA ABOO		AAAA AAOO	AAAA ABOO			1	1	-	No	No
		AAAA AAOO	AAAB ABOO		AAAA AAOO	AAAB AAOO*	AAAB ABOO*		1	3	-	No	No
		AAAA AAOO	ABAB ABOO		AAAA AAOO	AAAB ABOO*	ABAB ABOO*		1	6	-	No	No
		AAAA ABOO	AAAA ABOO		AAAA AAOO	AAAA ABOO	AAAA BBOO		1	3	-	No	No
		AAAA ABOO	AAAB ABOO		AAAA AAOO	AAAB ABOO*	AAAB BBOO*		1	7	-	No	No
		AAAA ABOO	ABAB ABOO		AAAA AAOO	ABAB ABOO*	ABAB BBOO*		1	13	-	No	No
		AAAB ABOO	AAAB ABOO		AAAA AAOO	AAAB ABOO*	AABB BBOO*		1	15	-	No	No
		AAAB ABOO	ABAB ABOO		AAAA AAOO	ABAB ABOO*	ABBB BBOO*		1	27	-	No	No
		ABAB ABOO	ABAB ABOO		AAAA AAOO	ABAB ABOO*	BBBB BBOO		1	47	1	No	No
		AAAA AAAA	AAAA AAAB		AAAA AAAA	AAAA AAAB			1	1	-	No	No
		AAAA AAAA	AAAA ABAB		AAAA AAAA	AAAA AAAB*	AAAA ABAB*		1	3	-	No	No
		AAAA AAAA	AAAB ABAB		AAAA AAAA	AAAA ABAB*	AAAB ABAB*		1	6	-	No	No
		AAAA AAAA	ABAB ABAB		AAAA AAAA	AAAA ABAB*	ABAB ABAB*		1	10	-	No	No
		AAAA AAAB	AAAA AAAB		AAAA AAAA	AAAA AAAB	AAAA AABB		1	3	-	No	No
		AAAA AAAB	AAAA ABAB		AAAA AAAA	AAAA ABAB*	AAAA ABBB*		1	7	-	No	No
		AAAA AAAB	AAAB ABAB		AAAA AAAA	AAAA ABAB*	AAABABBB*		1	13	-	No	No
		AAAA AAAB	ABAB ABAB		AAAA AAAA	AAAA ABAB*	ABAB ABBB*		1	21	-	No	No
		AAAA ABAB	AAAA ABAB		AAAA AAAA	AAAA ABAB*	AAAA BBBB*		1	15	-	No	No
		AAAA ABAB	AAAB ABAB		AAAA AAAA	AAAB ABAB*	AAAB BBBB*		1	27	-	No	No
		AAAA ABAB	ABAB ABAB		AAAA AAAA	AAAB ABAB*	ABAB BBBB*		1	43	-	No	No
		AAAB ABAB	AAAB ABAB		AAAA AAAA	AAAB ABAB*	AABB BBBB*		1	48	-	No	No
		AAAB ABAB	ABAB ABAB		AAAA AAAA	ABAB ABAB*	ABBB BBBB*		1	76	-	No	No
		ABAB ABAB	ABAB ABAB		AAAA AAAA	ABAB ABAB*	BBBB BBBB		1	119	1	No	No
		* typical heterozygous allele patterns
