# Supplementary material for: Discrimination of candidate subgenome-specific loci by linkage map construction with an S1 population of octoploid strawberry (Fragaria × ananassa)
Source: BMC Genomics. 2017 May 12;18:374. doi: 10.1186/s12864-017-3762-y (PMC5429521; doi:10.1186/s12864-017-3762-y)
Supplement: Supplementary file 3 — Positions of SNP and SSR loci in the ‘Reikou’ S1 population, and probe and primer sequences of SNPs and SSRs, respectively. (XLSX 1445 kb) [file 12864_2017_3762_MOESM3_ESM.xlsx]

## Sheet: Additional_file_3
	Additional file 3. Positions of SNP and SSR loci in the 'Reikou' S1 population and probe and primer sequences of SNPs and SSRs.
	Locus ID	Linlage map position			Locus category	Segregation pattern	TopHit a)	Homology start on F. vesca v2.0.a1		IStraw90 Axiom® array		Probeset or primer sequence
		HG	LG	position				Chr b)	Position	SNPID	Probe ID
	Fvb1_13602936	HG1	1A	0	SNP	PHR		Fvb1	13602901	Affx-88903226	AX-89916388	CCACTTCTTCAAATGATGCTGACATGCCAATGCCT[C/G]TAGGGGATTCTGGGTTTCAGAGTTCTCTGTATGGT
	Fvb1_23292998	HG1	1A	0.077	SNP	PHR		Fvb1	23292963	Affx-88819333	AX-89874588	CAACTTCTTCTCATCAGCCGTTCCAGGTTGACCAA[A/G]TAAGAAATTCTCAGGTTTTACATCTCCATGCACAA
	Fvb1_20943293	HG1	1A	0.361	SNP	PHR		Fvb1	20943258	Affx-88814769	AX-89780881	AAATACATAGATAAGCTGTTTGAATTTGAGGAAAC[A/G]TCGAAGTATCGGACAATCTCAGAATTACTAAAAGC
	Fvb3_31180546	HG1	1A	0.553	SNP	PHR		Fvb3	31180511	Affx-88845989	AX-89786869	CCCCATTTTGATCATAGAATTAGCAAAATCTGTCA[G/T]GAAAAGGTTGGAATTAGAGCTATAGCTTTGGACCA
	Fvb1_13714525	HG1	1A	0.553	SNP	PHR		Fvb1	13714490	Affx-88815131	AX-89815865	TCCAAAGGAAAGTTCATACAAATACAGTACCTGCA[A/C]CTCTGCGATTGCATGGAGTGCTAGAGTTGTCTTTC
	Fvb1_21161105	HG1	1A	0.553	SNP	NMH		Fvb1	21161070	Affx-88814855	AX-89819241	TGCTTGATGATCCTTCAAAACTGCTTTGTGTACCT[A/G]AGCAATTGATGCCGCAGCCAAAGGTTGTTCATCCA
	Fvb1_21071902	HG1	1A	0.553	SNP	PHR	TopHit	Fvb1	21071867	Affx-88814815	AX-89904327	GCAAAAAGGAATTACTTATGCAAGTGAGATTGTTA[A/G]GTTACCTCCAAAATATAACGAGCAACCCACAATTC
	Fvb6_34040597	HG1	1A	0.763	SNP	NMH		Fvb6	34040562	Affx-88887532	AX-89840739	AAATCTAATTGAAATGCTGATGCTTGGTTTCAGAT[C/T]CGTTTGCTGAGGCAAATGCTGAGGACTCAGGTGCT
	Fvb3_32201143	HG1	1A	0.763	SNP	PHR		Fvb3	32201108	Affx-88844264	AX-89883477	CACGCTTGCCCTGAAGTATTCCATACATCCCATAA[A/G]CTGGGTCCTAGCATGTCCATAACCTGCAAATATAG
	Fvb1_22038026	HG1	1A	1.331	SNP	PHR		Fvb1	22037991	Affx-88880645	AX-89838137	GGTAATGTACCTCCAGTATCCAATTTTCTCAGACA[A/G]ATAAGTAGCATAGAAGATGAATTTTGGTTTGAAAA
	Fvb1_22014734	HG1	1A	1.402	SNP	PHR		Fvb1	22014699	Affx-88880625	AX-89795955	TGACCTTACCGAAAACTTATTACGCTTCACTTCAT[A/G]AGTCCAGCCAGTAGGGACAAAGCCTACAACCCTGG
	Fvb1_9166168	HG1	1A	1.679	SNP	PHR		Fvb1	9166133	Affx-88815361	AX-89873054	GCCATCAATGGAGTGGATCAATAACAAAGGTTCCA[A/G]TATGAAATTACCCCGAATTAAGGATGTACAAGTCA
	Fvb1_22300892	HG1	1A	1.949	SNP	PHR		Fvb1	22300857	Affx-88815467	AX-89778431	GAGAAGATTACAAACATGGCCCATTTCATCAGCTA[C/T]GAATGGAAGATCAGGGATATATCTTGGTTCACCAT
	Fvb1_22526313	HG1	1A	1.949	SNP	NMH		Fvb1	22526278	Affx-88815544	AX-89778454	CCCACAACAAGAAGCACTTGCTCTTGGAAAAGCCT[A/G]CCGCTCTTGATGTGGGTGAGCTTGATCAGATACTC
	Fvb1_22504360	HG1	1A	1.949	SNP	NMH		Fvb1	22504325	Affx-88815528	AX-89816013	TGGAGCATAACAATGATATTGTCTCGGAATTGAAG[A/G]TCAAATACTTTGATACAATTCCAGTCACAACTTCA
	Fvb1_22518255	HG1	1A	1.949	SNP	NMH		Fvb1	22518220	Affx-88815540	AX-89873126	ATGCAAGGCGAGGGGATGGGGTTTACTTGGGTTAC[G/T]CTCACCACAGTTTTACCAATATGCGCTAGAATGAC
	Fvb1_22046146	HG1	1A	2.017	SNP	PHR		Fvb1	22046111	Affx-88880655	AX-89895340	TGGAGGAACAATACCTGGCAGATAACATCTCCAAT[A/G]AGGGTTAAAATTGCAGATGTCAGAGCTTTTATCAA
	Fvb1_20171515	HG1	1A	2.177	SNP	PHR		Fvb1	20171480	Affx-88840389	AX-89824848	CACATTCATGTCCACCTCATTGGAGGAAGGCAAAT[A/G]AACTGGCCCCCAGGCTAATATGAGGGCAAACAAGG
	Fvb1_14376104	HG1	1A	2.264	SNP	PHR	TopHit	Fvb1	14376069	Affx-88815867	AX-89846810	CAGGCAAGAATATAATGTAGCACACACAACTAGTC[A/G]GTCTAGTTATTGTCCATAAAGGATTGAGGTTTAGG
	Fvb1_20243241	HG1	1A	2.401	SNP	PHR		Fvb1	20243206	Affx-88840424	AX-89824860	TTGAAATACTTGTCCCATGTTTCAACAATCTGCTT[C/T]GCTTTCTTCCGGTTAGAAATACACCAACGAGAAAG
	Fvb1_21472140	HG1	1A	2.643	SNP	PHR		Fvb1	21472105	Affx-88815392	AX-89778411	GCCATACATGGATAATTAGGATACCTGAGTGATAG[C/T]GCCAAAGCTGCCAAGTGTAATATTTGGAATGAAGT
	Fvb1_22662023	HG1	1A	2.643	SNP	PHR		Fvb1	22661988	Affx-88815571	AX-89873136	ACCACACCGATCCATGCTACCCACGTCATTCTCAT[A/C]TGTAGAATCAGAATCACTTCCCACAGTTTCATCTG
	Fvb1_21648375	HG1	1A	2.643	SNP	NMH		Fvb1	21648340	Affx-88880584	AX-89895296	GTTTATTGACTTTCAGGAAGGTTGTCGTGGCCTTG[G/T]AAGAGGTGCAGAAAAATTTGATGCTTCAAAGGGTT
	Fvb1_22664258	HG1	1A	2.698	SNP	PHR		Fvb1	22664223	Affx-88903898	AX-89812784	GGATATTCTTTCATCTGTAGCAAATACCCAACCAA[C/G]GTTTGTGCCTGCAGATGAGTAATTCTCTTCCAAGG
	Fvb1_22884667	HG1	1A	2.698	SNP	NMH		Fvb1	22884632	Affx-88819230	AX-89817407	CGAACTTCGGCCTTTGCGCCACTTGCTAGCAAAAG[C/T]CTGGCACAGTCCCTTCTGCGCTCTTCAACTGCTAG
	Fvb1_20748780	HG1	1A	2.698	SNP	PHR	TopHit	Fvb1	20748745	Affx-88814676	AX-89847181	TAAGGCTGGGTTTTTGTTGGATGATATTGGAAACG[C/T]GATACTTGATGCATATGCCAAGTGTGGTAACATGG
	Fvb1_22667901	HG1	1A	2.698	SNP	PHR		Fvb1	22667866	Affx-88815577	AX-89873139	GGCTATCATTTTATCTTTGACAAACCTTGTTCAAC[A/C]GTGAGAGTGGAACACCCAAGTGAATTGCCAATGTA
	Fvb1_23018430	HG1	1A	2.994	SNP	PHR		Fvb1	23018395	Affx-88819255	AX-89779511	ATTAAAATCAAGGTGCATCAATCAACTAGGAATAA[A/G]GATCCCTTGGAAGACCCTGTCATCGCTAAAGGTGA
	Fvb4_26121377	HG1	1A	2.994	SNP	PHR		Fvb4	26121342	Affx-88856327	AX-89830779	TCATGTGTTTGTAGCAAAAAGGTTGCAGCTTGTGC[A/G]AAGCATTATGTGGGCGATGGTGGGACAACCAAAGG
	Fvb6_28621635	HG1	1A	2.994	SNP	NMH		Fvb6	28621600	Affx-88885531	AX-89840066	GTTCAGGTACTACCTCTTCTTCTTCTTGGAATTAC[A/G]ATTTCTTGTTTTTTCTTAGTCTAATTGTTCAATTG
	Fvb4_26123085	HG1	1A	2.994	SNP	PHR	TopHit	Fvb4	26123050	Affx-88856336	AX-89905258	GTAATCGATTTACAACCCCTTTTTACAGGTACTAA[G/T]AATACTACTTTTGAATCTTGGAGGGTATCCTCACT
	Fvb1_23018123	HG1	1A	3.048	SNP	PHR		Fvb1	23018088	Affx-88819254	AX-89817421	TTTGAAGTATAATGTCTCATAGGAGGAAGATTCCA[C/T]GGTTGGTGAGATTATGACCAGCCAAACGACGACAG
	Fvb1_23012678	HG1	1A	3.444	SNP	PHR		Fvb1	23012643	Affx-88819249	AX-89874548	GCAAGCATACTTCTCCAGTGTGGTGCATCTATCAC[A/G]CTGGAGGACTCTAAATACCGAACACCTGTTGATCT
	Fvb4_26121956	HG1	1A	3.444	SNP	PHR		Fvb4	26121921	Affx-88856329	AX-89887951	GACTGTTTGTTACCTACAGATCATGGTTCCAAACA[A/C]CTATACAGAATTCATTGATGGTCTAACTTTCCAAG
	Fvb1_23133077	HG1	1A	3.562	SNP	PHR		Fvb1	23133042	Affx-88819284	AX-89874563	TGTTGCTATGCTGATGAGTTGAAGGAAGGATTTTT[C/T]CCTTGGATTGATCAGGTTGATGATGATTCACATCT
	Fvb1_23136294	HG1	1A	3.839	SNP	PHR		Fvb1	23136259	Affx-88819289	AX-89874566	GTGCGGGTAAAGACTTGGCAACTGAGCAAACAACT[A/G]GTCGAATGATTAATTTATTAAGGCAGCTTCAACAA
	Fvb1_2418378	HG1	1A	4.244	SNP	PHR		Fvb1	2418343	Affx-88809913	AX-89873807	AAAATTCCAGCAACAAATATTGGTAATGCTAACAC[C/T]GAAAGGTTGTACGTGCTAGATGTCCAAAATTTTAG
	Fvb1_13412363	HG1	1A	4.407	SNP	PHR		Fvb1	13412328	Affx-88815002	AX-89815814	TGCTTCAAAATGGCTTCTGCAGCAGCAGCCATGAC[A/G]CGATCAGACTCCATAGCTGAAAGCATGCCCGACGC
	Fvb1_13412768	HG1	1A	4.407	SNP	NMH		Fvb1	13412733	Affx-88815005	AX-89856698	CAGTTGTTAGTCCTCCACATGTTCTCTTTTCAATA[A/G]GACCAAACCCTGGATATTGGGAATTTGTTCAAGTC
	FATS0147	HG1	1A	4.484	SSR	PHR	TopHit	Fvb5	21003608	-	-	TGTTCACTGCAATAATGTAAAGGAA / CGCGTTTACTATCGTTGATTTTC
	Fvb1_13843452	HG1	1A	4.485	SNP	PHR		Fvb1	13843417	Affx-88815622	AX-89778473	GAAGGGCGTAGGCTTTTCAAGTCCATGACTGATGA[G/T]TATGGCATTGTTCCTAATGAGGAGCATTATGCTTG
	Fvb3_28850873	HG1	1A	4.485	SNP	PHR		Fvb3	28850838	Affx-88849313	AX-89791434	AAGGAACTTCGGGAACTTGTCCCAAATGGTGCCAA[A/G]GTTAGTGTTTTTACATTTAGTAATTATTGTTGGGC
	Fvb6_29874587	HG1	1A	4.485	SNP	NMH		Fvb6	29874552	Affx-88885967	AX-89840211	TTGAGAGTCAGGTTGCTGATCTACAAGCACAACTT[C/T]AAGCTGCTAAAACTGAAGCTGCTGCCTCTATTGAT
	Fvb1_17693306	HG1	1A	4.506	SNP	NMH		Fvb1	17693271	Affx-88819105	AX-89874492	TCGCCGATTCAATCCACGGCTGCGGCGGCTTCGTC[A/G]AGGTAAAACATCACTCCACTCTCTGATACACTTGA
	Fvb1_14079493	HG1	1A	4.578	SNP	PHR		Fvb1	14079458	Affx-88815699	AX-89778498	CACATGAATTCTTTGGTGCTAGTGAGAATTTTGTC[C/T]CCACTAGCAGGTCTACGCCCAATTTCTTCCCTGGA
	Fvb1_17679834	HG1	1A	4.832	SNP	PHR		Fvb1	17679799	Affx-88819089	AX-89815269	TGCTGTTACCAGTCGATCTGCCGCAGTTACTTTAA[A/G]AACAGGAATGATGTCTCAGTTTAAGAATAAGTTTG
	Fvb1_13843053	HG1	1A	4.841	SNP	PHR		Fvb1	13843018	Affx-88815620	AX-89873150	TTGTTTGCGAAGATGATGATGTTTCAAGTCAGGCC[A/G]GATCAGTTTACCTTTAGTAGTTGCCTTTGTGCTTG
	Fvb1_17892868	HG1	1A	4.943	SNP	PHR		Fvb1	17892833	Affx-88819188	AX-89817391	TTCAGAGAATGTAATATGGTTGTTAATGTCTTGGC[C/T]AAGAATAGTATTATGCATGATCTTAGTCTCATCAC
	Fvb1_17875458	HG1	1A	4.945	SNP	PHR		Fvb1	17875423	Affx-88819175	AX-89817386	CAGGAAGGATCTCCAAGTGGATCGTAGCCCATATC[C/T]GGAACCTCTTCGAGGCGCAGCTCATTGAAAACAGA
	Fvb1_13414547	HG1	1A	5.159	SNP	PHR		Fvb1	13414512	Affx-88815010	AX-89815817	TAGACCCTAAGTATCACTTCTCATGCCAATTTCTG[A/G]CAGACACGATTTCGATGAATGCAACAGATTTTGTC
	Fvb1_13321309	HG1	1A	5.162	SNP	NMH		Fvb1	13321274	Affx-88814977	AX-89856692	AAACTTCAATAAAATCTGCTAAAACCAACTGTGGC[C/T]GGGAGACTGCTCCATTGTACCAGTCTTCACATGAA
	Fvb1_13267828	HG1	1A	5.162	SNP	PHR		Fvb1	13267793	Affx-88814948	AX-89876392	TTGGTATTGGTGCCGGCATACTGTTCCTTGCCATT[A/G]CATCTGTGCTTATACTCTGGTTATGCACATTCCGT
	Fvb1_14274286	HG1	1A	5.627	SNP	NMH		Fvb1	14274251	Affx-88815803	AX-89778521	CTATAAAGCTGCAAAGATGGCTTCAGTGTTTGAGC[A/G]AGATATACATTATACTGTAAGCCTACCATACATTT
	Fvb1_14268039	HG1	1A	5.627	SNP	PHR		Fvb1	14268004	Affx-88815791	AX-89816109	TCTGCCGAGAACTGAATGGTAGTGAGGGTGAATAC[A/G]TATCTTCTAGCAAGGAAGAACTTTCCAACTATCCA
	Fvb1_14284211	HG1	1A	5.793	SNP	PHR		Fvb1	14284176	Affx-88815816	AX-89816121	CTCATCTATGGGCACAATTTGACCGATGTTATCAT[A/C]ACTGGTTGGTAAAATATGATGAGAAATTGTCTCCA
	Fvb1_14325652	HG1	1A	6.07	SNP	PHR		Fvb1	14325617	Affx-88815852	AX-89816134	TAGTGAAAATCCAAGCTTCAAGGATGCTGTAAATC[C/T]AGAAGATAATTTTCTAAGTCCAACTTTTGGAATTA
	Fvb1_14372271	HG1	1A	6.07	SNP	NMH		Fvb1	14372236	Affx-88815865	AX-89873246	AGAGAGAATTCCCAATGGGGATATACGAGGTGGTG[A/G]TGGAGGAGATAACGGCATACACAGGGCTATCACCG
	Fvb2_14357703	HG1	1A	6.07	SNP	NMH	TopHit	Fvb2	14357668	Affx-88815903	AX-89873259	CACTGAACTAAGTGAAATCTAATTAAGTACATGGA[G/T]GTGGGATTTGAGTGCCAATGAATTTGGCTTTAACA
	Fvb1_14284629	HG1	1A	6.358	SNP	PHR		Fvb1	14284594	Affx-88903856	AX-89854143	TTGAGACTTCTTTTCTGGATGAACAGCCATGTTTC[G/T]GTTCAGAATCTCACTATCCTTGCTCCTCTCAACTC
	Fvb1_8583595	HG1	1A	8.782	SNP	PHR		Fvb1	8583560	Affx-88815149	AX-89872984	TGCCACTGCAGCTTCTTGTGTTGTAGATGATTTCG[G/T]GGTTCAGAAGACTCTTGGAAAAGGCGGAGAGAAGG
	Fvb1_8684896	HG1	1A	9.007	SNP	PHR		Fvb1	8684861	Affx-88815209	AX-89778366	TTTGAACTCGAAACCACTTATCCCATATATGTCAC[C/T]GTAATCGGTGAAGAAACCATGTGTTTTCCATCTGC
	Fvb1_8788282	HG1	1A	9.007	SNP	NMH		Fvb1	8788247	Affx-88815246	AX-89815907	TCTTCACATCTTGCGCGTCCAAAACAAATATGATA[A/G]CCCTAATGAGCACTCTGATATTGGAATAGAGTTGA
	Fvb1_8696397	HG1	1A	9.007	SNP	PHR		Fvb1	8696362	Affx-88815214	AX-89873007	CGGATGGCGGTGGGAGAGACGCCGTCGCCGTCCTT[G/T]GACTGCTTGAATTTCTTGATGGCAATCGACTTGCC
	Fvb1_8884328	HG1	1A	9.352	SNP	PHR		Fvb1	8884293	Affx-88815281	AX-89815243	CCAGTTTGTGAATCATCTGTTTTGTGTTCGGTTGC[C/T]TTAGCTCTCTAGACAAGGGTGTTTATTAGGATTCT
	Fvb1_8942335	HG1	1A	9.514	SNP	PHR		Fvb1	8942300	Affx-88815302	AX-89778394	GAAGCAGCAAAAATCTTCTTCGAATCATTGATGAG[A/G]CAGATACCAACATTCCTTCTGTAACCTTCAGGAGG
	Fvb1_8949763	HG1	1A	9.514	SNP	PHR		Fvb1	8949728	Affx-88815310	AX-89778395	GCCTGCCTCAATTTAAACTCAGCTCTATCCATAGC[A/G]TCCTTAACGGCATCAGTAACTGAGTTGCGCTCTAA
	Fvb6_30755042	HG1	1A	9.514	SNP	PHR		Fvb6	30755007	Affx-88886332	AX-89797578	ACAGTGATTATGACCTAGCTGATGGTGAAGATGAC[C/T]AGTATTTTCAAGAAAATGTGTCAGATCCCCAAAAT
	Fvb1_9020976	HG1	1A	9.514	SNP	NMH		Fvb1	9020941	Affx-88903038	AX-89864197	GTGTGTTAGGAACTGCCTTGGCGGGGTGCTGGTGT[A/T]GCAATCCCAATGTTCTCTGTTAGATCAGAAACTGA
	Fvb1_8879203	HG1	1A	9.518	SNP	PHR		Fvb1	8879168	Affx-88815279	AX-89778387	AACGTTCTGGTGATATTTGAGGAGAAAGGTGGAAA[C/T]CCACTGAAAATGGAGTTTTCAAGACGGAAAATCTC
	Fvb1_16230027	HG1	1A	9.85	SNP	PHR		Fvb1	16229992	Affx-88818015	AX-89779170	CCGTCAGCTATAATGACAAGAACATGGTATTGTCC[A/G]TTGCTCTTTTCAACAATGTCAATTGCCGCATCAAT
	Fvb6_29876409	HG1	1A	10.024	SNP	PHR		Fvb6	29876374	Affx-88885971	AX-89797485	GCTGGCATTGGCTGCAAGTAAATTTGCAGAGTGCC[A/G]GAAAACAATTGCATCTCTTGGACAACAGTTGAAAT
	Fvb6_29876371	HG1	1A	10.024	SNP	PHR		Fvb6	29876336	Affx-88885970	AX-89840212	TTGGTGTTTATATGTTCTTGTTTATGTCAGGAGAA[A/G]GAGCTGGCATTGGCTGCAAGTAAATTTGCAGAGTG
	Fvb6_29940695	HG1	1A	10.334	SNP	PHR		Fvb6	29940660	Affx-88885998	AX-89797495	CTTGTTTATCAGGTTGAGAAAATCTGTGATGATTC[A/G]GGTGAGGACCCAACCTGCAGCAGGTAAGCGATATA
	Fvb6_29910004	HG1	1A	10.334	SNP	PHR		Fvb6	29909969	Affx-88885983	AX-89897437	ACTTGGTCAAAGAACAGGCGCAGATCGAGCTATAT[A/G]ATGCAAAGAAGATAGCTAAAGATCTGTCTTCAGTA
	Fvb1_16261039	HG1	1A	10.645	SNP	PHR		Fvb1	16261004	Affx-88818030	AX-89816971	AGCACCATATCTGCTTCCTGGCAGAGTCCACATCG[C/T]CGAATGAACTCTCCAGATGTATGCTGATCATCTCC
	Fvb1_16502468	HG1	1A	10.645	SNP	PHR	TopHit	Fvb1	16502433	Affx-88818105	AX-89846934	CAGAAAACATTAAGAATTATTAATTTCAGAAACTT[C/T]AAGGTTATACTACTTTTTTGTTTTCATGATGATAA
	Fvb1_16261837	HG1	1A	10.645	SNP	PHR		Fvb1	16261802	Affx-88818032	AX-89874091	CAAGTTTCCAAAACTTCAGCTTTGCTCTTATTACC[C/T]TCACTAACTGCTTTCATGTCACGCTCCATAACAGC
	Fvb1_16264968	HG1	1A	10.645	SNP	NMH		Fvb1	16264933	Affx-88818037	AX-89874093	TGTGCATATGATCCCCATCCAGGATGCCCTTGTTG[G/T]TCTTGTACAATTGCCTACATCAAATAAAGATCTTA
	FVES1193	HG1	1A	10.645	SSR	NMH		Fvb1	16459100	-	-	ACAAACCCTAGACCATCCCC / GTGGCGTATTCTCTCTTCCG
	Fvb1_16053193	HG1	1A	10.916	SNP	PHR		Fvb1	16053158	Affx-88817919	AX-89779140	ATAGCATTAGCATTACTGGATGAAGGAAAAGTTGT[A/G]TTGGGAGTCCTGGCCTGTCCAAATCTTCCACTGGC
	Fvb1_16052931	HG1	1A	10.916	SNP	PHR	TopHit	Fvb1	16052896	Affx-88817918	AX-89867447	CACATACATGTATGAAACTGTTCAAAACTATTAAT[A/G]TATGTATTGGTCAACATGTCCCAAAACAAGATAAA
	Fvb1_16059169	HG1	1A	10.916	SNP	NMH		Fvb1	16059134	Affx-88817928	AX-89874046	AGGAATGGGATACTAGAGAGAAGCTGCCCAACTAA[A/G]AAGACTAGTGCCCCCAAGTGCTGGTTTGACTCTTC
	Fvb1_16108028	HG1	1A	11.032	SNP	PHR		Fvb1	16107993	Affx-88817968	AX-89816948	CTTGAAGGACCTGAGAACCATAAAGATTTGTGTGT[C/T]GATAGCACAGGCAGCAGAAGAAGGTACTCAACTGA
	Fvb1_15070296	HG1	1A	11.925	SNP	PHR		Fvb1	15070261	Affx-88816153	AX-89778629	GCTGACTTATCCGAGGGCACTAGATATGTGTTGAA[C/T]GCCCCAGGTAGAGACTGGAACCGGGATCTTAGCAT
	Fvb1_15073863	HG1	1A	12.215	SNP	PHR		Fvb1	15073828	Affx-88816156	AX-89778630	CATCATCACGCATGGGCCAACCAAGAGAGAAACAA[C/T]CAGATGACCTGAAAATCAGTAATTAAAACAGAACC
	FVES0218	HG1	1A	17.324	SSR	PHR	TopHit	Fvb1	7115640	-	-	CCCCTCAACTTCATCCAAAA / TCCGTAAGTGATTTAGGGCG
	Fvb1_2384887	HG1	1A	34.629	SNP	PHR		Fvb1	2384852	Affx-88809939	AX-89816741	TCACCAAGATGGACACTTCCTTCAGACAAGGAAAG[C/T]ATAGGCCCTTGCTGGTGCAGCTCGGCGGAAAGCGT
	Fvb1_3649950	HG1	1A	36.286	SNP	PHR	TopHit	Fvb1	3649915	Affx-88811786	AX-89806479	CCCTAACTACCAGACAGAGACTAAAAATTCATAAC[-/TATA]TATTATTGCTGTAAAACATGAAATACGTATATGTG
	Fvb1_305222	HG1	1A	38.614	SNP	PHR		Fvb1	305187	Affx-88809471	AX-89869438	CTTGATTTTCGTGGCCGAGCATACCCAATGCATCC[A/C]CATTTGAATCATTTGAGTTCTGATCTATGTCGAGG
	Fvb1_225528	HG1	1A	38.795	SNP	PHR	TopHit	Fvb1	225493	Affx-88809557	AX-89862703	AACACTTAGGTTTTGAGTATCTTATTCTAGCAACC[-/ATTA]ATTACCACAAATAACAAGATCGAAAAGAATATTTG
	FVES0176	HG1	1A	39.15	SSR	PHR		Fvb1	126865	-	-	GGTGGTTTTGTCCTCTCACA / GGCAAGCTAACAGGTGAAGC
	Fvb1_220174	HG1	1A	39.39	SNP	PHR	TopHit	Fvb1	220139	Affx-88809561	AX-89806486	GCAACCCAAAAATATCAGACCAAATAATCCAGGCA[-/ACGT]ACAACGAGTTCGAATAAAGTCATAAACACGTTTCT
	Fvb1_121443	HG1	1A	39.39	SNP	PHR		Fvb1	121408	Affx-88809642	AX-89875594	GGCGTAGTACCGGTACTCCGGTAGAGTCGCGGTGC[C/T]AAGTGTTGCTGAAGCTCACTAACAGCTTCCCCTTG
	Fvb1_482784	HG1	1A	39.551	SNP	NMH		Fvb1	482749	Affx-88809305	AX-89779590	TCTGGTGAGTTGGGTCAGAGGATTGGTTAGGAAGA[A/G]CAAAGTGTCCAGCGCTATTGATCCGAAAATTCGTG
	Fvb1_427333	HG1	1A	39.551	SNP	PHR		Fvb1	427298	Affx-88809350	AX-89779695	ATTTGCTGTTACTCCATTTCTCAATATCAAGTTTG[A/C]GGGACTGGAGAATTTGCCTCCTCCAGATGTTCCTG
	Fvb1_489220	HG1	1A	39.551	SNP	NMH		Fvb1	489185	Affx-88809296	AX-89812849	TTCGAAGAGAAAGAGAAACAAATCTGGCTTGAAAA[C/T]GGATGAAGATGGAACTTCTGATAAGTACTTAGTGA
	Fvb1_454692	HG1	1A	39.551	SNP	NMH		Fvb1	454657	Affx-88809319	AX-89874774	CTTCTTGGTTTAGAAACATACTGCTTCCTCCTACT[A/C]CCTACACTATTTGATCGAATAAGTCTACCAGTCGA
	Fvb1_450831	HG1	1A	39.551	SNP	PHR		Fvb1	450796	Affx-88809322	AX-89874785	AGCAAGTTTTGCTGAATGCAAAACTTGTATATTCC[G/T]GTCCAATTTCTCCGTAATCTCTTTGTAATCATTTT
	Fvb1_440129	HG1	1A	39.551	SNP	PHR		Fvb1	440094	Affx-88809334	AX-89874802	TATCCTTTGTGTTTTTCAGTCTCGGATGAGGAGAA[C/T]AAGCTTTTACCATTAAACTCCGAGTCCACTATAGT
	Fvb1_437291	HG1	1A	39.551	SNP	PHR		Fvb1	437256	Affx-88809339	AX-89874808	CTCATCAAAAACCAAGCTCCTCCACATGATTCTGG[C/T]GTTCTAGGAAGAAAGTTTCTAGCTTGTCAATTAGG
	Fvb1_642219	HG1	1A	39.92	SNP	PHR		Fvb1	642184	Affx-88809197	AX-89815812	ATGGTTTCGAAGGAGCCAAACCTAGACATGGAGTC[A/C]ATGACCGAGGGAGTGGTTTGCATATGAGTTGTTGG
	Fvb1_759025	HG1	1A	39.92	SNP	PHR		Fvb1	758990	Affx-88810986	AX-89817765	ATCATTACTTCTCAAATCCCAAATGCAGGCAGTTC[C/T]ATCTGTTGAACTAGTAGTGATGATGTTTGAGTTTA
	Fvb1_655572	HG1	1A	39.92	SNP	NMH	TopHit	Fvb1	655537	Affx-88809189	AX-89819122	TGAGGCGAGTTTGCGGAGGAAATGGCGACTTGGTA[A/G]GTGGTGGGGTTGAGATCTGCGAAAGCACAGAAGAG
	Fvb1_1026831	HG1	1A	40.331	SNP	PHR		Fvb1	1026796	Affx-88810789	AX-89779656	TTAGTTGGCAAAAATCTTCTTGCTATTTCAGATAA[A/C]TGTTCAGAGTATGTATAAGCTGAATAAGTGAGTGC
	Fvb1_971591	HG1	1A	40.331	SNP	PHR		Fvb1	971556	Affx-88810810	AX-89779663	GTAGATTACCCAGAAGATCAATGATAACATGACAG[A/C]AGCAGATACCATTACCAGCCCAATGTAGATCCAGC
	Fvb1_831032	HG1	1A	40.331	SNP	PHR		Fvb1	830997	Affx-88810914	AX-89779699	TTGATTTGGGTATTTGTCAAATTTCAGGGAGTAGC[G/T]TAAGTCAGTCATCTTTGGTCCAGGTGCCTTTTCTG
	Fvb1_1055320	HG1	1A	40.331	SNP	NMH	TopHit	Fvb1	1055285	Affx-88810763	AX-89803213	GAAGAGAGAGCAATCGGTGATTGAGGAAGAAGTAG[-/CAA]CTCGTAGACTAGTGTCCGGGAGGTATTGTAAAAGT
	Fvb1_950690	HG1	1A	40.331	SNP	PHR		Fvb1	950655	Affx-88810833	AX-89817699	GCAGGAAGCAGTAGAAAACTAATAACTGTGAGATC[G/T]TCTACCACCACTTCAAAGGTTGGTTATTGTTCATC
	Fvb1_906450	HG1	1A	40.331	SNP	PHR		Fvb1	906415	Affx-88810865	AX-89817708	AATGCTGTTGATCTTGTGAGCTCTCCTGCTACAGC[C/T]GGAGCTGGGCCTTATGTGTGTAGTTCGAATATGGG
	Fvb1_840585	HG1	1A	40.331	SNP	PHR		Fvb1	840550	Affx-88810904	AX-89817723	CAGGGAATTGATTATGAAGATGGTGATGATATGGC[C/T]GAAGATCTGCCGACAGAGGTGATGTCTTCTGATGA
	Fvb1_1037461	HG1	1A	40.331	SNP	PHR		Fvb1	1037426	Affx-88810783	AX-89904231	CATCCGTAAGCCCCTATCTCTTCCCCCTTCTTTCC[C/T]TCTCACTCTTTCTATATAGTGAATCTAATAGCTAC
	Fvb1_1368511	HG1	1A	40.642	SNP	PHR		Fvb1	1368476	Affx-88810627	AX-89817622	TTCTGCCCATGGTGAATCTCCAAAAATCTTCTGAT[A/G]TCATCCTTGCTTATCGAATAAATCCACAAGCTACT
	Fvb1_1339122	HG1	1A	40.651	SNP	PHR		Fvb1	1339087	Affx-88810655	AX-89817632	ATGTGCGTCATTACTATTGTAGATTGGAACATGCA[C/T]AAGGACTATCAGCCAAGGTGTCTTTTCCCTGTCAA
	Fvb1_1394547	HG1	1A	41.117	SNP	PHR		Fvb1	1394512	Affx-88810600	AX-89817611	ACTTGTATCGAAAATTGGCTCCAATCAAGTACATC[A/G]CTGAAGGGTAATGAGTAGTTGTCAGAAATTAACAC
	Fvb1_1454737	HG1	1A	41.524	SNP	PHR		Fvb1	1454702	Affx-88810556	AX-89817590	TCCAACGTTTATCAAGATTGTTGATGATGGAATTC[A/G]TGAGCTCTTTCATGAATATTTGACACTGCCTTTGC
	Fvb1_1482176	HG1	1A	41.836	SNP	PHR		Fvb1	1482141	Affx-88903885	AX-89854407	GGTTCCTGCAAGTCCTCTGCTTCTAAAGATTCTGC[G/T]AACTCTATTCCTCGTACCAGTCTTGTGTATGATGC
	Fvb1_1482176	HG1	1A	41.836	SNP	PHR		Fvb1	1482141	Affx-88903885	AX-89910392	GGTTCCTGCAAGTCCTCTGCTTCTAAAGATTCTGC[G/T]AACTCTATTCCTCGTACCAGTCTTGTGTATGATGC
	Fvb1_1486222	HG1	1A	42.379	SNP	PHR	TopHit	Fvb1	1486187	Affx-88810533	AX-89806433	AAAAGGAAAGTAGCACATATACAAACCCACACGGG[-/GGCGC]GGCGCAATTTTCTAAATTACACATATGATACACAC
	Fvb1_1561029	HG1	1A	42.776	SNP	PHR		Fvb1	1560994	Affx-88810492	AX-89817561	AACTCGATATAACACCGGGTGAGATTTCTTTAAGC[A/C]TGCTACATCCCTTCAAATTCAAGAGTCTCAGATTG
	Fvb1_1565539	HG1	1A	43.251	SNP	PHR		Fvb1	1565504	Affx-88810485	AX-89812233	GTTCGGCCAAGTTCACAATTTAAAAAGGTCATGTC[C/T]GCATAGCTGCAGTATCAAAGATGTAGATGAAGGAA
	Fvb1_1561586	HG1	1A	43.251	SNP	PHR		Fvb1	1561551	Affx-88810489	AX-89817558	AGTCTCAGTTTTCTTGAACAACAAACTGATTCCAG[G/T]AGCCGCAAGGGAGCTTGCATTAAGATCATGAACTC
	Fvb1_1561208	HG1	1A	43.251	SNP	PHR		Fvb1	1561173	Affx-88810491	AX-89817560	TTGAGACACCTGATCAGACGTTATTGAGGCAACGG[C/T]CAATCTGTTGAGTCTCTTCCACATGTCGACTTCTT
	Fvb1_1559060	HG1	1A	43.251	SNP	PHR		Fvb1	1559025	Affx-88810494	AX-89817563	GAGATTCAGTGGTGCAAGGGGATTAGTAGGGTTGG[A/C]TGTTCCTAAGGAGGAGCTAGCCGCTTCATGGGGCT
	Fvb1_1565579	HG1	1A	43.251	SNP	PHR		Fvb1	1565544	Affx-88810484	AX-89874686	CAAAGTTAACAATGCCCGGGTATGTCGTAGGGCAC[G/T]TTGTGTTCGGCCAAGTTCACAATTTAAAAAGGTCA
	Fvb1_1747966	HG1	1A	43.409	SNP	NMH		Fvb1	1747931	Affx-88810354	AX-89779575	AATGGACTGCTTGCTTTTTCCAAAGCAGTAGGATC[A/G]CTTGAGAGCCTGCAACTGGAGGAGTGTAACAGGGT
	Fvb1_1661852	HG1	1A	43.409	SNP	NMH	TopHit	Fvb1	1661817	Affx-88810407	AX-89803204	ATCCAAACGGTCTGAATCTTCAAGCATGTATACGG[-/GCT]GCTGGTAGTAGTTTTCCACGTCAATCTTCCTTTTC
	Fvb1_1620478	HG1	1A	43.409	SNP	PHR		Fvb1	1620443	Affx-88810442	AX-89874669	CATTCTCTGGGACCTGTAACTGTGGTGCTTCAGTT[G/T]GATAGCTAAATCCATGATACAATGGATATACTGAA
	FVES0090b	HG1	1A	43.773	SSR	PHR		Fvb1	1780665	-	-	TCGAATATTCCCTCCTTCCC / CTTGCCGAACTTCATGTTGA
	Fvb1_1776256	HG1	1A	43.9	SNP	PHR	TopHit	Fvb1	1776221	Affx-88810331	AX-89806424	AGATCGGATCATTCAAATTGGGTCATGACTGTCCA[-/ATT]ACTTGGAAAGACGAATATCAAACCTGATGATGGTA
	Fvb1_1768922	HG1	1A	43.9	SNP	PHR		Fvb1	1768887	Affx-88810346	AX-89874633	TTCTGCCTTGGAAATCGTGAGAAGAAGCGAAGCGG[A/C]GAATATGAACCTCTTGAGAAACCAGGAAATGGAAC
	Fvb1_1842120	HG1	1A	44.09	SNP	NMH		Fvb1	1842085	Affx-88810283	AX-89779550	AGGTTATTTCCACACAGTCATCTGTAATGCTGAGG[A/C]GTTTCGAAACACTACTGTGAGCCATGATCTTCACT
	Fvb1_1811265	HG1	1A	44.09	SNP	PHR	TopHit	Fvb1	1811230	Affx-88810303	AX-89847026	CTCGCAGGCACCCCTAACTTTGCAGTAGTTTTGAT[C/T]GATAATGATGGGGTTCTTAACAGAGTCCAGGAAGA
	Fvb1_1795077	HG1	1A	44.371	SNP	PHR		Fvb1	1795042	Affx-88810318	AX-89904220	ACTATTGACAGTGATAATAAACTGAGTGTAAGAAA[C/T]GCGGGAGAGATTGATGTTAACTAGGGGAAAAATCG
	Fvb1_1957416	HG1	1A	44.592	SNP	PHR	TopHit	Fvb1	1957381	Affx-88810228	AX-89904217	TTCTCCATTTTAGAGAAATTTTAGGAAAGCTGTTG[A/G]AGATTGATGCTCTAAGAACCATACGAAACCTACCA
	Fvb1_1950937	HG1	1A	44.802	SNP	PHR		Fvb1	1950902	Affx-88810233	AX-89817442	ATCATCATGAGGCAGAACACCCTGCAATTCATCAG[C/T]AGCGATGATGACAATGTTCACTCCCCTCACCAACA
	Fvb1_2018755	HG1	1A	45.034	SNP	PHR		Fvb1	2018720	Affx-88810195	AX-89779473	ATCCATGATATCCATCGGTTTTGATTGAGGTTTTA[G/T]CAAGGCGTCAGAAGTCACCACACAGCTAGCATGAG
	Fvb1_2211374	HG1	1A	45.034	SNP	PHR		Fvb1	2211339	Affx-88810078	AX-89817045	GTGTTAGCTGGCAGAAAAACTGGTGGGATCATAGA[A/G]GGGAGCATTAATATTTCTGGTTATCCAAAAAAGCA
	Fvb1_2137287	HG1	1A	45.034	SNP	PHR		Fvb1	2137252	Affx-88810120	AX-89817163	CCTAATGAGGTTACTTTGCTTAATGTTTTGACTGC[G/T]TGTGGGATGGCGAGGGATTTAGAAACTGCAAAAAG
	Fvb1_2119772	HG1	1A	45.034	SNP	NMH		Fvb1	2119737	Affx-88810134	AX-89817184	CTATTTGCCAAGACATCTGTAAAACCCAAGGACAT[C/T]GGAATCTTGATTGTCAACTGCAGCTTGTTCAATCC
	Fvb1_2119646	HG1	1A	45.034	SNP	NMH		Fvb1	2119611	Affx-88810135	AX-89817185	GTCAGCTACAATCTTGGTGGAATGGGATGTAGCGC[A/G]GGGCTCATCTCAATTGATCTTGCTCAAAAGCTTCT
	Fvb1_2094590	HG1	1A	45.034	SNP	PHR		Fvb1	2094555	Affx-88810160	AX-89817236	TTCATCTTGGCCACTGACAAAAATAAGATGATCAC[A/C]GTCTCTAATCACCTCTATATCGTCGATTTCAGCTC
	Fvb1_2001401	HG1	1A	45.034	SNP	PHR		Fvb1	2001366	Affx-88810216	AX-89817397	CCTAAGTTGAGCAAGAAAGAGAGGGATGAACCATA[C/T]CAGATCCCTCATCATCATATTGACTATTTCTAATT
	Fvb1_2206370	HG1	1A	45.034	SNP	PHR	TopHit	Fvb1	2206335	Affx-88810085	AX-89862627	GCTATGCATCATTCATATATGAATAGAAAGCTACT[-/TATA]TATTGTACATATATACTTTGAACTCATCTAATTCC
	Fvb1_2115723	HG1	1A	45.034	SNP	PHR		Fvb1	2115688	Affx-88810141	AX-89872269	GTTTTGAACTCGAGTTTGATTAGGATGTAAGAATC[C/T]GTTTTGACTTGAATTGTGGAGTTATTCTTCTATGT
	Fvb1_2137659	HG1	1A	45.034	SNP	PHR		Fvb1	2137624	Affx-88810117	AX-89874281	ATCCGAGGCTATACGAACAAGGGTTTATATCGGGA[A/G]GCCATTTCTTTTTACCATGAAATGATTGTACAGGG
	Fvb1_2137526	HG1	1A	45.034	SNP	PHR		Fvb1	2137491	Affx-88810119	AX-89874282	GGAAACAGCTGCATTGTCAATCTACCAAGCTAGGC[G/T]TCGCTTCCGATTCGTACATTCAGAACACTCTGATG
	Fvb1_2004984	HG1	1A	45.034	SNP	NMH		Fvb1	2004949	Affx-88810212	AX-89904212	CTCACTTTTTAAAGTAACTACCGTTCATTCTTTAC[A/G]GTGGCAATTTTGACTGGCCGATGAACCGAGACCGA
	FVES3445	HG1	1A	45.073	SSR	PHR		Fvb1	1981710	-	-	AAGCGTATCAATACGGGCAC / CGTCCATTCTCGCTAGTTCC
	Fvb1_2089782	HG1	1A	45.155	SNP	PHR		Fvb1	2089747	Affx-88810165	AX-89872272	TAGAATTTTACAGTGAAATGCTTTTTATTAAGCAC[C/T]ACGTACGTTTATCACAGAGCATTAACACGTACACC
	Fvb1_2193687	HG1	1A	45.396	SNP	PHR		Fvb1	2193652	Affx-88810092	AX-89874197	CCGATTGTGAGCTTGTTGAAGATTCCCCAACATAC[C/T]TCCAGGTGTACCATGCAGCATTTGACTGTAAGGAA
	Fvb1_2224510	HG1	1A	45.468	SNP	PHR		Fvb1	2224475	Affx-88810068	AX-89817019	ATGGAAGTGAGGATTGTTGTTATCAGGATAGACAC[A/C]ACATTTACGGCATTGTTGTCAAGAAAATTGAGGCC
	Fvb1_2149699	HG1	1A	45.468	SNP	PHR		Fvb1	2149664	Affx-88810114	AX-89817147	CGATATCGGATCAGCTGAAATTGTAGCTTTGAAGA[C/T]GTAATTCTCCAAGGTATAACTGGAGGTAAGCCAGT
	Fvb1_2468102	HG1	1A	45.577	SNP	PHR		Fvb1	2468067	Affx-88809877	AX-89816615	AAGGCTTCAGTAAAGCTATTCCTCTGATGTCGAAC[A/G]TCCGACGGATCCACATTAAGAAAAACCGGGAGAAC
	Fvb1_2396414	HG1	1A	45.577	SNP	PHR		Fvb1	2396379	Affx-88809919	AX-89816727	TCTACTCAAATCATCCAAGAAAAACCACGGGTTGC[C/T]GGAGACTTTCCGCTTTCTCGTTGCAGTATGCGGTA
	Fvb1_2334520	HG1	1A	45.577	SNP	PHR		Fvb1	2334485	Affx-88809975	AX-89816800	ATCCGACGCAGTCTGGGACAAGTTCATCCCACCTG[A/C]TACACACGCGATCCTTTCCCAGTCCAACTCCCTTC
	Fvb1_2456857	HG1	1A	45.577	SNP	PHR		Fvb1	2456822	Affx-88809883	AX-89846876	AAGCTTTTCCGGCGACGTCGACACAGATATCGAAC[A/G]GATTCTGCTTCTGCTTCTTCGGCTTCTTCCTCTTC
	Fvb1_2325307	HG1	1A	45.577	SNP	PHR		Fvb1	2325272	Affx-88809989	AX-89867012	TTGGCAGCATCAAGTTCTGCTTGCATGGTAGCTGC[A/G]ACAGCTAGACATGATTTGTGTGGGAAGCTAAGGGA
	Fvb1_2461063	HG1	1A	45.577	SNP	PHR		Fvb1	2461028	Affx-88809882	AX-89873736	TTGTTCTGCAGAAACTGCTCAGCTGAGCCATCCTC[A/C]ATTGGGCCAGCAGAGCTGAAGACCCTGAAAGGAAC
	Fvb1_2334689	HG1	1A	45.577	SNP	PHR		Fvb1	2334654	Affx-88809974	AX-89873900	TCACCGGAGCCACCGTTAGCGAAGAACAAAGGGGG[C/T]GTCTTACGTCGGAGAAGCAGCTAGACTTGCAAGAC
	Fvb1_2447405	HG1	1A	45.577	SNP	PHR		Fvb1	2447370	Affx-88809893	AX-89904137	TACCATTTTTTTACCCTGCATCCATTCGGACCCTA[A/G]TCTTATGTAAATCATTCATTCGTCTTGGATCATAT
	Fvb1_2362210	HG1	1A	45.63	SNP	PHR	TopHit	Fvb1	2362175	Affx-88809958	AX-89806369	TCTTGGATGATTGGAGTGGCACAGTCTCCAGGAAC[-/CAG]CTGTGGTTTTTCTTGGATGATCTGAGTAGAATCTT
	Fvb1_2257380	HG1	1A	45.745	SNP	PHR		Fvb1	2257345	Affx-88810049	AX-89816974	AAAGTCTGTTGAACGCAACAGTTGTAAAATCAACA[C/T]AATGAAGAGCTCTCTCAGATATATGAACCTCAATC
	Fvb1_2478597	HG1	1A	46.084	SNP	NMH		Fvb1	2478562	Affx-88809873	AX-89778914	TTTGTCGAAATAGTGAAACTGTTTGATGAGGAGGA[C/T]CTGGGATTCGATTTTCTCAGGTGGTTGTTGAGGGT
	Fvb1_2392457	HG1	1A	46.084	SNP	PHR		Fvb1	2392422	Affx-88809932	AX-89816736	AAGAGAAGGGTATTGTTCCTGAAATGAGAACAATC[A/G]AGCTTGTTGCTGAGGCTTGGCGTGCTATAGGTTTA
	Fvb1_2362514	HG1	1A	46.084	SNP	PHR		Fvb1	2362479	Affx-88809957	AX-89816774	GATAAGCTCCATTGTACCATACAAATCCAGTTTCT[G/T]TGTCAGGGCAACTGAAAGTGTCATGATCAGTGTTC
	Fvb1_2313839	HG1	1A	46.084	SNP	PHR	TopHit	Fvb1	2313804	Affx-88809995	AX-89862611	GAAATGAAGAAAGCAAAAAACGAAGACGATGATTG[-/AGA]AGAAGAAGAAGAATATATGAGATCACACCACAAGT
	Fvb1_2468134	HG1	1A	46.084	SNP	PHR		Fvb1	2468099	Affx-88809876	AX-89873720	GGTCGTCACTGAACTTCACTTCATGCTTAGCAAAG[A/G]CTTCAGTAAAGCTATTCCTCTGATGTCGAACGTCC
	Fvb1_2433651	HG1	1A	46.084	SNP	PHR		Fvb1	2433616	Affx-88809905	AX-89873775	GGCTTTCCTAAGGCGTATGTTGGATGGACGAGATC[G/T]TGGCATTTTTGTGCTATTGCTATTGCTTAGTTGTA
	Fvb1_2321517	HG1	1A	46.228	SNP	NMH		Fvb1	2321482	Affx-88809990	AX-89816830	ATCAGCGCATATGTCCAACCCTAAAATCTTTGTCA[A/G]AAATATGTTGGTACTAGGAAAGAGAATCAAAGAAG
	FVES2587	HG1	1A	46.303	SSR	PHR		Fvb1	2313796	-	-	CAACCCATACTTGTGGTGTGA / GGGTTTCGCGATGAAGATAA
	Fvb1_2657098	HG1	1A	46.597	SNP	PHR		Fvb1	2657063	Affx-88812181	AX-89780117	TTATCAAACAGGGAAATAAGTTTTAAGTAATTTGG[C/T]TCTTCATCGAATTTCATATTGGTCACCAACTCAAG
	Fvb1_2841720	HG1	1A	46.833	SNP	PHR		Fvb1	2841685	Affx-88812031	AX-89818187	GAAATTACAAACGATTCATGGGTATATTACCAGTC[A/G]TCATCACCCGAAAGATCAAATTCAAGATCATTGTC
	Fvb1_2777558	HG1	1A	46.917	SNP	PHR	TopHit	Fvb1	2777523	Affx-88812092	AX-89803280	AAACCTCAGAATGGGCCAATATATGATTCCATTTC[-/CCA]CTAGCCAATATTCATAGTCAACAAAGCACATAAAT
	Fvb1_3005906	HG1	1A	46.917	SNP	NMH		Fvb1	3005871	Affx-88904206	AX-89852791	TGCCTCCCTTAGCTTTTACTAGTTCCACAGTCTTA[C/G]CAACCTAACAACATAAACACATACATTAAGTAACA
	FVES2031	HG1	1A	46.917	SSR	PHR		Fvb1	3000422	-	-	CTTCTTCGTCAACCTCTCCG / TGCTTCTCCATGTTTTCAACC
	Fvb1_2754026	HG1	1A	46.987	SNP	PHR		Fvb1	2753991	Affx-88812106	AX-89875348	ATTTCCATATTATGTGGAAATATGGGGCGCTATGT[G/T]TTGTATGTCGGGAACCTACGGTATTTCGACTTCTG
	Fvb1_2766427	HG1	1A	47.118	SNP	PHR		Fvb1	2766392	Affx-88812099	AX-89780097	ATCGTTTAAATTGCAGAGAACTGCATCTTCCAGTA[A/G]CTTGGGTTCCACCAACGGGAACCCAGTTGAAGTGA
	Fvb1_2753857	HG1	1A	47.118	SNP	PHR	TopHit	Fvb1	2753822	Affx-88812108	AX-89806488	AATGCTCATCATGCAGTAAATGAACTTGAAGCTGG[-/ATTA]ATTGTGTAAAACATGCATGCATCCATATATGCGGA
	Fvb1_2684888	HG1	1A	47.118	SNP	PHR	TopHit	Fvb1	2684853	Affx-88812168	AX-89806490	AGCTTAATATTAATTAGATGACAGTTTAATTTTAG[-/ATAT]ATATACACAATTTTCATTAATTAATTAATTGTCTA
	Fvb6_14598787	HG1	1A	47.118	SNP	PHR	TopHit	Fvb6	14598752	Affx-88812037	AX-89818191	TTTGAACAACTTTCAGGTGGGATGCAAGTTGCATG[A/G]ATCAACTGCCAGACTATATGCAACCATTTTATATA
	Fvb1_2725006	HG1	1A	47.118	SNP	PHR		Fvb1	2724971	Affx-88812126	AX-89818224	TATAGCAAGATCAAATTTGTAGTCAGGATCTGTAG[A/C]CACTTCCAGTGCATCCTCCAACATCCCACGAGATT
	Fvb1_2869922	HG1	1A	47.118	SNP	PHR		Fvb1	2869887	Affx-88869527	AX-89834236	TTGCGAAACCGATATCCGGGTCGCTGGTGGAGTAT[A/G]TTGCCCAAGATTATCTGAATCAGCTCATCAGCTCA
	Fvb1_2713703	HG1	1A	47.118	SNP	PHR		Fvb1	2713668	Affx-88812139	AX-89847082	GATGTTAGTTCAGAGTGGAGTAATATTCCACTGCC[G/T]AGAGTGTTTATATATAGGAATAATGGGAGTGAGTG
	Fvb1_2980528	HG1	1A	47.118	SNP	PHR	TopHit	Fvb1	2980493	Affx-88869578	AX-89849152	AGGGTTCTCACTAAACTAATCTACCCATTTGTCGA[C/G]CTATATATATCTTCAAAATGACCATGGTCCTGATA
	Fvb1_2704491	HG1	1A	47.118	SNP	NMH	TopHit	Fvb1	2704456	Affx-88812151	AX-89860620	TGAGTCTTACAAATTCCACCCAAGTTTCCAAATAC[-/TCTT]TAACCTGATCTTCCCAAAATGGAGTATACTCAGTA
	Fvb1_3062118	HG1	1A	47.365	SNP	PHR		Fvb1	3062083	Affx-88869634	AX-89793097	CCGTCCAATTCTGCTGAAGTATTGGAAGGATAAAG[A/G]CCCAGACATGAAAATCTTCGGTCCAATGCCTCCTG
	Fvb1_3015422	HG1	1A	47.509	SNP	PHR		Fvb1	3015387	Affx-88869610	AX-89793085	TGAAAAGAGAAGACTTCCGTGGAATTCTAATGTCA[A/G]AGTTTTCTAATTTGTCATATTTGAAGTTGCTTCGA
	Fvb1_3020366	HG1	1A	47.509	SNP	PHR		Fvb1	3020331	Affx-88869616	AX-89793089	TTTGAGTATGCAATGAATGTGAGATCCTCAGAACT[A/G]ACCTTGTGCCTGCAAAGAGGACAGCTTGAGTGCTT
	Fvb1_3033233	HG1	1A	47.509	SNP	NMH		Fvb1	3033198	Affx-88869622	AX-89793092	TGACTGAACCTGTAAAAGCACATACTGTCGATGCA[G/T]CTTCACCTTCCAAGGAAAGTGCAATTGAAGGTGAA
	Fvb1_3134705	HG1	1A	47.994	SNP	PHR		Fvb1	3134670	Affx-88869692	AX-89834307	ATGAGACTGCTTTGCTTGGTACAGCAACCATAAGC[A/C]AACAGCCAAAACCGACCCAATCTGAAAGGCCAGCT
	Fvb1_3098034	HG1	1A	48.129	SNP	PHR		Fvb1	3097999	Affx-88869659	AX-89834296	AAACTCACTTTATCATCCACCTCAGTATTGTGGCT[C/T]AGCCATGCATAAGCCTCTCTAAAATCATCAAAAAC
	Fvb1_3466525	HG1	1A	48.193	SNP	NMH		Fvb1	3466490	Affx-88811635	AX-89818031	AAAACATTTAAAGCAAGAGACAGAAGGCATACCCA[A/G]ACCAGATGCAGTAATTACCCCAGAAGAGTGTACAA
	Fvb1_3119470	HG1	1A	48.331	SNP	PHR		Fvb1	3119435	Affx-88869673	AX-89793114	CTAAAGAGCATAAGCTGTACAGCGTTACAGAAAGA[A/C]GAATTTACGACCACATTAGGCTACCTGCAGTTCCT
	Fvb1_3105796	HG1	1A	48.331	SNP	PHR		Fvb1	3105761	Affx-88869664	AX-89834300	TATAAGCCATCTCAGAAGTCGTTGGCTTTTAATTC[C/T]GGTGCCAAGGAGAGGATTATTAGGATGGTGGAGAT
	Fvb1_3120214	HG1	1A	48.331	SNP	PHR		Fvb1	3120179	Affx-88869674	AX-89834303	AATTCACTTTTGATATGTTAGAGATGGAGAACATT[A/G]GTGATGAGGCTATATTTGTGGCCAATAGTCATTCA
	FVES3100	HG1	1A	48.331	SSR	PHR		Fvb1	3105465	-	-	GTAAGGTTCTTCCGGTGACG / GTCTCCGCTGTGGTCTCTTC
	Fvb1_3192285	HG1	1A	48.571	SNP	PHR		Fvb1	3192250	Affx-88811446	AX-89817955	GCCTTTGAGCTGCTGGCAAAATATGGAACTACTCA[C/T]CTCGTCTTCAATGATGACATACAGGTAAAACAAGT
	Fvb1_3186168	HG1	1A	48.779	SNP	PHR		Fvb1	3186133	Affx-88811443	AX-89779853	AGGAGAAGTAGCAACTCAAAAGGTTGACAGTAAAA[G/T]ACCAACTGAGCTTTCTGATGAAGAACTTCAAGCTG
	Fvb1_3186808	HG1	1A	48.779	SNP	PHR		Fvb1	3186773	Affx-88811444	AX-89779854	CAAGTTCTTGACTTTGGGAGATAGTCAGGAGAAGA[A/G]GGACATAATGAACAAGATACTGCGGTTGGTTGATA
	Fvb1_3268853	HG1	1A	48.779	SNP	PHR		Fvb1	3268818	Affx-88811501	AX-89817970	GACCAACAAGAACATCACGGAGGATAGGCTTGAAA[A/G]AGAGTTTCTTGCAGAAGTCAAGATACTGAGCTCAA
	Fvb1_3244436	HG1	1A	48.779	SNP	PHR		Fvb1	3244401	Affx-88811487	AX-89875092	TGTAGAATCTTGATCCAGTCCGTTATTCTGCTGAG[C/T]AACCACATGAACTTCACTCTTCTCATTGTTTCCCA
	Fvb1_3293450	HG1	1A	48.779	SNP	PHR		Fvb1	3293415	Affx-88811515	AX-89904254	CTTGGAGGGGTCCCGAAGGGGATCATTAGTGCCCA[A/G]CTTTGGAAGAGACTTGTTGTATCACTTGTATGCTT
	Fvb1_3391841	HG1	1A	48.932	SNP	NMH		Fvb1	3391806	Affx-88811575	AX-89875136	TGCAGGGTTATTCCGACTTGGAAAATAATCCCCAC[A/G]CATGATATCATCGATGTTGCGTTTAAAGAACCTGA
	Fvb1_3385553	HG1	1A	48.985	SNP	PHR		Fvb1	3385518	Affx-88811570	AX-89818007	CGTCTACAACCTAGATTTCACTGGAAAAAATGCTG[G/T]GGATATGACCACAAATAATGTTACCAGTTCAAATG
	Fvb1_3435942	HG1	1A	49.112	SNP	PHR	TopHit	Fvb1	3435907	Affx-88811603	AX-89860603	CGCGTTTTGGGTTTCGGTTGGGTTTTACTCAACCG[-/GGTC]GAGAATAAAGTGTAACTTTCCTTTGTAGTTTCTTG
	Fvb1_3454546	HG1	1A	49.2	SNP	PHR		Fvb1	3454511	Affx-88811615	AX-89875154	TGTAAAGCCGTCTCGTATTGTTTCAAGAAGATGAA[A/G]ACTTGCCTTGGAGTCGATGAAGAAATAGTCCATGA
	Fvb1_3507855	HG1	1A	49.283	SNP	PHR		Fvb1	3507820	Affx-88811668	AX-89779937	GAGAAGGTTATCCTTTGTGGAAGACAAATTTGATG[C/T]AGAGAAAATTGAAGTCTTGTACTGAGTGATATGGT
	Fvb1_3316502	HG1	1A	49.283	SNP	PHR		Fvb1	3316467	Affx-88811520	AX-89817986	ACCCTCTTCTCCTCCTTATCAATCTCAGCTGCTTT[G/T]GGGGTCAATTTAAACCAGGGATAATTGTATTCCCC
	Fvb1_3313315	HG1	1A	49.283	SNP	PHR		Fvb1	3313280	Affx-88811519	AX-89847064	GATGCAGAGGTCTTGTTCACAAGTGCAGGAAGTCA[A/T]TAATTTCAAGAATGCTGTGATGGGGAAGCTTGATA
	Fvb1_3376748	HG1	1A	49.283	SNP	PHR		Fvb1	3376713	Affx-88811555	AX-89847067	CCCTAAATCAATTAGAAACTATGATTGCATGCGCA[G/T]AGGCCTTATGGTTAAGAGAACGCTCTTTCCAATTT
	Fvb1_3452110	HG1	1A	49.283	SNP	PHR	TopHit	Fvb1	3452075	Affx-88811614	AX-89862695	TGTTTTGTTGTTCTCTATTTCATTGATTTCCTTAC[-/TATA]TATTCAGTATTCACTTCATGATTCAGTCTCGTATA
	Fvb1_3393044	HG1	1A	49.283	SNP	PHR		Fvb1	3393009	Affx-88811576	AX-89904256	AAATCAATTTGCCACATCCATCTGCTGAAATCCAG[C/T]GGAAACAAGTACCTCACTTTAAAATCTTACAATAC
	Fvb1_3173284	HG1	1A	49.31	SNP	PHR		Fvb1	3173249	Affx-88811429	AX-89875076	TTATACATACAGATGGAACTGGATTCATATCTGAG[A/G]ATTTGGCTTTACTTTGTCCAAAGATAGAAGCCAAA
	Fvb1_3524156	HG1	1A	49.44	SNP	PHR		Fvb1	3524121	Affx-88811675	AX-89779940	TGCTGTTCATACAGCTTCTTCCTCTTCAAACATTG[A/G]ATAGCAGCTGTAAATAGAAGAGCAAATTATATCAG
	Fvb1_3546797	HG1	1A	49.44	SNP	PHR		Fvb1	3546762	Affx-88811721	AX-89779950	GTAGATCATGTAGTTGTGGGAGGACGAAGATCAGA[A/C]GACATAGGCATCTTTAATTTAGAGGATGGAACCAT
	Fvb1_3554333	HG1	1A	49.44	SNP	PHR	TopHit	Fvb1	3554298	Affx-88811726	AX-89860607	AATTGACAATACAGTACTTCCAACACAAACACGAG[-/AAC]AACACAAGAATTTAAATAACTCTGGACTGATATAA
	FAES0454	HG1	1A	49.44	SSR	NMH		Fvb1	3524669	-	-	GCGCTCTGACCACCTTAGAC / CTTGGCCCTCTCAACTTCTG
	Fvb1_3630672	HG1	1A	49.466	SNP	PHR		Fvb1	3630637	Affx-88811773	AX-89779975	TTTGAAGTCTCTACACGTGAAGACCTCTTAGATTC[C/T]GGTATTGGTTTAGGAGCTGCTTGTTCTACTGGTCT
	Fvb1_3594873	HG1	1A	49.663	SNP	PHR		Fvb1	3594838	Affx-88811744	AX-89779961	AGGATATGTCAGATACTAAATAACTAGTAACAGAC[C/T]TTGCCATCCTCAGGAAGTGTAAGAGCAGTGAGGAG
	Fvb1_3602435	HG1	1A	49.894	SNP	PHR		Fvb1	3602400	Affx-88811751	AX-89779964	GGTTGATGTTGTATAGTTGAAGGACTTACCAGACA[A/C]TGTGGACTGTTCAAACTCGTTTAGAAGACCAGCGT
	Fvb1_3544180	HG1	1A	49.894	SNP	PHR	TopHit	Fvb1	3544145	Affx-88811713	AX-89806476	AGGGTACATGCAGCCAAATTCTATATACTACACGG[-/ATAT]ATGATGTAGCTCTGCAGGGAGAGAAAAGATCAGAA
	Fvb1_3538973	HG1	1A	49.894	SNP	PHR		Fvb1	3538938	Affx-88811703	AX-89818058	ACTTTTGACAGTTATATTCATGAACTGGATGATAC[C/T]ACTACACCTGAAATACTAAGGACTAACCTGGCACA
	Fvb1_3546766	HG1	1A	49.894	SNP	PHR		Fvb1	3546731	Affx-88811720	AX-89875193	CCAGCCAAATTCTATATACTACACGAATGATGTAG[A/G]TCATGTAGTTGTGGGAGGACGAAGATCAGAAGACA
	FAES0044	HG1	1A	56.822	SSR	PHR		Fvb1	10890436	-	-	CAAAGAGAGCAGAGGCCAAA / ACGTTGTACTTGGACCGGAG
	FVES1201	HG1	1A	58.577	SSR	PHR		Fvb1	7221482	-	-	TCTCACTCTCAAAACCCGAGA / CTAAGAGAGTCATTGGCCGC
	FVES3126	HG1	1A	60.368	SSR	PHR		Fvb1	7002947	-	-	AACCCCAAAGTGATCACCAA / CTCCGAACACCTCGGAGTAG
	Fvb1_5734192	HG1	1A	62.291	SNP	PHR	TopHit	Fvb1	5734157	Affx-88813508	AX-89803344	CCAATGTACTCCTTCAGGTGGTGGTGGCTCACCAA[-/CTAC]TCCCTCATCACCAACCCCAAGTGGCGGTGGCAGTG
	Fvb1_5704572	HG1	1A	62.447	SNP	PHR		Fvb1	5704537	Affx-88813477	AX-89780523	AAGAGTGAATGGGATCCTATCAGTGTGAATTACAC[C/T]TCTGGCACAACATCAAGGCCGAAAGGGGTTGTCTA
	Fvb1_5714020	HG1	1A	62.48	SNP	PHR		Fvb1	5713985	Affx-88813489	AX-89780525	AGTGATATGAGCAGGGTGTTCTTCAATATCAAGCC[A/G]GATAATGTACGGATACAGAACAGAACCGCAGTAGA
	Fvb1_5747616	HG1	1A	62.48	SNP	PHR		Fvb1	5747581	Affx-88813514	AX-89780534	AAATTATTGTGAGATTATGTTCAATAGAGAAGCTC[G/T]TGTTTTGATCAAGCGCCTAAATACGCTTTCCAGAC
	Fvb1_5815794	HG1	1A	62.48	SNP	PHR	TopHit	Fvb1	5815759	Affx-88813554	AX-89803347	ATTTGCCAACACTTTGTACAATGAGCAAACACTGA[-/ATAT]ATGCATTGTATGGATCCAAAAAACCAAAACAGTCT
	Fvb1_5704723	HG1	1A	62.48	SNP	PHR		Fvb1	5704688	Affx-88813478	AX-89818752	CTGTGCCTATGTTTCATTGCAATGGATGGTGCCTC[A/G]TTTGGGGTTTGGCTGCTCAGGGTGGCACTAACATT
	Fvb1_5897616	HG1	1A	62.48	SNP	PHR	TopHit	Fvb1	5897581	Affx-88813609	AX-89862749	AAACTTGTCCATGAGCAGCAAACAACATTCATTTC[-/TCGA]TCTCAACATTTATCGAATGTTATTGTTTTCTTGAT
	Fvb1_5718108	HG1	1A	62.48	SNP	PHR		Fvb1	5718073	Affx-88813497	AX-89875882	CAGTCATGTACCACCCACCCTTAAAAGGCTCATTC[A/G]CTGCTTTTGAATTTTTGAGGTACCCCAACATCAAA
	Fvb1_5816581	HG1	1A	62.48	SNP	PHR		Fvb1	5816546	Affx-88813557	AX-89904297	CACTTTCATCTTTCTTTAATCTCAGACGTAAACCT[C/T]TCCAGGTTGTCATGTTAAACATGTGTGCCATACTT
	Fvb1_5876863	HG1	1A	62.636	SNP	PHR		Fvb1	5876828	Affx-88813595	AX-89780566	ACCAAGAAAATACTGATTTTCAATGTATATGAAAT[A/G]TTGGGCAGATCTGATTGCCTTGATGTATGCTGTCT
	Fvb1_5917883	HG1	1A	62.636	SNP	NMH		Fvb1	5917848	Affx-88813622	AX-89780575	GACTAGTTCTAGATAATGAGCTTGTAGCAACCGAA[C/T]CATCATCCTTTGTCTTACCTTGGTTCATGAGCAAC
	Fvb1_5905457	HG1	1A	62.636	SNP	PHR		Fvb1	5905422	Affx-88813611	AX-89875913	GCTCTGATTTTGCTGGCAATCTTCAGTGCCAACTC[A/G]ATTGGAATCAGATTGTCAGCTCCTGATTGGACCAT
	Fvb1_5950708	HG1	1A	62.636	SNP	NMH		Fvb1	5950673	Affx-88813666	AX-89875942	GTTTGAATGGGATCTCAACCTGCTTGGGAGCACTG[C/T]TCTCCCAATCAATAATCTTCTCAACATCCTTGCTC
	Fvb1_5718017	HG1	1A	62.876	SNP	PHR		Fvb1	5717982	Affx-88813495	AX-89875881	GAACTCACAGCCTCCCCACCAGAAATGATCATGTC[C/T]CTTGCCCTATCCTTCATTTGAATGTACCCATCTGG
	Fvb1_5732925	HG1	1A	63.019	SNP	PHR	TopHit	Fvb1	5732890	Affx-88813507	AX-89803343	CCATAAAGGTTGGTTTATTGTTTTCTACACTCGTT[-/AAA]AAGGGTGTTAATCAGAATAACCTAAAGTTTTGGAG
	Fvb1_6272416	HG1	1A	63.206	SNP	PHR		Fvb1	6272381	Affx-88813897	AX-89876018	GCTACTGCTAATGTTGCTGTTGGTTTTGTCCTTGT[A/G]ATGTATGTCATTACTCCTGTGGCTTATTGGCTCAA
	Fvb1_5985328	HG1	1A	63.322	SNP	NMH		Fvb1	5985293	Affx-88813696	AX-89780594	CTTTGTTGCATGAGTATTTCCAGCATAAGTATCCC[A/G]GCAAGGTTTATAGGGTTGTTCTGCCGATGGATTTG
	Fvb1_5973638	HG1	1A	63.322	SNP	PHR		Fvb1	5973603	Affx-88813685	AX-89818815	TCAGGCTTTTTTAAATACACATCTCCAATGGATCT[A/G]GAAATCTGCAAAAGAACAATACCTCCATAAAATCA
	Fvb1_6063381	HG1	1A	63.735	SNP	PHR		Fvb1	6063346	Affx-88813749	AX-89780609	CAAGGCAGTATCACTTTAATTATACAACTCCAGAT[C/T]GCTCTCGACAGGAGATGTTGAGAACGATGACGCCC
	Fvb1_6067052	HG1	1A	63.735	SNP	PHR	TopHit	Fvb1	6067017	Affx-88813756	AX-89803355	CTAATTGATCTGATAATGACAAGACAGACTGATAC[-/AAAT]AGAAATCAGAGAAAGCAAGGATGTATGATATGTTG
	Fvb1_6078016	HG1	1A	63.735	SNP	NMH		Fvb1	6077981	Affx-88813765	AX-89818832	TATCAGCGTAAAAGAGTTGTGCTTCTGGAAGTCTC[G/T]TATTGAGGAAGTCTATTTGGGTGGAGAGCTTGGAG
	Fvb1_5965374	HG1	1A	63.735	SNP	PHR		Fvb1	5965339	Affx-88813672	AX-89875945	ACAGTGACTGCATGTTAGGCTCTGGTGCTTTTGCA[A/C]ATGTTTACAAGGGAACCTTTGAGGATTTGGGAACC
	Fvb1_5990535	HG1	1A	63.735	SNP	PHR		Fvb1	5990500	Affx-88813704	AX-89875955	GTCTTCTGTTGGAGGCTGTTGCGTGATGCCATTCC[C/T]ACACGTATGGCCCTAGTGAAGCGATATGTGCAGGT
	Fvb1_6187692	HG1	1A	63.832	SNP	PHR		Fvb1	6187657	Affx-88813856	AX-89780651	AAGTCTCTTGAAGTTATCTGGCAAGGATCCAGAAC[A/G]CTTGGTTCTTCATCTCAGGTTAAAACTACAACCCT
	Fvb1_6204175	HG1	1A	63.832	SNP	PHR		Fvb1	6204140	Affx-88813868	AX-89818870	TCCAGGAATTATTATACTGAACATCTCAAAAAAAG[A/G]AGGGGGTTCCTGCAACATACAAAGTTCATAAACGA
	Fvb1_6204988	HG1	1A	63.832	SNP	PHR		Fvb1	6204953	Affx-88813869	AX-89818871	TGAATGTCAACTAAATTTGTACAACCCTCAAGAAC[C/T]AGCCTCTCAAGGTTTGGCATACCTGTGAAATCTGG
	Fvb1_6240935	HG1	1A	63.832	SNP	PHR		Fvb1	6240900	Affx-88813880	AX-89818877	TACCACTATCCGATGCAGTTTTGTACCCATAAGCA[A/G]GATCAACTGATGTAAGATCAAGAAAGATTGTAAGA
	Fvb1_6302748	HG1	1A	63.832	SNP	PHR		Fvb1	6302713	Affx-88903264	AX-89851215	TCTTGGGTCATATAAGATTGCTTGGATGCCCATTC[C/G]AGCACAGTGAGCACCTCAGCCTGGGCAAGTTCTTC
	Fvb1_6203297	HG1	1A	63.832	SNP	PHR		Fvb1	6203262	Affx-88813866	AX-89876001	CTAAGCACCCCACACCCTTTCACCTTCAGGCATGC[A/G]TTCCTCTTAGCACACCTGGTTCTGAATGAGAAGGT
	Fvb1_6302748	HG1	1A	63.832	SNP	PHR		Fvb1	6302713	Affx-88903264	AX-89907196	TCTTGGGTCATATAAGATTGCTTGGATGCCCATTC[C/G]AGCACAGTGAGCACCTCAGCCTGGGCAAGTTCTTC
	Fvb1_6448364	HG1	1A	64.016	SNP	PHR		Fvb1	6448329	Affx-88814023	AX-89818937	GGATGGTGCAAAGTCTATAAAAAATGAGCCGCCCT[A/G]TGATACAAGACAATCTGTAGTTGAGGAGGTCGCAA
	Fvb1_6343263	HG1	1A	64.178	SNP	PHR		Fvb1	6343228	Affx-88813934	AX-89780666	CTAGAGTGGGCAACAAACCTCAAATCATTCTCAGA[C/T]TTCCCTGTCTCGAGAAAAGTTGTCAAGTCCCAAAC
	Fvb1_6363044	HG1	1A	64.178	SNP	PHR		Fvb1	6363009	Affx-88813951	AX-89780669	CCAGTGGGGAATTTGGTCAAGATATTTATCAAAAG[C/T]CCTACCAACAGGTTCATTAGGAGTATCAAAGCTGA
	Fvb1_6381135	HG1	1A	64.178	SNP	NMH		Fvb1	6381100	Affx-88813990	AX-89780680	CTTCTTGATCTGTGTTGGATAAGCAAGCATGAACG[A/C]CGAAGAGGGCAAGCTGGTGGTCCGGGGGCGTGCCG
	Fvb1_6345489	HG1	1A	64.178	SNP	PHR	TopHit	Fvb1	6345454	Affx-88813935	AX-89806547	CCTTATCTTGCTTATTTCACAATCACATTAAGATA[-/GTAC]GTGACACTAAAATAGTAAAATTATCAATCAAGAAT
	Fvb1_6365026	HG1	1A	64.178	SNP	PHR		Fvb1	6364991	Affx-88813959	AX-89818916	ATGCTACCTGATCTTCCTTCTGTAAAGTTATCCAG[A/G]CAATGGGAAACACCAACACCCACAAATGATATGCA
	Fvb1_6369741	HG1	1A	64.178	SNP	PHR		Fvb1	6369706	Affx-88813966	AX-89818919	AGACTCAAAAAATGCAACAGAAGTGCCTTTTTATA[A/G]TTGGGTGGATAACCTTCTGCAACCTGAAGAAAAGA
	Fvb1_6399790	HG1	1A	64.178	SNP	PHR		Fvb1	6399755	Affx-88813998	AX-89818931	TTCTAGGTTATCTCCTCTTCTAGTTGATTGTCTCC[C/T]TGTACGGGGTTCACTTCTAGGAGAGTGTGACCTAT
	Fvb1_6481005	HG1	1A	64.178	SNP	PHR		Fvb1	6480970	Affx-88814053	AX-89818945	ACCTTATCTATGTAGTCATATATATCTGCAACAGC[A/G]TACTCGGTGATTCCACTCATGGTGTATGTCTTTCC
	Fvb1_6449290	HG1	1A	64.178	SNP	PHR		Fvb1	6449255	Affx-88814026	AX-89847148	TATTAAATGTAAACCTAAATAAATAAAAATGCAGA[C/T]GATATAATTACCTTTAGAATTTTGTGAATATTCTT
	Fvb1_6471206	HG1	1A	64.178	SNP	PHR		Fvb1	6471171	Affx-88814038	AX-89847149	AAAACCCTATAGCTAAAGGCTTAAGCAGCTAGGCT[A/G]CCTTGTAGTGGATGGAGAGTGAACAGTGATGTGGA
	Fvb1_6341467	HG1	1A	64.178	SNP	PHR		Fvb1	6341432	Affx-88813933	AX-89876029	GGTATATATCTTTATGCTTTTCAGTCTGGAATGAC[A/G]AGGTCAAGAGATGTTCCACGAAAGATGTTGCAAGG
	Fvb1_6366927	HG1	1A	64.178	SNP	NMH		Fvb1	6366892	Affx-88813962	AX-89876044	TGTTTCACATGAGAACCAGATGATGGCCCCATTTC[C/T]CTTGCCAGGCGTTGAAGAATACGAACCAAGATGGT
	Fvb1_6599398	HG1	1A	64.571	SNP	PHR		Fvb1	6599363	Affx-88814133	AX-89780716	GTTGGGAGAGACGAAGAAGAGGGTGATTAATCAAA[A/G]AAGTTTTGATAGCACCGGTACCCTAACTTTTGTGG
	Fvb1_6548233	HG1	1A	64.571	SNP	PHR	TopHit	Fvb1	6548198	Affx-88814117	AX-89803369	GTACATCGAGAACAATGGCATAAGGTTCATATGTG[-/ATT]AATTATCCAAACTCGAACAGACTCGTCGATCTGCA
	Fvb1_6552926	HG1	1A	64.785	SNP	PHR		Fvb1	6552891	Affx-88814119	AX-89876107	ATATGATGTCATAAAATACTGCATAGGTACACTTG[C/T]TTCCATATCTGCTGTTGGTCTTGCTGTACTACGTA
	Fvb1_6655057	HG1	1A	64.785	SNP	NMH		Fvb1	6655022	Affx-88814172	AX-89876125	TGTGTTTTGTTGGGTTTCAGTACAATTTTGAAGGG[A/C]GGTATGATCTGGTGAGATTCCTAAAGACCGTACAG
	Fvb1_6633469	HG1	1A	64.785	SNP	PHR		Fvb1	6633434	Affx-88814153	AX-89904306	AATCTGATTTGGAATGAACCAATGCATTGACAAGC[A/T]TACAAACATTGATAAAAGAAATGTACTTTGTTCAT
	Fvb1_7071954	HG1	1A	65.175	SNP	PHR		Fvb1	7071919	Affx-88814470	AX-89819116	ATTACCGCTACCCACTGTCTTGTTTCCAAGCATTC[A/G]CAATCTGCTTAAGCACCTTCGACACCAAACCAGCT
	FVES0102	HG1	1A	65.175	SSR	PHR		Fvb1	6802952	-	-	TCCTACCATAAACATTTGGTCTCTC / ATGGGTCCTTCGTCTGAGTG
	CO817853	HG1	1A	65.427	SSR	PHR		Fvb1	6802952	-	-	CCATTCAAAACCTCCTCTTCC / ATGGGTCCTTCGTCTGAGTG
	Fvb1_7019074	HG1	1A	65.558	SNP	PHR		Fvb1	7019039	Affx-88814437	AX-89780794	GCTCTCCATGTTGATTGCTTTGACATAAATGTAAC[G/T]ATTTGTTTGATCACATTGTGGAAGCTTTGTCAATT
	Fvb1_7013635	HG1	1A	65.558	SNP	PHR		Fvb1	7013600	Affx-88814427	AX-89819096	ACGGTAGCCATAGTTGTGAAATTCTCTGGTGAAAG[G/T]GAGGAGGATTTCAGGTTTAGAAGATTCAATAAGAT
	Fvb1_7216690	HG1	1A	66.007	SNP	PHR		Fvb1	7216655	Affx-88814567	AX-89872298	AATATAAAACCCGTTACCAAATTAACTCTATTCAG[A/C]GAAATATTCTCCACGGCTGCGGATACATTTTCCAA
	Fvb1_7010902	HG1	1A	66.298	SNP	PHR		Fvb1	7010867	Affx-88814415	AX-89819088	GAGGATGCGACATTTCTGCGCGATAAAGACATTAT[C/T]GACAACTATCTTGGAACCGATGAGGAAGTTTGCAG
	Fvb1_7090866	HG1	1A	66.475	SNP	PHR		Fvb1	7090831	Affx-88814483	AX-89780809	GCGGAGCATCACCAGAGGATAAAACTAGCAGCTGA[A/C]GGTGGTGATGGGATTTTTGGCCTAGCTTGAGTGAA
	Fvb1_7182287	HG1	1A	66.475	SNP	PHR		Fvb1	7182252	Affx-88814559	AX-89780830	CATTTTTGAGCTTACAGATCTTTATTACGATTCCT[C/T]AAGGGCCAGTTTTTAGCATAGCGATCTAGATTCCC
	Fvb1_7243480	HG1	1A	66.475	SNP	PHR		Fvb1	7243445	Affx-88814591	AX-89780838	ACGACAAAATCTTACTCTTCAGCTCCTTTGATATA[C/T]CTTGAACATACATTTCTGTGTCTTGTGGAAGCTGA
	Fvb1_7273220	HG1	1A	66.475	SNP	PHR	TopHit	Fvb1	7273185	Affx-88814622	AX-89803384	ACATGGTGATCTCCACACATGCCTAAGATTTATCG[-/GGAA]AAAAAAAAAAACTAATTTTGACACAACTCACACAA
	Fvb1_7264823	HG1	1A	66.475	SNP	NMH	TopHit	Fvb1	7264788	Affx-88814608	AX-89847173	AACCCAACACCTTGAAGAAACAACAAAGGAGGATA[C/G]AAATGGCAGGATAGAAACCAAAGAATCTATAAAAG
	Fvb1_7153070	HG1	1A	66.475	SNP	NMH		Fvb1	7153035	Affx-88903724	AX-89851247	TGATCATAGATTGCGAGAGCATTTTCGAACAATTT[C/G]GTTTGCTTGGCTGTCCAAGTTGAGCTGGAGTCTGG
	FVES1909	HG1	1A	66.475	SSR	NMH		Fvb1	7513616	-	-	CCAACACCAAAACAGTGTCG / GTGGAGGTGTTGGACGGTAG
	Fvb1_6960007	HG1	1A	66.7	SNP	PHR		Fvb1	6959972	Affx-88814376	AX-89780776	CATGGACCTTGATGTTTATACTGCTGCGAAAGAAG[A/G]CAATACTGCTGCCCTGGAAAAGAGAGAGCATCTTC
	Fvb1_6926082	HG1	1A	66.7	SNP	PHR	TopHit	Fvb1	6926047	Affx-88814369	AX-89862768	TGTAGTAAAACCGTTTTAAACCTATCAAAAACTGA[-/ATC]ATCGACAACTTGTTCAACCCAAAATTAGGACGTCA
	Fvb1_6753637	HG1	1A	66.7	SNP	PHR		Fvb1	6753602	Affx-88814258	AX-89876156	TAACACTCCAAATATAGCCCATCCTCTTGTACTGT[C/T]ACCACCTTGGTTCTGCCTATATTCTGCAAAAATGA
	Fvb1_6990109	HG1	1A	66.7	SNP	PHR		Fvb1	6990074	Affx-88814389	AX-89876208	AGGACTTGCTTGAGAAGATCTTCGATGTTCGCGAC[G/T]GTTTCTGCTGAAGAGGGTGACATTTTCATCTCTCA
	Fvb1_9404700	HG1	1A	69.733	SNP	PHR		Fvb1	9404665	Affx-88889663	AX-89898786	ATCCCCGGACGTGTTCTAATTCCTCCACAACTTCT[G/T]TCATGGAAGGTCGTCTTTCAGGATCTGTTTGTAAA
	Fvb1_9507231	HG1	1A	69.793	SNP	NMH		Fvb1	9507196	Affx-88889603	AX-89798533	AGTGTAGCTGTACAAAATTCCTCAAAATCCATCCT[G/T]CTATACTGTAATGCATTAAGCTGCCAAGAAGTATA
	Fvb1_9229987	HG1	1A	69.793	SNP	PHR		Fvb1	9229952	Affx-88889731	AX-89798561	GGAAATGAACCAAGGTCTACAAAACATTCCTTGAT[A/G]ATTGCTTCTTGTTCATTCAAAGCATCTAAGCTGCT
	Fvb1_9308073	HG1	1A	69.793	SNP	PHR		Fvb1	9308038	Affx-88889696	AX-89841545	AATCATGTTCAGACTCAAGAACAGATGAACCTCTA[G/T]ACCATTCCAATACTCTTTTTTGCCATATCTCTATT
	Fvb1_9219829	HG1	1A	69.793	SNP	PHR		Fvb1	9219794	Affx-88889746	AX-89841568	GTCTCTTGCTATTTTCAGAATGAAAGCCACATGGA[G/T]ATGAGACAACATGAGTCTGCAGTGGAAGTTTTGTC
	Fvb1_9414506	HG1	1A	69.793	SNP	PHR	TopHit	Fvb1	9414471	Affx-88889661	AX-89864513	TGGGATAAACAGAATACCAAATGATTGATCAAGAG[-/ATA]AGTTGGATATGATTTATCTTAATTACTTCATCATA
	Fvb1_9331365	HG1	1A	69.793	SNP	NMH		Fvb1	9331330	Affx-88889687	AX-89871732	CCATCCTTGTTTATCCTTGACTTTGAATCGTGTCC[A/G]TTCATTCAATATCTGAAGGTCATAAACTTGACACA
	Fvb1_9235055	HG1	1A	69.793	SNP	PHR		Fvb1	9235020	Affx-88889729	AX-89898810	GCTTCTGGTAGTTCCATGTGGTGCCATTTTGATGA[A/G]AAATTTACATCTGCAAACAAAAAGTTATTTGGTGA
	Fvb1_9219752	HG1	1A	69.793	SNP	PHR		Fvb1	9219717	Affx-88889747	AX-89898819	ACCTAATGAAGACCTGCAATTTTTTGCTTATGGGG[C/T]AAGCTCATTAACAGCTACTTTAGGAACTGCTATGA
	Fvb1_9374660	HG1	1A	69.793	SNP	NMH		Fvb1	9374625	Affx-88902730	AX-89909554	CATATACGTCGGATCGTTTAATTTCTCAAACTGTT[C/G]TATCACAGGTAGAAGAGACTGCAGCCATTTCACGA
	Fvb1_9312904	HG1	1A	69.793	SNP	NMH		Fvb1	9312869	Affx-88903792	AX-89915373	CCTTGAGGAAATGAAGCAAGGTCTTTGAAACATTC[A/C]TTGATATCGACGATGGTATCTTCTTCACCCAGAGC
	Fvb1_9586412	HG1	1A	70.527	SNP	PHR		Fvb1	9586377	Affx-88889555	AX-89906401	TTTTTTCCATCCTCTTTAACCTATAGAATCTATCA[C/T]TTCATCACGCCCACGATCGAGCTGGTTAATTATAG
	Fvb1_9997401	HG1	1A	70.971	SNP	NMH		Fvb1	9997366	Affx-88889307	AX-89798440	GCAATAGGGTTGAGGCAAAAAATGAAGCCACCATT[G/T]CCAGATCTTTACATGGGAAATGCACTTCGAGGAGT
	Fvb1_9683527	HG1	1A	70.971	SNP	PHR		Fvb1	9683492	Affx-88889499	AX-89798506	TTGAGTTTGAGAATCTCAAGCTGAGAGAGACAGCA[C/T]GAAAGGGACCGGGAGGCAATCTTTAAGTCATAACA
	Fvb1_9705002	HG1	1A	70.971	SNP	PHR	TopHit	Fvb1	9704967	Affx-88889489	AX-89808466	TGGCGTCTGTAGTTGCACTGGCGTGTGCTATTTTC[-/ATT]ACTGGCATTATTTCCATGAGCTTCATGATCGGAAT
	Fvb1_9902947	HG1	1A	70.971	SNP	PHR		Fvb1	9902912	Affx-88889361	AX-89841401	TGACAACACCGGCAGCCATATAAAAGACGTTAATG[A/G]AGGCCTCATTGCTAGCCCGTTAGCCATTGGAGCAG
	Fvb1_9903723	HG1	1A	70.971	SNP	PHR		Fvb1	9903688	Affx-88889357	AX-89898652	GCCATGAAGAAGGGTATGTTTGTTGCTGCTGCAGC[C/T]GGAAATGATGGTCCAGATCTTCTTTCTTTAGCTAA
	Fvb1_9850493	HG1	1A	71.143	SNP	PHR	TopHit	Fvb1	9850458	Affx-88889410	AX-89805669	GCCACACAGCTCGGCAGAGATTTCTCATTTCTGGA[-/TGCT]TCTCATGGGTGATAATGAGTCTGATGCCATTTCCT
	Fvb1_10070716	HG1	1A	71.143	SNP	NMH		Fvb1	10070681	Affx-88889282	AX-89898625	CAGAACAATTCTCACATACTTTCCAAGAGCTGTCA[A/G]CTTCGGGAAACATGCTGTTGTCAGTTTTTCCACCA
	Fvb1_9998230	HG1	1A	71.143	SNP	PHR		Fvb1	9998195	Affx-88889305	AX-89898634	TGATGAGCTAACTCATAGAGTCGAGTTAACTCCAT[G/T]GGATCTTCGACTCCTTAAACTTGAGTACATCCAAA
	Fvb1_9845875	HG1	1A	71.143	SNP	PHR		Fvb1	9845840	Affx-88889419	AX-89898691	GAATTATCTGGTTTTGAGACCAGACAAAGCTGGTC[C/T]GATCAAGCTCGTACAGTTCTTGTGGTCTGGCTATA
	Fvb1_9656848	HG1	1A	71.333	SNP	PHR		Fvb1	9656813	Affx-88889512	AX-89850139	TATACCACATATTTACAGTCAAATGCAGCTTTGAG[C/T]TTACAACAGCAGAATAGACTAAAGCAAATGGGGGC
	Fvb1_9997443	HG1	1A	71.389	SNP	PHR		Fvb1	9997408	Affx-88889306	AX-89906398	AGATGTGATCTCAAATCCAATGAAGAGATAACTTA[A/C]CGGATTGCAATAGGGTTGAGGCAAAAAATGAAGCC
	Fvb1_9614868	HG1	1A	71.673	SNP	PHR	TopHit	Fvb1	9614833	Affx-88889543	AX-89805676	CCATGAAATGCAGGTTAGTCATTTAAGAATTGAAC[-/TTGAGT]CCAAATATAGAATTTGATCTAGTCAGTGCCGAGAA
	Fvb1_9610995	HG1	1A	71.673	SNP	PHR	TopHit	Fvb1	9610960	Affx-88889547	AX-89808470	TCAAATAGGAGCAATACATTTGTTAGAATATTGGT[-/TACG]TACTGATAATATATATCAACCTCGATTAGACTATA
	Fvb1_9614975	HG1	1A	71.673	SNP	PHR		Fvb1	9614940	Affx-88889542	AX-89841481	GGAATGTCATGATCGGACCATGACTGAATTTGCTA[A/C]ATACAAGGCTGCTCAAGAGAAGGAAACTACTCCAA
	Fvb1_9639442	HG1	1A	71.673	SNP	NMH		Fvb1	9639407	Affx-88889522	AX-89898724	ACGGGTGAGAAAGCAAATGGAATGCCAAGGACCTT[C/T]GAAGCCATCAGGAAACAGTTGGTTTGAATGTGGGA
	Fvb1_10093868	HG1	1A	71.673	SNP	PHR		Fvb1	10093833	Affx-88889273	AX-89906397	CACACTCAGTTCATATGAAATGTTCGCCAAAGGAA[C/G]TATGAAGCATATATAATTAGTGGCGTAATGCTAAC
	Fvb1_10138215	HG1	1A	71.673	SNP	NMH		Fvb1	10138180	Affx-88902886	AX-89909536	GTGTGCCAACCAACCAACTTATTGGACGAGTTACA[C/G]GCAGGACCTTGAATAGGCATTGTTGGGTTATCCCC
	FVES1783	HG1	1A	71.705	SSR	PHR		Fvb1	9651737	-	-	CGCCTAGTAACGACACCGAT / ACACCGAAATTATTGGCTGC
	Fvb1_9874778	HG1	1A	71.85	SNP	PHR		Fvb1	9874743	Affx-88889387	AX-89798467	GGTTTCGCTCAACATAAGGGGGTTCTTGCATCTCA[A/G]GCGATCAGGCGGCCAAGATCTGGCATTAGAGAGGC
	Fvb1_9897955	HG1	1A	71.85	SNP	PHR		Fvb1	9897920	Affx-88889369	AX-89841407	CAGGAGGACACTAACAAATGTGGGAGAGAAACAGT[C/T]AAGTTACTTTGTGAATCTTACACCCATGGTTGGTT
	Fvb1_9838300	HG1	1A	71.85	SNP	PHR		Fvb1	9838265	Affx-88889439	AX-89841442	AATGCATCGAGGAATTGGGTTCATAACGTTTGAAA[A/C]TGCAGGTCAGATCATCTCACCTTTTCCGTTTCACT
	Fvb1_9843752	HG1	1A	71.85	SNP	PHR	TopHit	Fvb1	9843717	Affx-88889426	AX-89864504	ACTGTGGAATAGCTTGCTTCCAACTTTAATTGATA[-/CATG]CATGCATGCTATGTGTACGTATTGATCTCCACAAA
	FVES1498	HG1	1A	71.859	SSR	PHR		Fvb1	10150631	-	-	TACTTTCTGAGCCAGGCCAA / TGGGGTCCAACTATGCTCTC
	Fvb1_10385035	HG1	1A	72.067	SNP	PHR	TopHit	Fvb1	10385000	Affx-88889124	AX-89808450	TCATCCAAATGCCAAAAGACAAAAGTCTAGTCGTC[-/TCT]TCAGAAAAAAAAATGAAAACTGACTAAAATTTCTG
	Fvb1_10351114	HG1	1A	72.067	SNP	PHR		Fvb1	10351079	Affx-88889157	AX-89841324	CTTTCACATTTTAGGTTCAGAAGGCAGAGATCAGG[A/G]AAAACGAATGGAGATACTTTGTTCACTACCTTGTA
	FVES0127	HG1	1A	72.253	SSR	PHR		Fvb1	10489848	-	-	CATGGCTATCTCCTCCACCT / GCCAAAACAAAAACATGGGT
	Fvb1_10706263	HG1	1A	72.401	SNP	NMH		Fvb1	10706228	Affx-88816872	AX-89816494	AGCAGTGAGAGTTTGGCAAGAAGTGAAAAAGATAA[A/C]CTTTCTTCTATGCTTGATGATTTGAGTGGTGCCAT
	Fvb1_10535590	HG1	1A	72.401	SNP	PHR		Fvb1	10535555	Affx-88889006	AX-89841259	AACAGTGTTGTCCTTATGATTATTGGTCCAGGTAA[A/C]AGGAACTCCAATACTAGGGATGGAGCAAAGATTCT
	Fvb1_10655780	HG1	1A	72.401	SNP	PHR	TopHit	Fvb1	10655745	Affx-88816859	AX-89846855	GCAACAATGAGGCCAGAGGCTTTTGTGGCCTAGAT[C/T]CAAGAGAGAAAGGTCGTCATCCTCCTCAACGCCTT
	Fvb1_10523471	HG1	1A	72.682	SNP	PHR		Fvb1	10523436	Affx-88889014	AX-89898508	ATATACAAGTCTGTTCAAAGACGGACGTCCACACA[A/G]TCCTTAAAATGTGGACATTTCTGATTTCTCCACCT
	Fvb1_10863040	HG1	1A	72.841	SNP	NMH		Fvb1	10863005	Affx-88902867	AX-89850972	ATAAGCAATAGAGGCTGAGATGAGGAGAAGACGGA[A/T]AGGGAGTGAAGATCCGGTTTTTGGTGGAACCTTCA
	Fvb1_10859926	HG1	1A	72.841	SNP	PHR		Fvb1	10859891	Affx-88816955	AX-89904130	ATATCATCTTATGCAATCTGCATTGCAGGATGAGG[A/G]CTTCAGGAGATCTGTTTTCCATTCCTAAACTGCCT
	Fvb1_10855263	HG1	1A	72.925	SNP	PHR	TopHit	Fvb1	10855228	Affx-88816945	AX-89904129	TTAACTAATTCTCAACTTAGGTGGCAACTGTGCTA[C/T]ACTCTTCTTTTCATACTGGGCCCGTAGCAAAAACT
	Fvb1_11711024	HG1	1A	73.133	SNP	PHR		Fvb1	11710989	Affx-88817304	AX-89778958	TCACTCTTCTGAGCTTCTCTGAAGAGCCGCCAAAT[G/T]TCAGTCTCCTTAGCTCCCTCCGGCTTCAAATTCCA
	Fvb1_11747731	HG1	1A	73.133	SNP	PHR		Fvb1	11747696	Affx-88817325	AX-89904138	AATACCCCCATTCCCTACCTCCTCTTAGAAATACA[A/T]ACATAATTGAACTCAGATTTTTGGGTTCTTCTGGG
	Fvb1_11861978	HG1	1A	73.133	SNP	PHR		Fvb1	11861943	Affx-88817358	AX-89904140	TAAGGTAAGTTAACATGCTACAAAATGGATAAAAA[A/T]ATGAGCTACAGCTCACTGTAAATGATTGAAGTTCA
	Fvb1_11447377	HG1	1A	73.253	SNP	PHR		Fvb1	11447342	Affx-88817198	AX-89873705	ATGCTGCCCACAGGTGACACGACAACAGCGGTTCC[A/G]GTACAAAAGACTTCATCAGCTTCAAGTAATTCATC
	Fvb1_11273126	HG1	1A	73.405	SNP	PHR		Fvb1	11273091	Affx-88817136	AX-89778897	AAGTAGTTGCCATGGATTTGTTATATATAGTCCAA[C/T]AATGCCGGGGACCTAAGAAAATAAAAGAAGGCAAT
	Fvb1_13261380	HG1	1A	73.531	SNP	NMH		Fvb1	13261345	Affx-88814944	AX-89780921	AATCATCAAACAATGTGCATTACATTTCAGGAGTC[A/G]ATTCCTTTTCTGGACTCAAAGCGCATAATAGTGTG
	Fvb1_11926658	HG1	1A	73.531	SNP	NMH		Fvb1	11926623	Affx-88865835	AX-89890027	GCACTTCAGCATATGCTGACTAAGCAAGATGAGGG[G/T]CTTGTTGCTGGTATCCGAGGTGTAGAATGAGATGC
	Fvb1_11119171	HG1	1A	73.658	SNP	PHR		Fvb1	11119136	Affx-88817082	AX-89778883	CCAAATTGTTGACAAGCCCGTTATTGAAGAAAAAC[C/T]AGTGAAAGAGACCAAATATCCACTGCCGCCCTCCA
	Fvb1_11276655	HG1	1A	73.658	SNP	PHR		Fvb1	11276620	Affx-88817139	AX-89778898	GCACAGATAAAATTAATCTCCTTGACAGGTAGAGG[C/T]GCCTTCTTGTTTTGTGGGATTAATTTTGGAAAATT
	Fvb1_11119136	HG1	1A	73.864	SNP	PHR		Fvb1	11119101	Affx-88817081	AX-89873669	GAGACAGAGAAGCATCCAGTCCAGAGTAGTGAGAT[A/C]CAAATTGTTGACAAGCCCGTTATTGAAGAAAAACC
	Fvb1_11525025	HG1	1A	73.972	SNP	PHR		Fvb1	11524990	Affx-88817222	AX-89816611	AAACTAAAACATTACACAGAAAAGTCTCTTAGATA[A/G]CCTGAGTTAACAATATCAAATAACAACGTTCTAGA
	Fvb1_11841515	HG1	1A	74.138	SNP	PHR		Fvb1	11841480	Affx-88817345	AX-89778973	TAACATGTTCTCTTTACAAATAAACAGGTGGAAGG[C/T]TGACTATGACTTGGTATTTTGAGTCATTCACAAAC
	Fvb1_18166901	HG1	1A	74.138	SNP	PHR		Fvb1	18166866	Affx-88817477	AX-89846890	GAATATTTGTTCTCAACAATAACCAGTCATTACTA[A/G]ATGAAGTAGACAAGCTTGCACTAGTCCGGCCATTA
	Fvb1_11193735	HG1	1A	74.248	SNP	PHR		Fvb1	11193700	Affx-88817102	AX-89815255	CACAAAATGAAAAAAAAGTAGATTATAGAACCTAA[A/T]TCAGATCATCGATATCTTCTGCACTTCTCTAAATT
	Fvb1_16573411	HG1	1A	75.57	SNP	PHR		Fvb1	16573376	Affx-88818126	AX-89846935	TAGGGTTCTAACATAAGAGAATAACTATAGTACAA[A/C]GCGTCCTTAAGAAAAGTCCAGATCGATCAGAGCTA
	Fvb1_16630589	HG1	1A	75.761	SNP	PHR		Fvb1	16630554	Affx-88818159	AX-89846939	AAAGTACAGATGTATCCCAAATTCAAAATGCAAGA[C/T]AAATGTAGAAAGTCTAAGACAAATGAAATTTTTTA
	Fvb1_16768929	HG1	1A	76.672	SNP	PHR		Fvb1	16768894	Affx-88818225	AX-89846943	GGATGCATAGTTAGTCCAGACCTCTCAGTACTGAA[C/T]TTGGTCATAGTTAAGAAAGGTGACAATGACCTTCC
	Fvb1_16841358	HG1	1A	76.672	SNP	NMH		Fvb1	16841323	Affx-88818259	AX-89874188	TTGTGGCGCTGATGTTGGTTGAGAGCCTGATGATG[A/G]TTGTAGCAAGCATTGTGCCAGATTTCCTGATGGGT
	Fvb1_16994286	HG1	1A	77.004	SNP	PHR		Fvb1	16994251	Affx-88818327	AX-89904176	GTTCTCTGCATACTAAACTACTTTGAATATTCAAA[C/T]CAGATGTAAGCCAACAGAAGTGCATATATTGATTA
	Fvb1_17198157	HG1	1A	77.457	SNP	PHR		Fvb1	17198122	Affx-88818394	AX-89817117	TATTAAAGATGTCATTGGAGTTTCCGTTGTAACTT[C/T]TATCTTGTTCCATAAAGAAAAAGTCAAAAAACCGA
	Fvb1_15497353	HG1	1A	78.935	SNP	PHR		Fvb1	15497318	Affx-88816624	AX-89778755	CAGTGGTTACTACTCCTGAAATCGCAAGTGTACTG[G/T]CACAGAAAATACTGTTCAACACTTATGGTGGAAAC
	Fvb1_15853117	HG1	1A	78.935	SNP	PHR		Fvb1	15853082	Affx-88816786	AX-89816464	GGAAGAGGTGGCTCAGTCATCAAAACCACCAGGGT[C/T]GAGGAGGCTGAATTGGCATGGGGTTCTCGCAGTGG
	FVES0745	HG1	1A	78.935	SSR	NMH		Fvb1	15577631	-	-	CCTAGCTCTCTGATCCGTCG / AGAGACGCCGGAGTTTATGA
	Fvb1_15725613	HG1	1A	79.45	SNP	PHR		Fvb1	15725578	Affx-88816726	AX-89816435	TGGCTAATCTTATTTTGGACAGTGAAGTTTCAGAA[A/G]CAGCAGTGGCTGAAGACATTATTATCCCAGCTACT
	Fvb1_15490410	HG1	1A	79.568	SNP	PHR		Fvb1	15490375	Affx-88816618	AX-89816388	GGAAATATTTCTGGAGTTTCTGATCCTCTTTGGGT[A/C]CATCGAGAGATTGAAACCTTGAAGAATGTGTTTGC
	Fvb1_15491092	HG1	1A	79.568	SNP	PHR		Fvb1	15491057	Affx-88816619	AX-89816389	CATGAGCAAAATGCCATCTCCATGACCTCTACTGT[A/G]AACGCGTACTTTGGTGCACAAATGCTGTCATCGAG
	Fvb1_15487191	HG1	1A	79.568	SNP	PHR		Fvb1	15487156	Affx-88816613	AX-89873484	GTCTTCATTGTCCGCAAACACTTCCCAGAATTTCT[A/G]CCTTCACAGACTCTTTGTGTTGGATGGCACCATAT
	Fvb1_15637360	HG1	1A	79.666	SNP	PHR		Fvb1	15637325	Affx-88816677	AX-89816409	TCATCCTTTCCGAGTCAACGACCGGTCCTATCTTC[A/G]ATCTTAGAACCTTCAAACCCCATACAACCTCAACG
	Fvb1_15309713	HG1	1A	80.737	SNP	PHR	TopHit	Fvb1	15309678	Affx-88816564	AX-89860495	TCAAGACAAAGACCAACATCCTTACAAGTCATAAC[-/AGGT]AGTTCTTTCATTTACTGAATCTATATTATGTAGGA
	Fvb1_15214452	HG1	1A	81.302	SNP	NMH	TopHit	Fvb1	15214417	Affx-88816527	AX-89860493	CTAGCATGGAGTTAACTTCAATTATGCGATGTCGA[-/TCT]TGAAGTGTGTAAATTAATCAATCCACAACTTTACA
	Fvb1_18760493	HG1	1A	81.797	SNP	NMH		Fvb1	18760458	Affx-88817601	AX-89779035	ACTCATCCAAAGAAGGAAAGAAGAGGCGAACAATT[A/G]TAGTGAGTTATGTTCTATAGTAATGCACGTTTTTG
	Fvb1_18493618	HG1	1A	81.797	SNP	PHR		Fvb1	18493583	Affx-88817532	AX-89873861	AAGGAGTTTATTGAGAAAATGCCAATGAAGCCTGC[A/C]GCAATTTTATGGAGGAGTTTACTGAGTGCATGTAC
	Fvb1_18022883	HG1	1A	82.604	SNP	PHR		Fvb1	18022848	Affx-88817435	AX-89816701	AATCCGAAATGGGTTGAGGAGCTGACTCTGATGGT[A/G]AAGAGTAAGCAGAAGGCAGAAATTCAGGCATTGAG
	Fvb1_17952987	HG1	1A	82.814	SNP	PHR		Fvb1	17952952	Affx-88817384	AX-89778983	TTGAAGATTTTAGAAAGGGGACAAAATGTTCTGGA[G/T]GGAACGTGAGAGGGAGAACAACAAAGAGCAAAACG
	Fvb1_18003627	HG1	1A	82.814	SNP	PHR		Fvb1	18003592	Affx-88817426	AX-89778993	CAGTTTTGTTTCAATGTACTACAAGGGCATAATGA[C/T]GGTAATCTACCTCTTGTAGCATTCTTGGGACACAC
	Fvb1_17999272	HG1	1A	82.814	SNP	PHR		Fvb1	17999237	Affx-88817418	AX-89816694	GAGGAGAAAGGTAAAGTCATGGATGAAGAATGCAT[A/C]TGGTCTCAAGTTCCAGCAACTTGACATTCAACAGC
	Fvb1_17975346	HG1	1A	82.814	SNP	NMH		Fvb1	17975311	Affx-88817394	AX-89873785	CCTCAGAATCCCACCCACTAGTTTTCTGAAGCCTT[G/T]TGTGATTTGTACACAGACTCATGGTTCCTGCACCA
	Fvb1_17992271	HG1	1A	82.814	SNP	PHR		Fvb1	17992236	Affx-88817405	AX-89873789	CAGTTTTTAGAACCAAACCTGCGCAACAAGACATA[A/G]TTTACTTCCACAAGCACTACACTCCAGCAGTTTTG
	Fvb1_19012265	HG1	1A	84.383	SNP	PHR		Fvb1	19012230	Affx-88817699	AX-89816829	ATTGGCAGCTTTGGCAACCTTAATGTATGCCTCTG[C/T]CCCCTTTCAAAGTTGTCTAAGTAGTGGTAGTGTAA
	Fvb1_14798527	HG1	1A	86.687	SNP	PHR		Fvb1	14798492	Affx-88816013	AX-89778585	TTTCCTGACAATAGTTTTCGAATTGAAGAGTCACC[A/G]CTCCAAGAGTTTCTTGGCCATACAAGTGATGTGTT
	Fvb1_14798939	HG1	1A	86.775	SNP	PHR		Fvb1	14798904	Affx-88816014	AX-89778586	ACATGCATTCAGTTCAATCCTCTTGATGACAGTTA[C/T]TTCATCAGTGGATCCATCGATGGGAAGGTTCGAGT
	Fvb1_19207197	HG1	1A	87.039	SNP	NMH		Fvb1	19207162	Affx-88891501	AX-89802640	CCCCACAATGTTGTCCTTGTCACGTTTTTCTTCAA[A/G]TGGCTTGCCTTATCTTCCTCAACAGTCAACAAAAC
	FVES3399a	HG1	1A	87.039	SSR	PHR		Fvb1	19197652	-	-	TTGGGTGATTGTTGCTCAAA / GCAGCAGGGCATTCTCTTAG
	Fvb1_19241342	HG1	1A	87.294	SNP	PHR		Fvb1	19241307	Affx-88891524	AX-89802676	CAGTCTAAAAGAGGTATTCTTACCTTGAAATATCC[C/T]ATTGAGCATGGTATAGTAAGCAACTGGGATGACAT
	Fvb1_14703973	HG1	1A	87.819	SNP	PHR		Fvb1	14703938	Affx-88815960	AX-89778562	AAGGGATTAAGGTGACTACAATTGTATTGACCACT[A/G]TCCTAGGACCTTCATACCCTCATTCGAGTACTAAG
	Fvb1_14703823	HG1	1A	87.819	SNP	PHR		Fvb1	14703788	Affx-88815959	AX-89816169	ACATATGGTTCAACGACAATGTAGCTCATTATATC[A/C]ATGGAGGTAACATAAACTACATCGCCATTGGTAAC
	Fvb1_14747801	HG1	1A	87.819	SNP	NMH	TopHit	Fvb1	14747766	Affx-88815979	AX-89862548	CAACAAACAATGAGAGCTCATTCTTTCTCTTAGGT[-/TTAA]TTAGGGTTCTGTCTCAATCATCACTTCTCTTAATT
	Fvb1_19781858	HG1	1A	87.931	SNP	NMH		Fvb1	19781823	Affx-88809781	AX-89778342	GCCAAACAAGTACAAGAATCTGTCCCTAAAAGTGT[A/C]GGATGGGCAACATTTGATACACCACAGTCCTCAGC
	Fvb1_14520318	HG1	1A	87.931	SNP	PHR		Fvb1	14520283	Affx-88815895	AX-89778553	TATCAGGCTTTATATAACTGATCTTGACACTGGAG[A/G]AGTTCAAGAAGTCCCTTTCATCAAACCCAATGGGT
	Fvb1_19323005	HG1	1A	87.931	SNP	PHR		Fvb1	19322970	Affx-88891563	AX-89903657	CAACCTCATAACGACTCAAGAGTGTCGCCTGCCCA[A/C]CTGAACTCCTCATCACATCAGCTTCAACGAAGCTA
	Fvb1_14669804	HG1	1A	88.058	SNP	PHR		Fvb1	14669769	Affx-88815947	AX-89816164	GCTCCTTATCTTCTGAATGTTGACTGTGATCACTA[C/T]ATCAACAACAGCAAGGCCCTCAGAGAAGCCATGTG
	Fvb1_14832244	HG1	1A	88.51	SNP	PHR		Fvb1	14832209	Affx-88816032	AX-89816191	ATTTTCATTGATGCTGATTTGCTTATACTCAAGAA[C/T]ATTGATATCTTATTTTCGATGCCAGAAATTTCTGC
	Fvb1_14995491	HG1	1A	88.51	SNP	PHR		Fvb1	14995456	Affx-88816093	AX-89816209	TTGGCACTCAACAAGCCATGTCTACTTTAGGTAGG[C/T]AGCAAGTTCTTTGCTTCGTCAAATGGACGTTGTCG
	Fvb1_15005898	HG1	1A	88.51	SNP	PHR		Fvb1	15005863	Affx-88816103	AX-89816212	AAAGAGAAGATTCACATACGAGCTCCATACCCTTG[A/G]GCTACAACAAAGCGTGCCCTAGTATACTCTCGTCA
	Fvb1_14936164	HG1	1A	88.568	SNP	PHR		Fvb1	14936129	Affx-88816069	AX-89778603	CTATCTGAACTGAGGGAGGCAACATACTTGGCTAA[C/T]GGGTCCCATGCCACACCTTGAACATAATGGAAATG
	Fvb1_14956200	HG1	1A	88.568	SNP	NMH		Fvb1	14956165	Affx-88816075	AX-89873310	ACAACTCACCTACGCCGATCACACTGCTTCCGGCC[A/G]CTCTCTTCACTATGTCGAAAACTTCATCATCAACA
	Fvb1_15065025	HG1	1A	88.808	SNP	NMH		Fvb1	15064990	Affx-88816145	AX-89816225	ATTGTCTCTTCCATTCCACTTAATGACAAGTAGAG[C/T]CTACCATACAGGAAAGCATAGACCGTCATCACAAC
	Fvb1_15042070	HG1	1A	88.855	SNP	PHR		Fvb1	15042035	Affx-88816121	AX-89816219	TAAAGATCATCTCAAAGGTTGCCACAGCCAACGAG[A/C]ATGACCGTTTGTCAATTCGTCCTGACAAAATGAGG
	Fvb1_15095591	HG1	1A	89.06	SNP	PHR		Fvb1	15095556	Affx-88816163	AX-89778631	TTAATTTCTTTCGTTGTTGTCAACAGGAAATAAAC[C/T]TACTAAGTCAGCTCTCCCATCCAAACATTGTTCGA
	Fvb1_16022656	HG1	1A	89.06	SNP	PHR		Fvb1	16022621	Affx-88817898	AX-89779132	TTTACCTCTTCCTTTTCCTGATGAGCAGTTGGAAT[C/T]GGCGTACCTCCATTCATGCAACAGCCATCTTCTTC
	Fvb1_16074531	HG1	1A	89.06	SNP	PHR		Fvb1	16074496	Affx-88817942	AX-89779146	TTGTAGCTTTCGTTCGGATATTGCAGACCTGAGAA[A/G]GGCAACGACTTCCTTACACAAACTGATTGTTAAGC
	Fvb1_16090393	HG1	1A	89.06	SNP	PHR		Fvb1	16090358	Affx-88817950	AX-89779149	GTGAACTGCAAACTTGCAAGTGGATCCAATGCATG[A/C]GCATCATACCTGAAACTTTTAGTTCAATGAATTGC
	Fvb1_16081030	HG1	1A	89.06	SNP	PHR		Fvb1	16080995	Affx-88817945	AX-89874056	TTGTTCAAAGGTTTCCCCTCCTTATCAAGCACTAG[G/T]GAGTCTACTTCCATTACTAGCTCTTCTGACAAACT
	Fvb1_19254825	HG1	1A	89.327	SNP	PHR		Fvb1	19254790	Affx-88891539	AX-89906909	TGTGTCATATGTTCCATATGGTCAATTTCCGTATT[G/T]TCCATATGTTACCAGTTTAGGTTCTTAGTCAATGT
	Fvb1_19217432	HG1	1A	89.602	SNP	PHR		Fvb1	19217397	Affx-88891511	AX-89802649	GAAGAGACCATTGATAGGCTAAGGAAGAAGATCTA[C/T]GAGTATCTTCTTACACATGTTGAATCTGCTGCTGC
	FVES0991b	HG1	1A	90.069	SSR	PHR		Fvb1	1417478	-	-	TCGTCGTTTCTCTCCCAAAC / AAGCTTCGAAATCTCAGCGA
	Fvb1_16121232	HG1	1A	90.216	SNP	PHR		Fvb1	16121197	Affx-88817975	AX-89816951	AGCCTCCGTTCTTCATCAGGTTTCTCTTTGTGTTG[C/T]TGCCGGACTTGAGATCAATGGCTGACTTGAAGGAT
	Fvb1_14871357	HG1	1A	91.65	SNP	PHR		Fvb1	14871322	Affx-88816059	AX-89873308	GGAGGAGGGGTTGTGCATTCAAAGATTGACAGTTT[A/C]TGCAAAGGTATGGCAAGGGAGAATCTATTTTCAAG
	FVES0797	HG1	1A	112.862	SSR	PHR	TopHit	Fvb1	15406649	-	-	CTGTGTTTGATGCACGCTAAA / AATTGATGTGCCAAGTGACG
	FVES0090a	HG1	1BI	0	SSR	PHR		Fvb1	1780665	-	-	TCGAATATTCCCTCCTTCCC / CTTGCCGAACTTCATGTTGA
	FVES0176b	HG1	1BI	8.369	SSR	PHR		Fvb1	126865	-	-	GGTGGTTTTGTCCTCTCACA / GGCAAGCTAACAGGTGAAGC
	Fvb1_442754	HG1	1BI	8.538	SNP	PHR		Fvb1	442719	Affx-88809329	AX-89817687	GCTCTTGAATTCTTCAAGTTGGTTTTCAGAGCCTT[A/G]TGCCTTTGCTGGGATCGCCAAACACAGGATCTACA
	Fvb1_168997	HG1	1BI	8.538	SNP	PHR		Fvb1	168962	Affx-88809596	AX-89875483	GCTGGACAATAAATTTCTCATTTTTGTCACGTTTG[A/G]TTTCTTCAATGCGAATAATGACAGTAGCAAGGGCC
	Fvb1_173554	HG1	1BI	8.842	SNP	PHR		Fvb1	173519	Affx-88809593	AX-89818330	GAAGAGTACTACAATATTCAGCAATAAGAACATTG[A/G]AGTTACCCACACAACGAGAGCCAGCTAAAATTGGA
	Fvb1_164359	HG1	1BI	8.947	SNP	PHR		Fvb1	164324	Affx-88809601	AX-89818356	GGTGTATTTTAACGAGTGAGGTTTCAGAGACGACG[C/T]CTGTGATGAGGCTGTACTCTTCCCATGTGGTTAAC
	Fvb1_185249	HG1	1BI	8.947	SNP	PHR		Fvb1	185214	Affx-88809588	AX-89875440	TGCAAAGAGTCCAACCAGAGCCGATGGTGCGCTCT[C/T]GAGGCCTTCAACTACATCTTCTACGTATGTAACCT
	Fvb1_86968	HG1	1BI	9.027	SNP	PHR		Fvb1	86933	Affx-88809677	AX-89780359	TAAATTGTTAATGGAAACTTGTCAAGAGGCAAAAA[A/C]TCTGCGGAAAATTGTGACGCTGTTCTACCTGGATT
	Fvb3_98310	HG1	1BI	9.027	SNP	NMH	TopHit	Fvb3	98275	Affx-88815058	AX-89815836	GACCAACAATTCCAATGGTCTTGTTTCTGCTACAA[C/T]ATGCAATTTGGAAGAAGTTGATGCGGTACAGAATA
	Fvb1_414460	HG1	1BI	9.343	SNP	PHR		Fvb1	414425	Affx-88809365	AX-89779720	TCATGCATATGGAACATCTTCTTCTAGGTCGAGCA[A/C]AACTCGATGAAAGTACAAGTCACGCTTCTTTGCCA
	Fvb1_427268	HG1	1BI	9.343	SNP	PHR		Fvb1	427233	Affx-88809351	AX-89817717	TTCCTGCTGTATATGTTTCCAACCACCAGAGCTTT[C/T]TAGACATATATGTTCTTCTCACTATTGGGAGACCC
	Fvb1_468879	HG1	1BI	9.464	SNP	PHR		Fvb1	468844	Affx-88809313	AX-89779626	GAAAAGCTCAAGAATCGAGAAAACTAACCGGAATC[G/T]GCGGCTTAGTATATCGATGAGGCCATCTCCGGCGA
	Fvb1_793259	HG1	1BI	9.785	SNP	PHR		Fvb1	793224	Affx-88810939	AX-89817743	TTAGGCAATCTTCCTCCATTCGGAAGCTGTAAATC[C/T]ATATCTGTCATTGAATTGAACATGAACAGTATATC
	Fvb1_879231	HG1	1BI	9.785	SNP	PHR	TopHit	Fvb1	879196	Affx-88810892	AX-89847046	GTTATAACTTATAAGCCTGGTCAACAATGGATTTA[C/T]GTGATTTTGCGTAGTAGTCATTGTTTATGGATTCG
	Fvb1_784733	HG1	1BI	9.785	SNP	PHR		Fvb1	784698	Affx-88810947	AX-89874865	TCATCAACCAACTTTCGCTCCGAAATGTGGTTCCC[A/G]ATGCCTACTCTTCTCTTGATATGAGATTCAGCTTG
	Fvb1_733025	HG1	1BI	10.11	SNP	PHR		Fvb1	732990	Affx-88810992	AX-89874888	AGAGGCAATAGACCAACAAACTCCCATGGATCACC[A/G]GCACTTTCCTTGGTCTTCTCTGATACTGTCTGTAG
	Fvb1_781860	HG1	1BI	10.205	SNP	PHR		Fvb1	781825	Affx-88810955	AX-89817753	TAGATACTATAAATTCCCATGATTGTTAATCTTGT[A/G]CCAGGCACAATTGTCTGAACAAGATGGCGGTCCAC
	Fvb1_808920	HG1	1BI	10.21	SNP	PHR		Fvb1	808885	Affx-88810929	AX-89874853	GTTCCCGCAAAGCCAAACTATAGTTTGGTACTTTA[C/T]TATGCTGCTGATAGACCTCCAAAGCCAGATTCGCT
	Fvb1_920112	HG1	1BI	10.421	SNP	PHR		Fvb1	920077	Affx-88810856	AX-89817707	CACCCCAGAGGCATGTGCTCATGTGGTTCATTCTT[G/T]ATGACGGAAGAGTCTAGTGCTCGGGCAAGTATATC
	Fvb5_11275375	HG1	1BI	10.511	SNP	PHR	TopHit	Fvb5	11275340	Affx-88863509	AX-89849480	TGGCATAGTTAAGCTTTACACACAAGTAACGCACA[C/T]GAACTGATTTGTGAAAATGCAAAAGTGAGGTGTGT
	Fvb1_1036049	HG1	1BI	10.625	SNP	NMH		Fvb1	1036014	Affx-88810786	AX-89779653	CTGTCATTCTCATTTCTTCGAAGTGCTTCAGCAGC[A/G]AGTTCCTTTTCAAATCTGTAAAGTCAAGAAACTCT
	Fvb1_1060883	HG1	1BI	10.625	SNP	NMH		Fvb1	1060848	Affx-88810756	AX-89874790	CATGTGGCAGCCCAATACGGTCAGACTGCTTTCCT[A/G]TATCATATTGTTTCGAAATGGAATGCTGACCCTGA
	FAES0575	HG1	1BI	10.625	SSR	PHR		Fvb1	947757	-	-	GCTGATTGTGCCTCCATCTT / CGGTGTAGGAGCTTCAGGAG
	Fvb1_1368360	HG1	1BI	11.05	SNP	PHR		Fvb1	1368325	Affx-88810628	AX-89874743	ATGCACCACTGGCCAGTTGATTACATATCCACCTA[A/C]TCTCATCATCTAATCTAACACTAATTCCATCATAC
	Fvb1_1171545	HG1	1BI	11.207	SNP	PHR		Fvb1	1171510	Affx-88810701	AX-89874764	ATTAAACAGGTTTCATCACAAGGTTATGACTGGGT[C/T]GTCCAGATTGAACAAGAATGTTGGACAAATGTATT
	Fvb1_1365399	HG1	1BI	11.382	SNP	NMH		Fvb1	1365364	Affx-88810629	AX-89817623	CAATTGCTAGCAATCCCTGCCTCCGGATTAGTCTT[A/G]CAGTCAAAGGTTTGTAAGGATCAGTTTGCCCATGC
	Fvb1_1330913	HG1	1BI	11.382	SNP	PHR		Fvb1	1330878	Affx-88903486	AX-89910397	AAAAACTGAGATTTCCAAACCTGACCATTTGGAAG[A/C]ATCTTTTCCCCCATGAAATTTGTCTTGCAATGAGA
	Fvb1_1455753	HG1	1BI	11.645	SNP	NMH		Fvb1	1455718	Affx-88810551	AX-89779581	TTTAACATGGTGAGCTTCAATACTGTCCAAGGTGA[C/T]TGTGTTGCAACTTACCTAACGGAAAAGCAAAACCT
	Fvb1_1441088	HG1	1BI	11.645	SNP	PHR		Fvb1	1441053	Affx-88810561	AX-89779587	CTGAAAATTCCTGAGAAAACATTTTCAGATCACGA[A/C]TCACAAGTTCAGATTGCTTCCCAGGTACTTATAAA
	Fvb1_1575735	HG1	1BI	11.645	SNP	PHR		Fvb1	1575700	Affx-88810481	AX-89817554	ACACAAACCCAAGGATTCTCCATTATTCCACAGAC[A/G]GAGCAAGCTGGATTGTTATCCTGCTGTTGACACAA
	Fvb1_1532929	HG1	1BI	11.825	SNP	PHR		Fvb1	1532894	Affx-88810511	AX-89817569	TTCGCCTCGATGATCAAAAACTTTGTGACATATGG[A/G]TCAAGTTCATGCCACCTGATATCAAGCAAGTCTAA
	Fvb1_1629606	HG1	1BI	12.072	SNP	PHR		Fvb1	1629571	Affx-88810429	AX-89817533	ACGACGGAGACAAACCAAATTAACCCATTTTCAGT[A/G]CCTCCTATCTATCAGAAGCAAAGCAGAGGTTTTAA
	Fvb1_1402488	HG1	1BI	12.409	SNP	PHR		Fvb1	1402453	Affx-88810588	AX-89779597	AACCAGTGTCGTATTTGCCCTAACATGGATTTGCA[A/G]GCAGATCATAAAAGAAAGAGAAAGAAAGAAAAGAA
	Fvb1_1464248	HG1	1BI	12.409	SNP	PHR		Fvb1	1464213	Affx-88810546	AX-89817585	CTCAGTTTTTGATACCAATGCAAAAGAGATGGATC[A/C]GTACAGGAGTTCCTTGCAAGCGGAGACAGTGGAAG
	Fvb1_1434085	HG1	1BI	12.409	SNP	NMH		Fvb1	1434050	Affx-88810563	AX-89817592	TTGTCTGTTGTTGAACCACTATTTCAAAATAGAGG[A/G]CCCATAGATGAGGTAAATTACTTTTTACCTAGAAT
	Fvb1_1414763	HG1	1BI	12.409	SNP	PHR		Fvb1	1414728	Affx-88810575	AX-89817602	AAGCTTACAAAAAGAGTATTTTTATACCTCCTTGC[A/G]AACTGTTGAGACACGGGGAGCTTCTCTGACGTACT
	Fvb1_1404428	HG1	1BI	12.551	SNP	PHR		Fvb1	1404393	Affx-88810583	AX-89779595	GCTGTTGGAGTACTTTACTTCATGAGTGCGTGCAT[C/T]TGAGACAACTGAAATGACTGTCTTGCAGGTTACTC
	Fvb1_1698614	HG1	1BI	12.761	SNP	PHR		Fvb1	1698579	Affx-88810385	AX-89874645	GTTGGGGTGGGGATCATACTCCAAAACCATGACTT[A/G]AGTTACGGATCTAGCATCTTTAACAGATTCCTCTA
	Fvb1_1941038	HG1	1BI	13.506	SNP	NMH		Fvb1	1941003	Affx-88810242	AX-89817449	CTGAAGGCTCTATTCATAGCAAATCTCCAGTATTC[A/G]CTGATCAGAGTTCAGAGGAGAGAGCAGATGACCTT
	Fvb1_1798708	HG1	1BI	13.506	SNP	PHR		Fvb1	1798673	Affx-88810316	AX-89817489	GCAATGCTCCAGCCATGAAGATTATTTTGGCCCAC[C/T]GGTTTGGGAAGGGCCAGCTCTCTCCACCATGATAT
	Fvb1_2101326	HG1	1BI	14.19	SNP	PHR	TopHit	Fvb1	2101291	Affx-88810152	AX-89803174	CAAGAAGACTTTGAGATGGCAGTTGCCAAGGTTAT[-/GAA]GAAGGAGACTGAGAAGAACATGTCCCTGCGCAAGC
	Fvb1_2032090	HG1	1BI	14.19	SNP	PHR		Fvb1	2032055	Affx-88810186	AX-89817353	ATACTCAGCCACATGCTTTGCTATAAAGAAATACG[G/T]GGATGGTACTCCATACCCGTCCAATCTGAGTGCAG
	Fvb1_2336793	HG1	1BI	15.419	SNP	NMH		Fvb1	2336758	Affx-88809971	AX-89779044	GTACTAAAAGCAGCAATGGCAATCAATGCTCAAGT[A/G]CTATCAGAAATGGAGGTACCTGAGAACTACATTGA
	Fvb1_2282230	HG1	1BI	15.419	SNP	PHR		Fvb1	2282195	Affx-88810026	AX-89816915	GGCTTCTCCCTGAATCTTTGCTGTATGTATTAGAG[C/T]GTAGTGGTCCAGGTGCATTTGCAGCTGCAATGGTA
	Fvb1_2226818	HG1	1BI	15.706	SNP	PHR		Fvb1	2226783	Affx-88810065	AX-89817014	GGACGAGTTCCAAAAGATCATGGTCCCTCTGTTCC[A/G]AAGAATCAGATGCTGCCTCAATAGTTCCCATTACC
	Fvb1_2491052	HG1	1BI	15.85	SNP	PHR		Fvb1	2491017	Affx-88809864	AX-89778906	TGTTTACTTGTTTGATTATGCCCTCAAAGAAGTCC[C/T]TGGCCTCAGCCTCGATCTCTTGCTTCTTCCTGGGG
	Fvb1_2484986	HG1	1BI	15.85	SNP	NMH		Fvb1	2484951	Affx-88809869	AX-89778908	AGCGAAGCTGTCCTTCACTTTTCCTTGCAATGGCA[C/T]CAGACCCACCTCAGAGCAGACAGAGCTTCCTCTTC
	Fvb1_2382064	HG1	1BI	15.85	SNP	PHR		Fvb1	2382029	Affx-88809944	AX-89779016	ATCCAAGTCCATATAGTTGCAAAGAGAAAGGCTTC[A/G]TTGGTCGTCTCCATATTGGTATCTTTGGTAGTTTC
	Fvb1_2346249	HG1	1BI	15.85	SNP	PHR		Fvb1	2346214	Affx-88809964	AX-89779036	GGGCAGTATTATTGGAATTTTCATATTTCTGTAAT[G/T]GAAGTGTCCATGATCCTGGTAAGAATGATCGAGTT
	Fvb1_2188276	HG1	1BI	15.85	SNP	PHR		Fvb1	2188241	Affx-88810101	AX-89817084	TACGTTGTCATGAGAACAGATAGTGCAACATTTCC[C/T]TTTGAGATATATGTTGCAACATTTGATGCCTGACC
	Fvb1_2720481	HG1	1BI	16.151	SNP	NMH		Fvb1	2720446	Affx-88812131	AX-89780104	TGGCAATTCAGAGACTTCAAATGACTTAGCCATAG[C/T]CTGTAATACAAAAGTTACATTTCAGTCAGGACTAC
	Fvb1_2699724	HG1	1BI	16.151	SNP	PHR		Fvb1	2699689	Affx-88812158	AX-89780111	TACAGCTGCTTCAAATTGCTTAAGATATAGATCAA[A/G]CCCATCACTGCCACTTAGACTTGGAACTTTAAATA
	Fvb1_2514392	HG1	1BI	16.192	SNP	PHR		Fvb1	2514357	Affx-88809851	AX-89778874	CGAGGTTTGCCTGAGAATAATCTTCTCAAGAGTGT[A/G]TCAGTAGATAAAGAGAGGGCCAATAATGTTGCCAA
	FVES0452b	HG1	1BI	16.331	SSR	PHR		Fvb1	2651399	-	-	AACCCAAATTCTCAAACCCC / TCCGATCAATGCAACAGGTA
	Fvb1_2512500	HG1	1BI	16.563	SNP	PHR		Fvb1	2512465	Affx-88809858	AX-89778880	GTAGGAAAGCTATCTTTCATAGACCTTGCTGGAAG[C/T]GAACGCGGTGCAGATACTACAGATAATGATAAACA
	Fvb1_2698704	HG1	1BI	16.563	SNP	PHR	TopHit	Fvb1	2698669	Affx-88812159	AX-89847083	CAACCTGGATAGATGGTCAATAAGTGTACCAAGGG[C/T]AGGTAAAGTGATGTCATGGTGTACACCATCAAGTC
	Fvb1_2767044	HG1	1BI	17.205	SNP	PHR	TopHit	Fvb1	2767009	Affx-88812097	AX-89860617	AGAAAGTCGACAATATGGTGATTCTAAGAGAAGTC[-/CTT]CTCGCCCTGAAATTGTGAATGATTGGCGTCGAGAA
	Fvb1_2787140	HG1	1BI	17.205	SNP	NMH		Fvb1	2787105	Affx-88812083	AX-89875341	TAGTGTGTCAATGTTGTCCTCAATGATCTTGTGCA[A/G]GTCTTTAGCTTGACGGCCACTGGCTTTGATATATT
	Fvb1_2887488	HG1	1BI	17.676	SNP	PHR		Fvb1	2887453	Affx-88869543	AX-89793061	AGCAGATGCCAAATAAGTCCTCAAACTCTTTTCGA[G/T]ATTGACTAGGGGAACATTTAGAGAGCCAAAGAGGA
	Fvb1_3215326	HG1	1BI	18.332	SNP	PHR		Fvb1	3215291	Affx-88811465	AX-89779864	TAAATAATACCTTGGTTTCATACCCTTCAGGAAGC[C/T]GCCTTATGAAATTGTGAGCATTGGCAGCCATGGCT
	Fvb1_3218353	HG1	1BI	18.332	SNP	NMH		Fvb1	3218318	Affx-88811468	AX-89779865	TAGCACAACATCAACCCAATCAGCATATCTGAAAA[C/T]TGTGAATACTGAATCTGCGGACTTCTTCTTCTTCT
	Fvb1_2973132	HG1	1BI	18.332	SNP	PHR		Fvb1	2973097	Affx-88869574	AX-89834258	CTAAGGAACTCCTGGGCTTTGACAATGTCTCCTCC[A/G]GACTCTGACAAAGCCTTTTTGCAGTCCATCATTCC
	Fvb1_3229307	HG1	1BI	18.332	SNP	PHR		Fvb1	3229272	Affx-88811477	AX-89875087	GTACTGGTGGCAGCTTTGGATTTGGATTTGGAACT[A/G]GAACAACTGAAGCAACCCATAGCTGTTGTAGCTTT
	Fvb1_3001918	HG1	1BI	18.99	SNP	PHR		Fvb1	3001883	Affx-88869596	AX-89891470	GACATGACAATTACCGGACGAAGTAGTCTCCATAT[C/T]TTAGAAAATAGTGTAAGCAAGCCATCATCACCCCA
	Fvb1_3352958	HG1	1BI	19.25	SNP	PHR		Fvb1	3352923	Affx-88811532	AX-89817991	AAGATCATTTTAAGGTGAGAGAGCTGAATGACAGA[C/T]TAATGATGGCAGAGCGTGCGTTTACAGATCAAGAT
	Fvb1_3387240	HG1	1BI	19.493	SNP	NMH		Fvb1	3387205	Affx-88811571	AX-89779901	GGAGTCCTTGTCCTGTCAATAAGGTCAGGATAGAA[C/T]ATGTTGAACTTATATCCTAGCACAACCTTTGGAGG
	Fvb1_3408832	HG1	1BI	19.493	SNP	NMH		Fvb1	3408797	Affx-88811587	AX-89779909	GCTACAAGTTTGAGCTTGTCACTGACAATGGTCCT[A/G]GTAGCAGCATTACCATCGCGGAAGCTACATTGAGC
	Fvb1_3385520	HG1	1BI	19.493	SNP	PHR		Fvb1	3385485	Affx-88811569	AX-89818006	GAATTGGGGGCTATTTTATCCTGACCAGACAAGCG[C/T]CTACAACCTAGATTTCACTGGAAAAAATGCTGTGG
	Fvb1_3440703	HG1	1BI	20.146	SNP	PHR		Fvb1	3440668	Affx-88811608	AX-89875149	AACATATTGGATTCCAAGTGAGCCTTGTATGCTTC[C/T]TGATAGCCCTTCGCATCATATTGGTATTGGGGCTT
	Fvb1_3467778	HG1	1BI	20.391	SNP	NMH		Fvb1	3467743	Affx-88811639	AX-89779928	ATTAACTCAAACTCAGATGAAGCAAATTGTTGAAG[A/G]CCAAAACTCAAAACTGCCGCACATGATAAACGAAT
	Fvb1_3440480	HG1	1BI	20.391	SNP	PHR		Fvb1	3440445	Affx-88811606	AX-89818019	GGGGTTTGGCTCAAAATACTACAAGAGCAAGCTGA[C/T]CTTGTCCCAATTGCAATTCAGGTGACAATTTGATA
	Fvb1_3463203	HG1	1BI	20.391	SNP	PHR		Fvb1	3463168	Affx-88811627	AX-89875156	AAGCAGCTAAACCATTGATCTCATCCACAAACCTA[C/T]TGAATGCATCCTCATATCTGCCAATGAAGTACTTA
	Fvb1_3732561	HG1	1BI	20.661	SNP	PHR		Fvb1	3732526	Affx-88811833	AX-89779999	AAGACTACTGAGGACATTAAAGAGTGCCTCAAAAG[A/C]ACTCCAATGCATCCACTAGTAGTTGCAGCTATTAA
	Fvb1_3858475	HG1	1BI	20.661	SNP	PHR		Fvb1	3858440	Affx-88812223	AX-89875388	AAGATCAGAATCACAAAAGAGTACCATCATACGGA[G/T]TTGATTGCGTTCTTCTTCACTGAGTACAAACTGCA
	Fvb1_3856489	HG1	1BI	20.87	SNP	PHR	TopHit	Fvb1	3856454	Affx-88812221	AX-89904275	AGGAAGTCATACATCACTTGATTAAAGAACTATAA[C/T]GAAGAGATCTCTGTGGTGTTAGAAATATAACCTGT
	Fvb1_3602301	HG1	1BI	20.885	SNP	PHR		Fvb1	3602266	Affx-88811750	AX-89818077	CTGTAGCAAATGACCTTGAAGGTTGCTTCATCAAC[G/T]GCAAGCATGCAGCCAAAAGACTGAACAAGAGCGCC
	Fvb1_3730489	HG1	1BI	21.254	SNP	PHR	TopHit	Fvb1	3730454	Affx-88811832	AX-89847072	CCCAGAATGCCAAACAGCTTCATACAACAATGAGC[G/T]CCAAAACCCAATAATTTAAGCAACAGAAACTTCAC
	Fvb1_1510078	HG1	1BI	21.522	SNP	PHR		Fvb1	1510043	Affx-88810525	AX-89904222	AATGGTTTAGCTGAGCGTAAGCATCGTCATATCGC[C/T]AACATGGTTCGTACTCTTCTTGTTACCTCTCATGT
	Fvb1_4047081	HG1	1BI	21.96	SNP	PHR		Fvb1	4047046	Affx-88812372	AX-89818322	CAAGCCACATTATAGAGCCCTTTCCAAAAGACTCC[A/G]TAATCTGATCAAGTGCTTGCTGGAGAGCCAAATCC
	FATS0017	HG1	1BI	22.536	SSR	NMH		Fvb1	13380715	-	-	CTGTATGAAAATGTGGCACT / ACGAGAATAAAAAAGTAATA
	Fvb1_4260737	HG1	1BI	22.601	SNP	PHR		Fvb1	4260702	Affx-88812532	AX-89780224	AAGAAACGCATTGACCTTGAGATTGACCAATTGAC[C/T]GTGTTGTGCCTGATCCGGGGTCAGGTTGTACTTGA
	Fvb1_4270944	HG1	1BI	22.601	SNP	PHR		Fvb1	4270909	Affx-88812542	AX-89780227	TCATATCCAATGCGAGCCAAATTAGCAATTAAAAC[C/T]GCCCAAACAAAGTAACCGGGGGCAAAGTAATCAGC
	Fvb1_4269390	HG1	1BI	22.601	SNP	PHR		Fvb1	4269355	Affx-88812538	AX-89818383	GCGCAACAAAATGAAGCAGATCCAAAATTGATCCA[A/G]CTGTGTAGATTTTGTAATCTGCAACGGCTTTGACA
	Fvb1_4300592	HG1	1BI	22.601	SNP	PHR	TopHit	Fvb1	4300557	Affx-88812554	AX-89904278	ATCACATTCCTAGATTTTCGAAGCTCTCTTTTGAT[A/C]GCAGAACTGATCTCTAGGGTCATTAGTGACCAAAA
	Fvb1_4179548	HG1	1BI	22.692	SNP	PHR		Fvb1	4179513	Affx-88812464	AX-89780197	AGGGTGAGATTTGCAGTGGATCCAATACTTCTGAT[G/T]CATCCACCATGGTGAATCGGGCGAAGAAAATATGC
	Fvb1_4140207	HG1	1BI	22.692	SNP	PHR		Fvb1	4140172	Affx-88812430	AX-89818344	TGGTCTTGGATTCCAGTTGGGGGGTCATTACCGAA[C/T]ACAGAGCAAAAGAACTTGGCATTTGGTGCTGCTGC
	Fvb1_4137082	HG1	1BI	22.692	SNP	PHR		Fvb1	4137047	Affx-88812426	AX-89875475	ATTTCCCATCTCTCTTTTGGCTTCGGATTTCTCTC[G/T]GTGAATTTGAAAGAGCTCTCTACGACTGCCGCGAC
	Fvb1_4319105	HG1	1BI	23.046	SNP	PHR		Fvb1	4319070	Affx-88812570	AX-89780235	GAAATATTTCAAACTTCAGGTACTTGGAGAGCAAG[C/T]CTCAGCACTGGCGTCCTGGGCATAGTGTGGCGGTG
	Fvb1_4319060	HG1	1BI	23.046	SNP	PHR	TopHit	Fvb1	4319025	Affx-88812569	AX-89847098	TTTTACTGTTACACCACCTCAGATATATCTGTATG[A/G]ATTGATGAAGAAATATTTCAAACTTCAGGTACTTG
	Fvb1_4394596	HG1	1BI	23.312	SNP	PHR		Fvb1	4394561	Affx-88812593	AX-89780244	TTAATAGCCACAACATCCTGGGCAAAATCACAGTT[C/T]ATTCCTGTAGAGACCTGCATCCATCCAAAAGATAA
	Fvb1_4399629	HG1	1BI	23.39	SNP	PHR		Fvb1	4399594	Affx-88812598	AX-89818406	CTATTACTGAATGTGAAAATGAAAGAACCTCAAAA[G/T]TAAGCGAGACCCTCTGTTTGTAAGACTGCAATTTC
	Fvb1_4392268	HG1	1BI	23.526	SNP	PHR		Fvb1	4392233	Affx-88812591	AX-89818403	GCCTATATTTGGTCTGTGTTTTGAAACATGTGCAG[A/G]GAAGATATCAATGTGTTGGGTTGGAACCACACCAA
	Fvb1_4464165	HG1	1BI	24.211	SNP	PHR		Fvb1	4464130	Affx-88812662	AX-89875567	GTTTTCCCTCAAGGACTGTTGCACTTCCAAGTGAA[C/T]GTTGGTGATACTCCAGCTCTTGAGTTTGTTAGCTT
	Fvb1_4464237	HG1	1BI	24.37	SNP	PHR	TopHit	Fvb1	4464202	Affx-88812663	AX-89847101	AGCAGTGATAACCCCGGTCTGCAGATTCTCCATAC[A/C]GCACTATTTCAAAACGATTTACCTACTGACCTAAT
	Fvb1_4531305	HG1	1BI	24.37	SNP	PHR	TopHit	Fvb1	4531270	Affx-88812694	AX-89847105	AGGAAAACCCGGGCAGTTTTGATCTGCCTGACCAT[C/T]CGTTGCAGCAAGTCACGGATCTTGATCTTTCAGAT
	Fvb1_4533634	HG1	1BI	24.37	SNP	PHR	TopHit	Fvb1	4533599	Affx-88812696	AX-89847106	CAGAAGTATATTGAGCACCCAGCCTTGTTCATAGG[A/G]AGGAAATTCGATATCCGCTACATAGTTTTACTACG
	Fvb1_4508818	HG1	1BI	24.491	SNP	PHR		Fvb1	4508783	Affx-88812683	AX-89780278	TTCATCCTTATTATAAGCAGAGTAAGAACGAAGCT[A/G]ATCAGACTGCTAAAGAACTATTCACCAAGGAACAC
	Fvb1_4499891	HG1	1BI	24.744	SNP	PHR	TopHit	Fvb1	4499856	Affx-88812678	AX-89847103	GATTTGTGTCACTATTTTGACTTGAAATCTCCAAC[A/G]TGCTGAAATGAAATGTCTTTCATAAGTGTTGACCA
	Fvb1_4851684	HG1	1BI	25.326	SNP	PHR		Fvb1	4851649	Affx-88812868	AX-89780329	AGAGTTTGCAAGCTCAAGCATATTATTCCACGAAT[A/G]TCAGGTTCATCACGAAGAGCGTTGCACAATGGTTG
	Fvb1_4880601	HG1	1BI	25.326	SNP	PHR		Fvb1	4880566	Affx-88812884	AX-89780337	CCACTTCTGTACTTAAATCCAGGTGGCTTGGACAT[A/G]ATTAAGCTGATAACATTTCCGGGTAGGTTTGAAGC
	Fvb1_4935217	HG1	1BI	26.313	SNP	PHR		Fvb1	4935182	Affx-88812906	AX-89875655	AACATCTCCAGGAAGCCTCTACAGCAGGGAACCCC[A/G]TACTCCAAGATGGCTCTGCATTGCCGCCTTACCCT
	Fvb1_5324502	HG1	1BI	27.002	SNP	PHR	TopHit	Fvb1	5324467	Affx-88813208	AX-89847121	GCCGCAATCTAGGAGCATACAAGGAATTTTCTGTT[C/G]ATGGTCAATATGGACTGAAAACACGAAGTGTTCTT
	Fvb1_5037358	HG1	1BI	27.153	SNP	PHR		Fvb1	5037323	Affx-88813037	AX-89780388	AAACAAGTCACAAAGACAGAGCTGGAATCATTTAT[C/T]AAGTTTGCACCAGCTTATTTCAAGTATTTGTCTGA
	Fvb1_5101103	HG1	1BI	27.153	SNP	NMH		Fvb1	5101068	Affx-88813100	AX-89780405	TTGCGGACAACGAAGACGCACAATGAAGACCTTTA[A/G]ACGCTGGATATGAAGTAACGGTGGAGAGAATGTCT
	Fvb1_5114889	HG1	1BI	27.153	SNP	PHR		Fvb1	5114854	Affx-88813118	AX-89780409	TTATTGTCAACACAACTGCAAACCCTGTTTAAAAT[A/C]TCAGTGAACACCGGAACACTTTTGTCGTCTAAACC
	Fvb1_5258915	HG1	1BI	27.153	SNP	PHR		Fvb1	5258880	Affx-88813177	AX-89780431	GGATCATTCACGATTGCCCGAACTCTTGATGCATA[C/T]CTGAATCAACACAAAGCGATGAGTTGTTTTACATA
	Fvb1_5318688	HG1	1BI	27.153	SNP	NMH		Fvb1	5318653	Affx-88813203	AX-89818657	ATGCTGCGGAACAGCCCTCCATGAGCAGTATAAAC[A/G]CTCCCATTTATAATAGACGCAAGAGGAAGCCCTTC
	Fvb1_5294889	HG1	1BI	27.153	SNP	NMH		Fvb1	5294854	Affx-88813198	AX-89847119	GCTTTGACTAAAGACTTTGAATTCTCCAAAACAAA[G/T]CTTGACAACACACTCTGCTGGAGATGAAAGTATTC
	Fvb1_5101186	HG1	1BI	27.153	SNP	PHR		Fvb1	5101151	Affx-88813101	AX-89875743	CTGGAAATGTGAGAGCTCTAGCAACGGCATCATGA[C/T]GGATATCTAGCTCTACTTCATTGCAGCAACTAAAG
	Fvb1_5500343	HG1	1BI	27.478	SNP	PHR	TopHit	Fvb1	5500308	Affx-88813327	AX-89847126	GTAGCTCTTACTGTGCCTAATTTTGCAGATTTTTT[A/G]TCACTGGTGGGGAGCAGTGTGTGTGTGGCTTTAGG
	Fvb1_5450985	HG1	1BI	27.485	SNP	PHR		Fvb1	5450950	Affx-88813285	AX-89872291	ACATTTGATGACATCATTTCATGGTAGGCTACACT[C/T]GTATGAATTTCCCATTTTCTTGAACCTTTCGGATT
	Fvb1_5353122	HG1	1BI	27.578	SNP	PHR		Fvb1	5353087	Affx-88813225	AX-89780443	TTTCTACAAATAAATGGCTCCGCTTAACATATGAC[A/G]TCAAATCTGGTATGCAACCCCGAGTATTCTGTAAT
	Fvb1_5452825	HG1	1BI	27.578	SNP	PHR		Fvb1	5452790	Affx-88813293	AX-89815292	TGTTGAGGATGGCAAAAAGCTTCCTCAGAAAGTAG[C/T]ATGTAGCATCATTTTTCGTTAGCAATTCGCACGCA
	Fvb1_5740685	HG1	1BI	28.4	SNP	NMH		Fvb1	5740650	Affx-88813511	AX-89780531	ACAGGTTCAAGACCTACAATCCGCTTTACGTAGGA[A/C]GAAGTCGAGCATTGACAGCAGTGTTCATGCTTACC
	Fvb1_5624697	HG1	1BI	28.4	SNP	PHR	TopHit	Fvb1	5624662	Affx-88813422	AX-89847129	GTTGTTGGTGGGAGTCAAAATTTGGTGGAGAATGT[A/C]CTTGTGTTCCTTAAGGGCGTCAATGTTGCCTTGTG
	Fvb1_5717769	HG1	1BI	28.4	SNP	NMH		Fvb1	5717734	Affx-88813494	AX-89875880	GTATCTTCCCAGTAGAATTCAATGGCAAATCCCCA[A/C]AAACCACAGCTTTTGGAACCATATAAGCAGGCAAT
	Fvb1_5844595	HG1	1BI	30.136	SNP	NMH		Fvb1	5844560	Affx-88813571	AX-89780556	ATAGCTGCACACCAAGTGTAGCAACTAATCCATAC[A/G]CAATCATTCCAAACAACGGAAGAGGTACCCCTACA
	Fvb1_5788099	HG1	1BI	30.136	SNP	PHR		Fvb1	5788064	Affx-88813532	AX-89818763	ATTATCCAGGCTCTAAAGCAACAGGAAGATTTAGC[A/C]ACGGTCACAACGTCGCAGATTTCCTCGGTATTGAT
	Fvb1_5765574	HG1	1BI	30.386	SNP	PHR		Fvb1	5765539	Affx-88813521	AX-89780536	TCAGAAAATTCAGGTATCAAGTTTGATGAATCAGA[A/C]ACTGATGAAGAGATTGAAATGGAGGCACCTCCAAG
	Fvb1_5851387	HG1	1BI	30.386	SNP	PHR		Fvb1	5851352	Affx-88903236	AX-89907182	TCACGACGACGCTTCGTCTACAATCTCTTCCATCA[C/G]AACCATAGAGAAAACTTTAACCAAGGAAGACATTG
	Fvb1_5950734	HG1	1BI	31.533	SNP	PHR		Fvb1	5950699	Affx-88813667	AX-89780585	GGAGCACTGTTCTCCCAATCAATAATCTTCTCAAC[A/G]TCCTTGCTCTTAACCTGAAACTCATCGCAGTTGCG
	Fvb1_5974769	HG1	1BI	31.543	SNP	PHR		Fvb1	5974734	Affx-88813688	AX-89818816	GGTTTCACAGGCCATTGTTTGGTAACAATAGAGAG[A/G]AATCCATCTTCTGTTGCTTGATATGCTTTCCGTAT
	Fvb1_6177971	HG1	1BI	31.782	SNP	NMH		Fvb1	6177936	Affx-88813849	AX-89780647	TCACGTGTTGAGAACATATCAACACCATAAGCCTC[A/G]GTGGAAGTGATTGAATAGTTTGCAAGATCAGAGTA
	Fvb1_6157086	HG1	1BI	31.782	SNP	NMH		Fvb1	6157051	Affx-88813828	AX-89818854	GTCGTAGACGCGCAGTACCTGAAAGAAATCGAGAA[A/G]GCTCGCCGAGACCTCCGCGCCCTCATCTCCGACCG
	Fvb1_6070923	HG1	1BI	31.803	SNP	PHR		Fvb1	6070888	Affx-88813759	AX-89875966	CCTCCCACAAAGTCTCTCCCATAAGGTGGGAAATT[A/G]CTTTTGGCTAAAGAAATTATGTAGTCGTTATTGCC
	Fvb1_6187812	HG1	1BI	31.826	SNP	PHR		Fvb1	6187777	Affx-88813857	AX-89818864	TATTCTACAAATTTCTGGATGCTTTGTAGATTTTC[G/T]CCAATGCCTTTCCTGTTCACTATGGTCCACCTCCG
	Fvb1_6117294	HG1	1BI	31.956	SNP	PHR	TopHit	Fvb1	6117259	Affx-88813800	AX-89847141	AAACAAACTAGGCAGGAAGAATATGAAAACCAAAC[A/G]ATGAAATAGATGGAGCAAACTGGAAACACAAGGGC
	Fvb1_6527674	HG1	1BI	33.626	SNP	PHR		Fvb1	6527639	Affx-88814101	AX-89876097	CAACATCATAGATATTAGGCTGCTGCTCTATCTGA[A/G]CAAACGCTTCGCATATCGGCATTCCTGAAACCAAA
	Fvb1_6375301	HG1	1BI	34.314	SNP	PHR		Fvb1	6375266	Affx-88813983	AX-89818927	CAGTTACCCATGACTAATGTCTTGATCAGATGCTT[A/C]CAATCATTGACTTCCTTGGAAAGTTCCACGGTGGC
	Fvb1_6676222	HG1	1BI	34.551	SNP	PHR		Fvb1	6676187	Affx-88814200	AX-89819001	CATATCACAGGAATTCTTGAAGCAAACTTTATAGA[A/G]CCAGCACATGATAAGCAGGACTTTGAGCGATCATC
	Fvb1_6421123	HG1	1BI	35.127	SNP	PHR		Fvb1	6421088	Affx-88814007	AX-89780686	CACCATAGGGGATCTTCAATTCCAGTTGATGCAGA[C/T]ACTGGCTGCAGCGATGGGTTTAAATGGCTGTACTC
	Fvb1_6426412	HG1	1BI	35.127	SNP	PHR		Fvb1	6426377	Affx-88814009	AX-89780687	TCGAGCTTCCAAGTCCACTGATGATAGTGACAAGA[A/C]GGTAGTGATTCTTATGCTTTTTGTTCTTAACATTT
	Fvb1_6620842	HG1	1BI	35.127	SNP	NMH		Fvb1	6620807	Affx-88814142	AX-89780720	CCCTGCTTTCCTGGCGTTCTAGCAGCCATTATAGC[C/T]AGCTTAGGATTAGGACTCATTATCCCAGCTGCAAT
	Fvb1_6465653	HG1	1BI	35.127	SNP	NMH		Fvb1	6465618	Affx-88814034	AX-89818940	CTTCTTGTCTTTGTGGCTGAAGAAGTACCACTCGT[C/T]CTGCTCCTCATACCCGATCCGGCACCTATCTGTAG
	Fvb1_6708618	HG1	1BI	35.127	SNP	PHR		Fvb1	6708583	Affx-88814217	AX-89819008	GTACACATTTGCAGGTATGTACCTTTGCAGGCATG[C/T]ATGCACAAAGTTCCTGTTGACAAATCTGAGAGAGG
	Fvb1_6893924	HG1	1BI	35.127	SNP	PHR		Fvb1	6893889	Affx-88814348	AX-89819063	ACAGCACAAAAGGATGCTACGAGTTTGTCAGACTC[C/T]GACGACAATGGTTAGTTTTTCTATTACGTATATGA
	Fvb1_6543645	HG1	1BI	35.127	SNP	PHR		Fvb1	6543610	Affx-88814113	AX-89876105	TTATATTTCCTTAACAAATGTACAGGTATGCCGTG[C/T]TGTGGGAGTCTAAGAATCTAATTGCAGTGAGCACT
	Fvb1_6544805	HG1	1BI	35.127	SNP	PHR		Fvb1	6544770	Affx-88814115	AX-89876106	CTACAAAGGACTGGATGCTTGGGATTGCTTTCCGC[G/T]CAAGGTATGCACAATGAGTAATTGATTTCGTAGAG
	Fvb1_6896485	HG1	1BI	35.127	SNP	PHR		Fvb1	6896450	Affx-88814352	AX-89876194	GAAAAGAAGGCACACATTCCTAGACTAAGAAGTGG[A/G]TGTCCTATTACTTTGAAGGCCTTATGAACGAGAAG
	CO378890	HG1	1BI	38.562	SSR	PHR		Fvb1	4912754	-	-	TCGAGTTCTACGCTTGCTGA / TTCTCAGTCGTCACTTTCACC
	Fvb1_4647643	HG1	1BI	40.936	SNP	NMH		Fvb1	4647608	Affx-88812742	AX-89875596	GTATTCGGAGTCATTGCCATTCTCGATTACATCTA[C/T]GGTGAATCCACCAGGTGCTAACTATCAGATATCAA
	Fvb1_4649246	HG1	1BI	41.164	SNP	NMH		Fvb1	4649211	Affx-88812743	AX-89780291	AGAATTGATGGATTTATTCCAAAAATCACACCCAG[G/T]GCCACCAGTAGTGAAACTAGCTCATTTGCAACAAT
	Fvb1_4698151	HG1	1BI	41.164	SNP	NMH		Fvb1	4698116	Affx-88812790	AX-89780308	ATGGATTGTTGACAATTGGGACATTAGGAAGCAAT[C/T]ATGAATCAAAAGAAGTTCTACATGCTGCTCCACCA
	FVES3027a	HG1	1BI	55.64	SSR	PHR		Fvb1	18289138	-	-	CACAGAACGGGGACAAGAAT / AGCCTTCTTCGTAGCTTCCC
	Fvb1_12553006	HG1	1BI	58.902	SNP	PHR	TopHit	Fvb1	12552971	Affx-88817824	AX-89846917	TCATTTGCTACAGTCAAGGACATCCATGCCTCGTA[A/G]CATTCTTTCGCCTTAAGCTCACATCTAGTATTAAG
	Fvb1_12520771	HG1	1BI	59.857	SNP	PHR		Fvb1	12520736	Affx-88817800	AX-89873981	TTACCTCTTGATGGCGCTGCTCCGCTTCTATGTGC[A/C]GGGATTACAACTTACAGCCCCATGAGATATTATGG
	Fvb1_12520864	HG1	1BI	60.733	SNP	PHR		Fvb1	12520829	Affx-88817801	AX-89816872	CTTGGTGTGAATGGCCTAGGCGGTTTAGGTCACGT[A/C]GCCGTTAAATTTGCCAAGGCTTTGGGGCTCAAGGT
	Fvb1_11826954	HG1	1BI	61.245	SNP	PHR		Fvb1	11826919	Affx-88817338	AX-89778969	TGAAGCAGCTTATAACACACTGTTGAATCTCAAGG[C/T]CAAGTGCTTCTATAGTGCTCACTGTTGAAAGCAAC
	FAES0524	HG1	1BI	64.182	SSR	PHR	TopHit	Fvb1	16612241	-	-	TTCCACCCCCATATTTACCA / CCTCCTTCTGGGATTTCTCC
	Fvb1_17043880	HG1	1BI	66.215	SNP	PHR		Fvb1	17043845	Affx-88818342	AX-89817095	GTATGTAATTCATGAGCTTCTGATCTTCTTCAGGA[A/G]TCCAGGGACCTTTCTTGAGTCCACTATCATCGCAA
	Fvb1_17684783	HG1	1BI	66.215	SNP	NMH		Fvb1	17684748	Affx-88819095	AX-89817358	ATATCAGCTATCTTCTTGTGGTTCAAGCGCTATGT[A/G]AGCTAAAAGATGTGGAGGGTTTGAAAGAATGCTTT
	Fvb1_15741160	HG1	1BI	70.4	SNP	PHR		Fvb1	15741125	Affx-88816748	AX-89816450	ATGGCCTTATGTGCCTTACAATCTAGTGGCTCAGC[C/T]TTACATGGCTCCAGCTTATGACAAGAAGGCACCTC
	Fvb1_15836784	HG1	1BI	70.4	SNP	PHR	TopHit	Fvb1	15836749	Affx-88816784	AX-89846852	AATTAAAAAGGCAATTAATGATATGAGTACGAAGT[C/T]TCATTTTAAGGCAATTAAAGGCAATTCATTTGAAG
	Fvb1_15650750	HG1	1BI	70.489	SNP	PHR		Fvb1	15650715	Affx-88816684	AX-89778767	CAGCTCTTAGTCACCGGAAGCTTGGACAAGACTCT[A/G]AAGTAAGTAATACAAAGCAGTCCTGCTATAATGTT
	Fvb1_15714740	HG1	1BI	70.489	SNP	PHR	TopHit	Fvb1	15714705	Affx-88816707	AX-89846850	AGCAATGCTTGCACAGGAGGCAGCAGTGCTTGAAA[A/G]GGTTAATAAGCACTCCCAATCTCAATAGTTTCTCT
	Fvb1_15725283	HG1	1BI	71.265	SNP	PHR		Fvb1	15725248	Affx-88816721	AX-89778775	ATGATGCCATTGAGACGATGATAAAAATATTAAGC[G/T]CAAATAAAGAAGAGACTCAAGCCAAGTCTGCATCA
	Fvb1_15728503	HG1	1BI	71.265	SNP	PHR		Fvb1	15728468	Affx-88816738	AX-89816442	ATTCTGCAATTCAGTTCTGAATTTTATTTAGAAGT[G/T]CCGGTAGCTGTGTTGGTAAGGTTGCTTCGCTCTGG
	Fvb1_15728713	HG1	1BI	71.265	SNP	NMH		Fvb1	15728678	Affx-88816740	AX-89873538	ACAGCTGCAAGGCTGTTGGAAGTCTTGTTGAATAA[C/T]GTCAAGATCAGAGAAACTAAGGCTACCAAATCTGC
	Fvb1_15583260	HG1	1BI	72.416	SNP	NMH		Fvb1	15583225	Affx-88816662	AX-89778765	AGTCACTTACACTGTGACAAGTCTAGGAGCGAACC[C/T]TGATGGCAAGACCGACTCGATCAAAGCATTCCACT
	Fvb1_15497117	HG1	1BI	72.416	SNP	PHR	TopHit	Fvb1	15497082	Affx-88816622	AX-89846846	TGACATTGTTACTATGGCCAAGGTCTTTCTCATAT[C/G]CATTAGATAGTTGTATTTACAGTTTACATTTTTGG
	Fvb1_16941884	HG1	1BI	73.492	SNP	NMH	TopHit	Fvb1	16941849	Affx-88818306	AX-89803159	CAGATTTGAAAAGCAGCCATCACACACGATTGTAA[-/GAG]GAGCATATGTTCTCAACTCCTCTCCAGCTTTGTTC
	Fvb1_16883262	HG1	1BI	73.492	SNP	PHR	TopHit	Fvb1	16883227	Affx-88818279	AX-89904174	GGTACTTAATAGTATAATTTTGGTTTGTCATCCAC[C/T]ATTATGTTTTGCATTTGTCAATACTATGTACTCCT
	Fvb1_15360910	HG1	1BI	74.237	SNP	PHR	TopHit	Fvb1	15360875	Affx-88816575	AX-89904116	CAATTTGGATATGGGTTTCCTTTTTGGCATTGAAA[A/G]TTGTCACCTTTTTATGGTTTTGTGCATTGAAACTT
	Fvb1_15314394	HG1	1BI	74.546	SNP	PHR		Fvb1	15314359	Affx-88816567	AX-89778745	TTTCAGGATCAAGTTCCTCCTTTCCCATCAGAAAC[C/T]GCTGTATCAATTGTGGAAGAAGAGCTTGGAGCTCC
	Fvb1_15366796	HG1	1BI	74.575	SNP	PHR		Fvb1	15366761	Affx-88816580	AX-89816379	TGGTAGAGATTTTGAGCCAGGAAAAGCCTATTTCA[C/T]TTGACAGACCAGAAAGTCAAAGAATCATTGCTACT
	Fvb1_15251220	HG1	1BI	74.914	SNP	PHR		Fvb1	15251185	Affx-88816538	AX-89873461	GGTTGGTCATGACGATACTGCTTCATGCTGGTCCG[A/G]TCGAGTACCTCTACTACTGGTTACACAGAGCACTT
	Fvb1_18662950	HG1	1BI	75.78	SNP	NMH		Fvb1	18662915	Affx-88817562	AX-89816779	TTCCATTGACTTCATATTGGCAATGAATCTCATGT[G/T]TAGGACTATCATCATCACTCCATGACACATGTGAA
	Fvb1_18409573	HG1	1BI	75.78	SNP	PHR	TopHit	Fvb1	18409538	Affx-88817516	AX-89846895	CCACCAAAACCACCGGAATTCTTATTCCTACTGTG[A/G]TGGTGCTGGTTCCCGTGATGAGACTTGACCGGCTT
	Fvb1_15209060	HG1	1BI	76.666	SNP	PHR		Fvb1	15209025	Affx-88816523	AX-89816359	AAATTACTCACCAGCAGAAAATGTTTTCTATTGGC[C/T]CAAACATCTGCACTATGATATCCTACATATATGGG
	Fvb1_19093632	HG1	1BI	76.666	SNP	PHR		Fvb1	19093597	Affx-88817782	AX-89816863	ACCATGAGAAACTTGCCAAGTTCGTAGAAATGCTG[A/G]AGATAGTTGAGCAGGCAGTCGACGAAGATAACAAG
	Fvb1_15132462	HG1	1BI	76.666	SNP	PHR		Fvb1	15132427	Affx-88816494	AX-89873449	TCGAAGAGAGAGGTGATGCATATGCCAATGCCAAT[A/G]CTCGGGTTTCCTTGGAAAGTAAGTGCTCTTTGTGG
	Fvb1_17974889	HG1	1BI	76.666	SNP	PHR		Fvb1	17974854	Affx-88817392	AX-89873784	CCAAAAAATGGAAGCATAGTGTGAAGGTGAAGGCC[A/C]CAATGCTAACACTGGAACAATGGATTGCACAGTAC
	FVES3003	HG1	1BI	77.346	SSR	PHR		Fvb1	15215305	-	-	CCTCTCTCATGGCACTCTCC / GTTTGAGATCGGACTGGGAA
	Fvb1_19075857	HG1	1BI	77.732	SNP	NMH		Fvb1	19075822	Affx-88817769	AX-89779090	AAGATTGAAGGAGAGCATTTCTTTTGTTAGAAGCA[A/G]AACGAGGAACCCTAAACCGAGAAGTGTGACGTCAA
	Fvb1_19090589	HG1	1BI	77.732	SNP	NMH		Fvb1	19090554	Affx-88817779	AX-89779096	AAGGATGGTGTTATTAGTGTGAAATCAAGTAGAAA[A/G]GAAAAAGAGGAGCGTGGAAAACATAGAGAGAGTGA
	Fvb1_19042220	HG1	1BI	77.732	SNP	NMH		Fvb1	19042185	Affx-88817740	AX-89816845	AACATCCACTACGACAATGTGTTTGATGCAAATCT[A/G]GATACAGCTCACTATGCATTGAAAAAGGAAGGTTA
	Fvb1_19025969	HG1	1BI	77.732	SNP	PHR	TopHit	Fvb1	19025934	Affx-88817725	AX-89846909	GATGGTTCTTGTTGTGAGTAGAGAGGCATCCTGCA[G/T]AATTCTTGAGGATGACAATGGAGCTTACTGCATTG
	Fvb1_19096404	HG1	1BI	77.963	SNP	PHR	TopHit	Fvb1	19096369	Affx-88817784	AX-89803133	TGTTGAGTTGATGATCATACATGGTTATGAATTAC[-/TATT]TAGGAATGAGAATAGCGCTGATAGCGGTGGCAGCA
	Fvb1_18828225	HG1	1BI	78.423	SNP	PHR	TopHit	Fvb1	18828190	Affx-88817621	AX-89803126	AACCAATAAGTATGCAAGCATGAATGTTTTACCTC[-/CTT]GCAAACAAGATATATGGTATCTATATAAACCTTAC
	Fvb1_18725799	HG1	1BI	78.52	SNP	PHR		Fvb1	18725764	Affx-88817585	AX-89816784	TCCATTCCTACATCCACCGAGGCTATTGTTCACTC[C/T]CATGCAGCTACTTCATTCCAACAACAAAGGGCGCC
	FATS0179	HG1	1BI	78.877	SSR	PHR	TopHit	Fvb7	1855288	-	-	AAGGTCATAAACAAAGAATCCTCC / TTAGGTTTTTGGATCCCGAATAG
	Fvb1_8769640	HG1	1BI	79.108	SNP	PHR		Fvb1	8769605	Affx-88815237	AX-89815904	TGTTCGGAGGATAATAGCAGGGAAGTGGGCATTGA[A/G]CAATGGACAAGCTTGCATTGGCGTAGATTACATTA
	Fvb1_18809295	HG1	1BI	79.708	SNP	PHR		Fvb1	18809260	Affx-88817613	AX-89779038	AAAGCAAGATTAAAGCCACAAGAACAAGGTGCTTG[C/T]ATCGTATCACAGCTGCCATTTGTAGGTATCTGATA
	Fvb1_8843581	HG1	1BI	80.201	SNP	PHR		Fvb1	8843546	Affx-88815258	AX-89778381	AATTTGTAAAGATCAATCTCTTTGATGATGGGAAC[C/T]GAAATATTCTGGGAAGCACATTTCTTGATCAAGTA
	Fvb1_8942296	HG1	1BI	80.201	SNP	PHR		Fvb1	8942261	Affx-88815301	AX-89873032	CCCTGTGGCATTTGCCAAGAATCAGGTATATCTAA[C/T]CTTGAAGCAGCAAAAATCTTCTTCGAATCATTGAT
	Fvb1_16194437	HG1	1BI	80.816	SNP	PHR		Fvb1	16194402	Affx-88817998	AX-89779164	AAGACCATTGGAAAAAGAAGAAGACCAAGCAGTAA[A/C]CCCTGCATAAAATTAAACAACCTTTCAATCCAACA
	Fvb1_16090471	HG1	1BI	80.816	SNP	PHR	TopHit	Fvb1	16090436	Affx-88817951	AX-89862618	AAGCTCTGAAATATAAAGTGCATAGTTTACCAGAG[-/TGA]TGATGAATATAAATGACATTGTGAAATCAATCAAG
	Fvb1_16418773	HG1	1BI	80.816	SNP	NMH		Fvb1	16418738	Affx-88903717	AX-89910284	TTGAGAATGGGTGGCACACTAGTTCTTTCCACGCT[G/T]GTCATTTCAGTTGTACTACTACTGAACCAATCCTC
	Fvb1_16053252	HG1	1BI	81.025	SNP	PHR		Fvb1	16053217	Affx-88817920	AX-89874041	TCTTCCACTGGCGTCCATTAGCGGTGAGAATCAAC[A/G]TACTTCACATGATAAAATCGGTTGCCTTTTCTTTG
	Fvb1_15962117	HG1	1BI	81.414	SNP	PHR		Fvb1	15962082	Affx-88817879	AX-89816902	TTTGTGTAATATAGGAACTCAATGACAAGAAGAGG[A/C]TGGCAACAAGTGGAGCAAACTTTGCAAGAGCATTC
	Fvb1_15964164	HG1	1BI	81.414	SNP	PHR		Fvb1	15964129	Affx-88817881	AX-89816904	AAAATCAGGACACACCTGCAGTAAACAGGATGAAC[C/T]GTCCAAAAAGGAGAATTGAGGAAGGTGAGGTTAGA
	Fvb1_14963033	HG1	1BI	81.688	SNP	PHR		Fvb1	14962998	Affx-88816082	AX-89778608	ACTGCTGAATGGTACTCCCTTAACACAGATGAACA[C/T]TTGTCAACAGCATAACGCATATATTCATCACGGAG
	Fvb1_20191998	HG1	1BI	82.477	SNP	NMH		Fvb1	20191963	Affx-88840400	AX-89847807	CCAGGTGACTCGATTCCAAAAAGGTTGACAAGACC[A/G]GTTATCCCATGAATATCCTCTCCCTACATGTATGA
	Fvb1_19213034	HG1	1BI	82.477	SNP	NMH		Fvb1	19212999	Affx-88891505	AX-89903451	GTGAAAGAGTGAAATCTGAGTCTAAAGTATTAGGA[A/G]GTGGTCATGGTGGAGCAAGATCAAATGGTAGCAGT
	Fvb1_19227353	HG1	1BI	82.477	SNP	NMH		Fvb1	19227318	Affx-88891521	AX-89903474	GGTTGTAAACTCCGACAAACAAATCATGCACTCAC[C/T]GTCCAACCCGGGAAGCTTAATCTCAGCTGAGTAGC
	Fvb1_14812740	HG1	1BI	83.258	SNP	NMH		Fvb1	14812705	Affx-88816021	AX-89778589	AGGTGGTGCTGAAAGCTACAAATGTTGATGGAGTT[C/T]ACGATGAGGATCCTAGGTGTAATCCAAATGCCCGT
	Fvb1_14768930	HG1	1BI	83.258	SNP	PHR	TopHit	Fvb1	14768895	Affx-88816006	AX-89904101	GGAGTGAGGGAGGTAGCTAAGCTAGCTAGGGTGAT[C/T]TCCATGCTTTTAAGCCAATATCATTATGCTTCCTT
	Fvb1_14743736	HG1	1BI	84.01	SNP	PHR		Fvb1	14743701	Affx-88815975	AX-89816174	GATGATAGCATTGAAGGCATATATGATACCTTGAA[A/G]GAATGTGCTGTCATCAGCAAATCAGCTGGGGGAAT
	Fvb1_14427427	HG1	1BI	84.412	SNP	PHR		Fvb1	14427392	Affx-88815878	AX-89873248	GTCCTGTAGATGGCAAGTCACTGTCACCTCCTTCG[C/T]CTGAGAAACTTTCTTCCATTGATGGGAAGTCACTA
	Fvb1_14681427	HG1	1BI	84.61	SNP	PHR	TopHit	Fvb1	14681392	Affx-88815953	AX-89846819	TAGTCATCACATTCCTAATGACTTACCCTATAGAG[A/G]TTGGTGACAGTTCCGTCTTTGACAAAGTAATTGTG
	Fvb1_14681818	HG1	1BI	84.848	SNP	PHR		Fvb1	14681783	Affx-88815954	AX-89778561	AGTTCAGCAATCATCACAGTCTTATTGATAGCTCT[G/T]CCCATTGCCTTGAGGACAATTTCATTCGACCCTTT
	Fvb6_29937650	HG1	1BI	85.535	SNP	PHR		Fvb6	29937615	Affx-88885996	AX-89797494	ATTGTTGAACTTCAAGGCTCATTTTAACAAGGAAG[C/T]TTTCTTTCTTCCAACCACAGAATGGAAGTACAAGC
	FVES1345	HG1	1BI	85.535	SSR	NMH		Fvb6	30476371	-	-	TTGCTGGTCTAATGTCTGCG / CTTGGGAACGAGCAACAAAT
	Fvb6_29885436	HG1	1BI	85.668	SNP	PHR		Fvb6	29885401	Affx-88885975	AX-89797487	GGAAAACCATGGTCTGAACCAACACTGATTCACAT[A/C]GCCTTTGCAGTGCAGGTAGATTTTAGTTTCGTTCT
	Fvb6_29907472	HG1	1BI	85.668	SNP	PHR	TopHit	Fvb6	29907437	Affx-88885982	AX-89906274	GTGTTCCAATAACTGGTTAAAATCCATTTCAGTCT[A/C]TGAGAATACATAAATGTCCTTTTGCTTTTTCATTC
	Fvb1_20252520	HG1	1BI	88.402	SNP	PHR		Fvb1	20252485	Affx-88840434	AX-89881997	TAGATTCCTCTCTTATCAGCTCATAATCGAGTGGC[G/T]CACCAACAACTTCTTTCACACTGAAATCTCCAACT
	Fvb1_13512270	HG1	1BI	88.709	SNP	PHR		Fvb1	13512235	Affx-88815061	AX-89815837	TTTTGCTGCTTGAGAAGTAGTTCGATTCTTCCTCT[C/T]ATTTGAGGATGCCTGAAAAACAAACGACAAGCTCA
	Fvb1_13993216	HG1	1BI	88.709	SNP	PHR		Fvb1	13993181	Affx-88815666	AX-89873164	ATGACCGGCATTTTAGACCTCGACATCCAAGGTTT[C/T]GACAATGCAATGATCACAAATGTCCGCGGAGTAGC
	Fvb1_17885398	HG1	1BI	88.709	SNP	PHR		Fvb1	17885363	Affx-88819180	AX-89874522	GACAAAAGTTCATTCACACGCCCACGTAAAATGGT[A/G]ACATTGAATCCATATTTTTCCAAGTCAAGAAGACT
	Fvb1_13822599	HG1	1BI	88.984	SNP	PHR		Fvb1	13822564	Affx-88815604	AX-89778465	GATCAAACATTATAGTAAGATGAACCAGAGGATGC[C/T]GCTGATTTATGTTAAACTCTATTCTTACCAGGTAT
	Fvb1_14044301	HG1	1BI	88.984	SNP	PHR		Fvb1	14044266	Affx-88815686	AX-89778493	CAGCATGACAACACTGGAAATGGCAATACATGTCT[A/G]TCCCCAGAGTCACCTTCAATGTCATTCCAGTGGCT
	Fvb1_14307398	HG1	1BI	88.984	SNP	NMH		Fvb1	14307363	Affx-88815842	AX-89778534	TGGTCCAACTTACTGATACCTGAAAGCTTCCAGGA[C/T]AACTTCACTCTGTCACCCAACCTGCCAAACGTAAA
	Fvb1_22381379	HG1	1BI	88.984	SNP	PHR		Fvb1	22381344	Affx-88815507	AX-89816006	ACAAAAAGTAAATGTCGCATATGGTTACCTTCTCC[A/C]TGAAACTCTTGATTGTTTCCCTCAAGAGGTCAAGA
	Fvb1_13938700	HG1	1BI	88.984	SNP	NMH		Fvb1	13938665	Affx-88815656	AX-89816050	TATCTTCTTGCGTTAGAGCTTCAATTGGGGTAAGA[A/G]GGTACAGATAACGAACCATTTCCCATTTCTCGGCA
	Fvb1_14278783	HG1	1BI	88.984	SNP	PHR		Fvb1	14278748	Affx-88815814	AX-89816119	TTTCAACCTGTCATGGTGAAGAAGGATGGGGACAA[A/C]AGAGAGAATAAGAAATCAGAAAAAGTCGTCACTAA
	Fvb1_17751336	HG1	1BI	88.984	SNP	PHR		Fvb1	17751301	Affx-88819128	AX-89817368	AACAGAGATTTCCTTAGCATCTTTAGGTTCAAGAC[A/G]TGGTGGTCTACTATGTGGGTGGGAAACTCTGGTTC
	Fvb1_17802743	HG1	1BI	88.984	SNP	NMH		Fvb1	17802708	Affx-88819143	AX-89817374	GATTCTGATAAAAAGGGATCTGATGTGCAAGCTGG[G/T]CGTCAGTTTGATTATCCAACCATCCCACAGACGTT
	Fvb1_17857129	HG1	1BI	88.984	SNP	PHR		Fvb1	17857094	Affx-88819161	AX-89817380	ACAATGAGTATGTCTTAACAAGCAGGAACTTTATC[C/T]GCACAGTTACAGATATCCGGGGTGAATGGTCAGTC
	Fvb1_14165512	HG1	1BI	88.984	SNP	PHR	TopHit	Fvb1	14165477	Affx-88815752	AX-89846804	TTTGATCTACTTTTGGGGTGGTGTAAAGAGGACGT[C/T]GAAGTCGCTTAGAGTCCACTCTGCTACTTCATCTT
	Fvb1_20205955	HG1	1BI	88.984	SNP	PHR	TopHit	Fvb1	20205920	Affx-88840410	AX-89847809	ATTAGAGACCTCATTTAGTAACATAAGACCATTGA[A/C]GTACCAAGAAAATTTACACATCTTAAGACTTGAAC
	Fvb1_20280294	HG1	1BI	88.984	SNP	PHR	TopHit	Fvb1	20280259	Affx-88840454	AX-89847813	AACATCGTTTTCTTTTGCTTTCACAATGCATCTAG[A/C]GTACAAATTTCAAAAGCAAATCAAGTTTTTTCATC
	Fvb1_13842953	HG1	1BI	88.984	SNP	PHR		Fvb1	13842918	Affx-88903214	AX-89854119	TGGTGAGTTGTTTGATATGATGCCTGAGAAGAACC[G/T]GGTATCATGGACATCTATGATTTCAGGGTATGCTA
	Fvb1_17702358	HG1	1BI	88.984	SNP	PHR	TopHit	Fvb1	17702323	Affx-88819114	AX-89860561	CATGGGTGTGGTCGCTTTGTTGTCTGGCCAACCAA[-/AAG]AAGGTGTGTTAATTGAGGCCAGATCAGAATCAAAA
	Fvb1_22505304	HG1	1BI	88.984	SNP	NMH		Fvb1	22505269	Affx-88903416	AX-89869696	AGTGTCCAAAGTGTTTCTTCAATTCCAGAATCTCT[A/T]CTGTTTCTTGAGGTTCAGGCATCAGTTGGTGGTGA
	Fvb1_13426261	HG1	1BI	88.984	SNP	PHR		Fvb1	13426226	Affx-88815021	AX-89872939	ATACGTCGTCTAGGACTTACTTTATATCGTACTAG[C/T]GGCGACAACTCTGTGTTGTATGATCATGATTTGGA
	Fvb1_13804842	HG1	1BI	88.984	SNP	PHR		Fvb1	13804807	Affx-88815603	AX-89873147	ACGGAGCCTGGGAAAGAATTCCTGGTCAGCCGTCT[C/T]ATGAGCCAAGTCTGAAACTTTATCTGCCGGTTTAC
	Fvb1_14055144	HG1	1BI	88.984	SNP	PHR		Fvb1	14055109	Affx-88815688	AX-89873183	GAGACATGCACCAAAACAAACATGGTAATGGTGTT[C/T]GGAGAGATCACCACCAAGGCCAATGTTGATTACGA
	Fvb1_22728820	HG1	1BI	88.984	SNP	PHR		Fvb1	22728785	Affx-88819204	AX-89874532	AATACAACAACGCTCCCATTATAAACACCTTCATC[A/G]GAACCACTGCTAAAAATATTGAGGCTGCACTTAGC
	Fvb1_13842953	HG1	1BI	88.984	SNP	PHR		Fvb1	13842918	Affx-88903214	AX-89910128	TGGTGAGTTGTTTGATATGATGCCTGAGAAGAACC[G/T]GGTATCATGGACATCTATGATTTCAGGGTATGCTA
	Fvb1_20194243	HG1	1BI	89.212	SNP	PHR	TopHit	Fvb1	20194208	Affx-88840403	AX-89847808	GATTTGAGTATTGGATAGAGTGAAGTAGCATCCGC[A/G]AGCATAATGTGGGGTGGGAATGAGTGCACTATGGA
	Fvb1_22729984	HG1	1BI	89.212	SNP	PHR	TopHit	Fvb1	22729949	Affx-88819206	AX-89904213	CTTTCAGTCCCTCTGTGCTCGCTTTAGCAATAGCA[A/T]TGTCCTTTTCTTCTTCTCTAGCTTGATTAATTACA
	Fvi6	HG1	1BI	89.912	SSR	PHR		Fvb6	903769	-	-	TCCTGATTCAACCACAAGAT / GTAACACTCATTGCTTCAGGTA
	Fvb1_21233923	HG1	1BI	90.41	SNP	PHR		Fvb1	21233888	Affx-88814896	AX-89819251	AAATATTGAAAAACTTTGTTGCAGCAACTCAAGGA[A/G]ATTCTTACAAAGCAGGCTGAGATGGGACTTGAAGT
	Fvb1_21240269	HG1	1BI	90.41	SNP	NMH		Fvb1	21240234	Affx-88814903	AX-89819256	ATTCTTGATTGGGCTCCGGTTGTATATTCAACTGC[A/C]CTAGCTGGTCGTAGTGTTGATAAGTATGTTCTTTA
	Fvb1_21407461	HG1	1BI	90.41	SNP	NMH		Fvb1	21407426	Affx-88815376	AX-89873057	TTGGATGGAGAAGATGATCCTATGTCTCTTTCAGA[A/G]TTGTCCTCAAGCTTCAAAAAATGCTTTCCGCCACA
	FAES0561	HG1	1BI	90.41	SSR	NMH		Fvb1	22102080	-	-	CGGTGACAAAACCACAACCT / TCAGGCTCTCAGCATGAACTT
	Fvb1_20959696	HG1	1BI	90.589	SNP	PHR		Fvb1	20959661	Affx-88814774	AX-89876338	AGGATCAGTCTATGGCCTTTGGATCTGACCGTGGC[C/T]GATTCACTGAAATGAAGAGATCAGTAGTGGACAAG
	FVES0461	HG1	1BI	90.701	SSR	PHR		Fvb1	13227155	-	-	GATGTCAACGGAGGACGATT / GGTGGAATGGTGATGGTGAT
	Fvb1_13502167	HG1	1BI	90.985	SNP	PHR		Fvb1	13502132	Affx-88815057	AX-89815835	ATTTGTAAAGGAATTGCTGATTCACATTCTTTAAG[A/C]TGAGCAGCTTCGTCAATGACCAACAATTCCAATGG
	Fvb1_214748	HG1	1BII	0	SNP	NMH		Fvb1	214713	Affx-88809568	AX-89780103	TAGCTAGATTGATCGAAGAAAGCAGATGGACAAGG[C/T]TCTTATTGATCGACCTACAGGTCCCGCGGTAGTAG
	Fvb1_162501	HG1	1BII	0	SNP	NMH		Fvb1	162466	Affx-88809604	AX-89818364	TGCTCGTTATTGTACTGCGAAATCATGCCGCACAC[A/G]GCAATGCGACCGTGAAGTCTCATGTTGAGAAGCAC
	Fvb1_238885	HG1	1BII	0	SNP	NMH		Fvb1	238850	Affx-88809547	AX-89875292	GGCAGTGCTTGATGTACCTTATGCATTTAAGAGGG[C/T]GGATGCAATGCTGTACATTGCCAATTTTGATTCAG
	Fvb1_162532	HG1	1BII	0	SNP	NMH		Fvb1	162497	Affx-88809603	AX-89875500	CAAATGCATCAAGTTGGTGACCCCTTCATGCTGCT[C/T]GTTATTGTACTGCGAAATCATGCCGCACACGGCAA
	Fvb1_162406	HG1	1BII	13.234	SNP	NMH		Fvb1	162371	Affx-88809605	AX-89818366	GTTCTCAAAGTAAATGTCTATGCCCTCTGGGAAGT[A/G]CCTCTTCAAAGCGGCATCCAAGTCGGGCTCTTCCT
	Fvb1_68361	HG1	1BII	13.234	SNP	NMH		Fvb1	68326	Affx-88809697	AX-89818630	TCTTAGGGAACTGCTGATGCTGTTAGAAGATGCCT[A/G]TGGCTGCTGGAAGAGTATCCAATGTCTGAGTTTTT
	Fvb1_149878	HG1	1BII	13.234	SNP	NMH		Fvb1	149843	Affx-88809611	AX-89875535	TGAGGAGGGTGTTGTTTGGTGGACTGGTGAAGGTG[C/T]GACTTGATGAATTTGTGGTCGGAGATGAGATTAAG
	Fvb1_1405402	HG1	1BII	13.972	SNP	PHR		Fvb1	1405367	Affx-88810582	AX-89779594	ACCTCTCCCTTGAGGACGTCTCATGCAAGTAAGAA[C/T]GTGATAGAAATGCTGCAAAATAAAGACGCCAGCTC
	Fvb1_773420	HG1	1BII	14.246	SNP	PHR		Fvb1	773385	Affx-88810969	AX-89779714	CTATGCTTATCTTATCATTTTCACCCAAAGTTACC[A/G]GAAGCAATAGGTAGAAGGTTGATGAGCTCGATCCA
	Fvb1_733760	HG1	1BII	14.246	SNP	PHR		Fvb1	733725	Affx-88810990	AX-89779722	TCGGGCAGAGGAGATGGCTTCACTCTATCCTTAGA[G/T]ATGGTCATGATGGTGCCGTCATTCAAGATTGCAAT
	Fvb1_278353	HG1	1BII	14.246	SNP	PHR		Fvb1	278318	Affx-88809513	AX-89779983	AACTGGAAATGTTCCTTGGAATGAGATTATTCAAG[C/T]ATCTTCCATCAGTTTCTTTTCACCCTCTAAATGTA
	Fvb1_269368	HG1	1BII	14.246	SNP	PHR		Fvb1	269333	Affx-88809530	AX-89780001	TTGGATATTCCACACAGTGAAAAGAGGTTTGCTGG[C/T]TTCTCCAAGGACAGCAAGCAGCTTGATGCTGAGGT
	Fvb1_620297	HG1	1BII	14.246	SNP	PHR		Fvb1	620262	Affx-88809211	AX-89816085	AAAACAGATTTACAGACACACCTGGAATTTGGTTA[A/G]AGCCTCATTTAGGTAAGGCCAGGATTCAGTGCTGT
	Fvb1_766454	HG1	1BII	14.246	SNP	NMH		Fvb1	766419	Affx-88810981	AX-89817763	TTCTGAGGTTTGAGTATCAAGTGGCGCAGCTCATA[C/T]ATGAGCAGCACCGCTATGTGAGTTTTTCCACAGCC
	Fvb1_249309	HG1	1BII	14.246	SNP	PHR		Fvb1	249274	Affx-88809537	AX-89875276	TACATTCATTCCGCAAATGTTCTGCACAGGGACTT[A/G]AAGCCTAGCAATCTTCTCCTAAATGCTAACTGTGA
	FAES0309	HG1	1BII	14.246	SSR	NMH		Fvb1	268549	-	-	TTACAAGAAAGTGCATGCCG / TCTCATTGCATGCTTAGGGT
	Fvb1_595692	HG1	1BII	14.613	SNP	NMH		Fvb1	595657	Affx-88809223	AX-89865022	TCGATCTCAATAGGCAGATGTGTTGCCACTATGAC[A/G]ATGCCGCCTTTCTTTCTATGCTCTGCAATGATGTA
	Fvb1_490924	HG1	1BII	14.613	SNP	PHR		Fvb1	490889	Affx-88809292	AX-89874703	TATTGCTTTGTTCGAACTTCAACTGGCATATGGCA[C/T]TCTCTGGATGATAATAATGTAAGTTGATAATTCAG
	Fvb1_1343463	HG1	1BII	14.711	SNP	NMH		Fvb1	1343428	Affx-88810648	AX-89817627	GCCATTGAAGATTCAATTACATGGCCTGTTCGGAA[A/G]GTTATTCCCATTTTGCCTGGGGATTACAGGTACAG
	Fvb1_1330948	HG1	1BII	14.711	SNP	PHR		Fvb1	1330913	Affx-88810663	AX-89817634	CATCACCTAGAACTTTTGTACAAATGCATAGTAAC[A/C]AAAACTGAGATTTCCAAACCTGACCATTTGGAAGT
	Fvb1_838616	HG1	1BII	14.711	SNP	NMH		Fvb1	838581	Affx-88810906	AX-89817724	TTGATTGGAGCTGGCATGGAGGATGATGATTTTTC[G/T]GTTGTTGAGCCTACTGGTGACAAAAAGAAGTCAGT
	Fvb1_784289	HG1	1BII	14.711	SNP	PHR	TopHit	Fvb1	784254	Affx-88810950	AX-89817750	GCAAGCGACTCACTCAACCTCACTATAGCTTCAAG[C/T]TGCCTTACAGTGATTGGTATTGCAGCAGCCGATCC
	Fvb1_834679	HG1	1BII	14.711	SNP	NMH		Fvb1	834644	Affx-88810911	AX-89874845	TTGAGGACTGTTAGGCGGGACCTGACACGGTATGA[A/G]GAGCTAGACAAGGAGGCTCAAGCACAGATGAATGA
	Fvb1_1053094	HG1	1BII	14.943	SNP	PHR		Fvb1	1053059	Affx-88810766	AX-89779648	ACAAATTTGAAGGTTCTGAGCCTGGGATTCAACAG[A/C]ATCACAGATGCGTGTTTGGTGCATCTAAAAGGTAT
	Fvb1_903795	HG1	1BII	14.943	SNP	PHR		Fvb1	903760	Affx-88810872	AX-89779689	GGTGCAGAACTAAATACAGAAATGCAATTGGAGGA[C/T]GGAGGTCAGCCACTGGGTAATTTGAACAAGGATCT
	Fvb1_1158168	HG1	1BII	14.943	SNP	PHR	TopHit	Fvb1	1158136	Affx-88810721	AX-89811595	AATCTGCATCTACATCTTCTTTGGAGGCTCTCAAC[A/G]TATATTCAGAACAACTAAAACCACCTTTGCACCTA
	Fvb1_1018290	HG1	1BII	14.943	SNP	NMH		Fvb1	1018255	Affx-88810792	AX-89817688	ATTAAAATTTGAGTGCAAGTCATCCAAAATGTCCG[C/T]GGAATTGTTTTCGTCCTGAAAAGAGAAGATATTCA
	Fvb1_934007	HG1	1BII	14.943	SNP	NMH		Fvb1	933972	Affx-88810846	AX-89817703	CTATAGAAATGTCAAAAGATCATAGACCCTGCTGC[A/C]CAAAAGAAAGGATGAGGATTGAGTCTTTGGGTGGA
	Fvb1_954743	HG1	1BII	14.943	SNP	NMH	TopHit	Fvb1	954708	Affx-88810830	AX-89860582	TTCTTCGATCTTGATCTTGAGCTTCATGGCAAATG[-/GCAT]GCATGGGGTCGCACCCATGTGCCAATCTAGCACAA
	Fvb1_978089	HG1	1BII	14.943	SNP	NMH		Fvb1	978054	Affx-88810803	AX-89874805	AACTATTACCTCTCTGAAAGGCCTGATATACCAGG[A/G]AGTGGTTGGAGTATACCGCAGAAAAGTGGTTCCAA
	Fvb1_976924	HG1	1BII	14.943	SNP	PHR		Fvb1	976889	Affx-88810805	AX-89874807	CACATACCTCTTCATCAGGACCTGGAAATCCACTA[C/T]TACTAAAATTCTGGCGCCAACCTCTCTCATACAAA
	Fvb1_890204	HG1	1BII	14.943	SNP	PHR		Fvb1	890169	Affx-88810885	AX-89874830	TCATTAGACAAAAGGCTTGAGACGCCTTTGTCAGT[C/T]GGCCTTCCATGCTCAGGATCAAGATTGACAGCAAT
	Fvb1_1051681	HG1	1BII	14.961	SNP	PHR		Fvb1	1051646	Affx-88810767	AX-89779649	TTCACTGCTGCAGGTCTTACAAAATTGACGCATCT[G/T]GATCTCTTTGGTGCTCGGATATCAGACTCTGGAGC
	FVES1738b	HG1	1BII	15.147	SSR	PHR		Fvb1	423798	-	-	GGCTTTTCGGATTGATTTGA / GAAAAAGCCATTGTGCCCTA
	Fvb1_1391066	HG1	1BII	15.222	SNP	PHR		Fvb1	1391031	Affx-88810604	AX-89779600	GTACCACTAGGGCACAAGCAAAACTTGCTATGTTC[C/T]ATTAGTGCGGTGTAGTTCATGCTTTCGGGAACAGT
	Fvb1_1048728	HG1	1BII	15.222	SNP	NMH		Fvb1	1048693	Affx-88810768	AX-89779650	GTTTGTGACTTATTTCGTGCACCTTCTTTCCAACG[G/T]GATCAAAGAGGGAGTAAGTTTGTTCGTGAAGCAAG
	Fvb1_637464	HG1	1BII	15.222	SNP	PHR		Fvb1	637429	Affx-88809200	AX-89815880	AACAGTTATGAATCTTTTGATGATATAATGAGCAC[A/G]ATAATGAGAAGGGTATGATTAGCTGCTTATCTCAA
	Fvb1_1397964	HG1	1BII	15.222	SNP	NMH		Fvb1	1397929	Affx-88810591	AX-89817610	TCTGATCCAAACCGAGTGGAGCACCATATGAATCG[A/C]GTCAAAGGGCTTAGCAGGCCGGTTGATCTCAAAAT
	Fvb1_1044423	HG1	1BII	15.222	SNP	PHR		Fvb1	1044388	Affx-88810772	AX-89817679	CCCATCCAAACCCATTTTCTGCAACTGGATTTTAC[C/T]ACTAGTTGGACTGGAGAGTTCACTCAACCGTTGCT
	Fvb1_367460	HG1	1BII	15.222	SNP	PHR		Fvb1	367425	Affx-88809395	AX-89817852	ATCAAATGGATCTGAGAAAAGGAAATTCTCTGCCA[G/T]AACGGAGACTCTCTGAGAAACTGCAAAAAGTGCAC
	Fvb1_345054	HG1	1BII	15.222	SNP	PHR		Fvb1	345019	Affx-88809419	AX-89817914	GACTTATGTTCATGTTGAGTAGGAATGGATGATGA[C/T]AAAGAGGTATTGATGTCCCAAATGAATTTCGAAAA
	Fvb1_278947	HG1	1BII	15.222	SNP	PHR		Fvb1	278912	Affx-88809510	AX-89818087	TTATCTACAATGATGACTTTGAGGGAGCTTTCTGC[C/T]TAAGATCCCATCAAAATGGTGTAATACGTTTCAAC
	Fvb1_238919	HG1	1BII	15.222	SNP	PHR		Fvb1	238884	Affx-88809546	AX-89818157	CTTTTAAGCTTGGCCCAGCTGAGAAATTTCTGAAG[G/T]CAGTGCTTGATGTACCTTATGCATTTAAGAGGGTG
	Fvb1_445837	HG1	1BII	15.222	SNP	PHR		Fvb1	445802	Affx-88809326	AX-89872282	TGGTGGCATCCTTCCTTTCTTTCTTACCTGTATTT[C/T]GTGTTCAATATTTGAACTTGCTGATTATTTAAAAC
	Fvb1_299873	HG1	1BII	15.222	SNP	PHR		Fvb1	299838	Affx-88809478	AX-89875146	CCAGATCCCATTTCTGGGCCATCAAGAACAACTTC[C/T]TAGCCTTCTTTAAGAGCTTTGCTTTCCCATATACA
	Fvb1_1361689	HG1	1BII	15.222	SNP	PHR	TopHit	Fvb1	1361654	Affx-88810638	AX-89904224	GCTAGTGACATCGTCTCCACAACAGTATAAGGTGA[C/T]GCATTAGTAAATGGATGCAAGTCTATGTACATTTC
	Fvb1_1057175	HG1	1BII	15.222	SNP	PHR	TopHit	Fvb1	1057140	Affx-88810762	AX-89904230	GACACCAATGACCTCATGTTTCATCAAACTTGCAA[G/T]CTTCTGTTTGAAGCTATTTCTGAGACCTGAAGTCA
	Fvb1_1518864	HG1	1BII	16.217	SNP	PHR		Fvb1	1518829	Affx-88810518	AX-89812597	CCACATGGATTCTTTTCTCTTGCTCGAAGCAGCAT[G/T]TGGATGCACTACCGCTGCTGCTGCTGCTACTGAGG
	Fvb1_1758316	HG1	1BII	16.48	SNP	PHR		Fvb1	1758281	Affx-88810349	AX-89817501	TTAACCCGGTTTTTAACAGAGCAGTGGTTGTTTTG[A/G]ATGCTGCACTAAACCCACACCGATTATTGCTGTCG
	Fvb1_1810198	HG1	1BII	16.661	SNP	PHR		Fvb1	1810163	Affx-88810306	AX-89817483	ATTCCACCAGCCGCTTCCTCTTCCATTAATAGTAC[C/T]AGGGCCAGCAATTTCGAGTCCATTAACACCACGAA
	Fvb1_1620806	HG1	1BII	16.7	SNP	PHR		Fvb1	1620771	Affx-88810441	AX-89874668	TCATAAGCAGTCTTAGTAGGAAAGAAACAGAACTC[C/T]TTACTTATAGATGGTGAATAATTGTGGAGCTTTCC
	Fvb1_1916885	HG1	1BII	17.095	SNP	PHR	TopHit	Fvb1	1916850	Affx-88810256	AX-89803201	TCGTTGTCATCAAATTCAAGAGCAGAGGCTGCAAC[-/AAG]GAGGCAACTCAACAATGAGAAAATTGCACATATGA
	Fvb1_1720642	HG1	1BII	17.241	SNP	NMH		Fvb1	1720607	Affx-88810369	AX-89816429	GCAGATTTCCAGTCCATCATTACACGCATTGCAGA[C/T]TTGGAAGAGAGAGCCATTGTTTTGAGCACGAAACC
	Fvb1_1620319	HG1	1BII	17.241	SNP	PHR		Fvb1	1620284	Affx-88810444	AX-89817538	GGCTACTCAGGTTACTACTCTGGTTGGCATGACTA[A/G]GGGATTCTGGGACCAAATGTGCAGAATTCACAGTT
	Fvb1_1685458	HG1	1BII	17.241	SNP	PHR		Fvb1	1685423	Affx-88810391	AX-89874647	ACCAGGCGAATGTGAAGCCAGAGCTCTATCATTGT[G/T]CTCTTGGATGTGCATATAAATCTTCTGCTGAAACA
	Fvb1_1786042	HG1	1BII	17.269	SNP	NMH		Fvb1	1786007	Affx-88810325	AX-89779567	GTAGCTGTGAAGTTGTACAGGCGGTACCTGAAAAA[C/T]AAGCAGTCCGTTTGGCCAATGGTATGTGCCCCTGC
	Fvb1_1772104	HG1	1BII	17.269	SNP	PHR		Fvb1	1772069	Affx-88810336	AX-89817494	TTAACATGGTCTGTAATGATGAGCAAAGTGCTGTT[G/T]CCAGAGCTAATTTGAACCCAGAATTTTCAATTGCA
	Fvb1_1905754	HG1	1BII	17.509	SNP	PHR		Fvb1	1905719	Affx-88810262	AX-89817470	GTTGCGCTGCTTGAAAATGCAGCAGATGCTGATCC[A/G]ATCAACAGCGTCATTACATTTCCGATTTCCTCCTT
	Fvb1_1926842	HG1	1BII	17.579	SNP	PHR		Fvb1	1926807	Affx-88810250	AX-89817463	AATAACAGGTTTTCTTACAGGCAAAAGGAAATGGC[A/G]CCAAGTAGAGTCACATATGGCAGAGCAGATATACT
	Fvb1_1950849	HG1	1BII	17.579	SNP	NMH		Fvb1	1950814	Affx-88810234	AX-89874574	CTTAACAGATTGCGTGCCCCTTCCATGTCCCTTCT[C/T]TTCAATGCCTCGATTGCAGGAATCATGACATGTTC
	Fvb1_1629202	HG1	1BII	17.673	SNP	PHR		Fvb1	1629167	Affx-88810433	AX-89850165	TCACTTCTTGGATGGCTTTTCTAGTCTTTACATTT[A/G]CAAGCGGAGCACACGACGTCGCAAAAGTGACCAAG
	Fvb1_1667113	HG1	1BII	17.673	SNP	NMH		Fvb1	1667078	Affx-88810403	AX-89874654	CCCCTCTCCGGCCACATTTTGTAGTGAAGGCATAC[A/G]TATTTGCCATATTTAATGAGAACTTGAAACCCGGC
	Fvb1_1585567	HG1	1BII	17.673	SNP	PHR		Fvb1	1585532	Affx-88810470	AX-89874680	AGTTGGTGCATCTTTGCATGGACTCTCAGCCATAT[A/G]CTGAATGAACACCATTGTCTCGTCACTCGGTTGGA
	Fvb1_2234874	HG1	1BII	18.095	SNP	NMH		Fvb1	2234839	Affx-88810052	AX-89817002	AGGACTGGTTGGAGGCCCAAAAAACCCAACAATCT[C/T]GGGATTATGGGTGGGTTTCCAGCTGAAAGCGCATA
	Fvb1_2011204	HG1	1BII	18.095	SNP	PHR		Fvb1	2011169	Affx-88810204	AX-89817376	GTGGAAGCGAGATTGAGGGTCAGAAATCCGGCAAA[G/T]ATTACGGCGGCGGCTTTTCCCACCGTCTGCAGTGG
	Fvb1_2284899	HG1	1BII	19.103	SNP	PHR		Fvb1	2284864	Affx-88810019	AX-89779127	CAGGCTTCGACCATTCAATCTTCTGGTGCTAAGAC[C/T]GGTGAAAACTTGACCAGTGAAGTATCTTCTACTGG
	Fvb1_2278854	HG1	1BII	19.103	SNP	PHR		Fvb1	2278819	Affx-88810037	AX-89816925	CAAGTTGTCGTGAGGGGGTTCTTCATGTTCTATAC[A/G]CTCTGGCAAGCACACCAGAGTTGGCTTGGGCAGCT
	FVES0915	HG1	1BII	19.103	SSR	NMH		Fvb1	2306030	-	-	AATGCGAAGAGATTGGTTGG / TAACGGTGAACGGCTTCTCT
	Fvb1_3067127	HG1	1BII	19.565	SNP	PHR		Fvb1	3067092	Affx-88902709	AX-89857876	CGGGCGCTGGAGGATCTTACATATGACAAAAGGAA[G/T]GAGTTCATCATGAAGTACAAGCTTCCTGCAGAGAA
	Fvb1_2393767	HG1	1BII	19.714	SNP	PHR		Fvb1	2393732	Affx-88809923	AX-89873833	ATTCTATCTTCAATAATTTAGTAGAAGAAGGACAT[A/C]GGCCAACTCTTATAACATACACAACTCTTGTAGCT
	Fvb1_2393264	HG1	1BII	19.829	SNP	PHR		Fvb1	2393229	Affx-88809926	AX-89816733	GAGAATGGAGAGACCAGTAAAGCTGAAAGGTTGAT[A/G]TTGGAGATGCAACACAACAAAGTGAATCCCAATGA
	Fvb1_2454593	HG1	1BII	19.829	SNP	PHR		Fvb1	2454558	Affx-88809885	AX-89873745	GTTTTTGGTCCCGTATGACCAACAAATTCCCCAAC[C/T]AAATCTGTCCGCTGTACTTCAGTTACTTTATCAGT
	Fvb1_2489806	HG1	1BII	20.222	SNP	PHR	TopHit	Fvb1	2489771	Affx-88809867	AX-89867435	ACAAACTATCACTGCCTACTTTGATCTGATGGTAG[C/T]TAGCGTAAAGTGTGATGATGAAATTTCAGCTCCCT
	Fvb1_2392371	HG1	1BII	20.324	SNP	NMH		Fvb1	2392336	Affx-88809934	AX-89779008	AGACTCCTCAATGAGTCAGAAGATGATTCAGAAGT[A/C]ACACTAAACAAGGTACCTGAACAGAGTTTGGAGAC
	Fvb1_2524740	HG1	1BII	20.34	SNP	PHR		Fvb1	2524705	Affx-88809842	AX-89778856	TTTGTTCTGGTTCACTTTTGTTTCAAACAGTGAGG[A/G]AAAGTACTTCTCTTATTATCTGAAGAACAATCTCA
	Fvb1_2512695	HG1	1BII	20.34	SNP	PHR		Fvb1	2512660	Affx-88809857	AX-89778879	CAAGTATGTATTGTTGGCTTGCAAGAGTACAGGGT[G/T]TCAGATGTTGAGACAGTCAAGGTGTTGATTGAGAA
	Fvb1_2437653	HG1	1BII	20.34	SNP	PHR		Fvb1	2437618	Affx-88809902	AX-89778974	GAGTAGGGGCAGTCTGTATAATCAAGAATATTAGG[A/G]AAGATGCTGGCACGAGGTTGATAATTCTTCAGGAT
	Fvb1_2454253	HG1	1BII	20.34	SNP	NMH		Fvb1	2454218	Affx-88809887	AX-89816638	TTGAGATCTTGCAAACCAACTATATTTGACAATTC[A/G]TTTTCTAGTTCATCCATCTTAGCTTTAGTTTCAGT
	Fvb1_2662208	HG1	1BII	20.669	SNP	NMH		Fvb1	2662173	Affx-88812175	AX-89780115	CGACTCCTTCCGCTTCGTAACTATAAACCTCAGCA[A/G]CCCCTCCGAGTCCATTTTTCTACACAGCGATTTCA
	Fvb1_2760170	HG1	1BII	20.669	SNP	PHR		Fvb1	2760135	Affx-88812104	AX-89818216	TATTATTAGTACTGGTGTCTACATGGAGACCCTGC[C/T]TACCTCAACTCTATCGATCAAGAACAATATCTTTC
	Fvb1_2332733	HG1	1BII	20.669	SNP	PHR		Fvb1	2332698	Affx-88809978	AX-89873905	GAATTACGTGCAAATAGAAAACGTGCGCTATGCCT[A/C]GGCAAAGTCTCATGCCATCTTGTTCTTGTGAGAGC
	Fvb1_2657009	HG1	1BII	20.669	SNP	PHR		Fvb1	2656974	Affx-88812182	AX-89875377	CGGACATGAGACACATAGCATCTCAGGAGAAGTTG[A/C]CATCTTCTTCTTGCAAACAAGAAATCCTTTGTTTT
	Fvb1_2902258	HG1	1BII	21.001	SNP	PHR		Fvb1	2902223	Affx-88869555	AX-89793069	GGCGCATGTTTGGTGATCCACTGCCCAAGTAAGGT[A/G]AGCTTAGGGCCTGCAAAATCAGCATCCGAGGGGGG
	Fvb1_3006090	HG1	1BII	21.048	SNP	NMH		Fvb1	3006055	Affx-88869601	AX-89793082	ATGACCGAAAGCAGTTCCGATATCATACTTGTCTA[C/T]CCCATAATCTGAAAGTGCCAAAAATTGACTGTGTA
	Fvb1_2820426	HG1	1BII	21.093	SNP	PHR		Fvb1	2820391	Affx-88812055	AX-89780080	GCAAAAGGGCCAATACCAGCGAACATATCACATAT[A/G]ACTTCCCCTGCTCGAAACTGAGAAACCAACCTTAT
	Fvb1_2825347	HG1	1BII	21.245	SNP	PHR		Fvb1	2825312	Affx-88812052	AX-89780078	CAGCATTGAAGGGCACAGTGACTTTGACCTGTGAA[C/T]CAAGCCCGAAGCGGTTGAGAGCTTCCTGGATGTTC
	Fvb1_2806588	HG1	1BII	21.245	SNP	PHR		Fvb1	2806553	Affx-88812063	AX-89780082	GATGATCTTAAGGCAATGCGGTATTCAGTTTTCAT[A/G]ACGCCAGTCAGCTGGATTTGGCCAAGTACAGAATC
	Fvb1_2885539	HG1	1BII	21.245	SNP	PHR		Fvb1	2885504	Affx-88869539	AX-89793060	CTAACAACTGATCCTAAAGCGATAACACGAAACCG[A/G]CCGAAGTGAGAATCGGCGAGAAAAGCCCCCATGAT
	Fvb1_2825735	HG1	1BII	21.245	SNP	PHR		Fvb1	2825700	Affx-88812047	AX-89818197	TTAAGCATTCCCTGATTAAACCTTTTGGCATTTGG[A/G]ATATTGGCATTTACAACCCCATCAGTTGGCCAACC
	Fvb1_2802276	HG1	1BII	21.273	SNP	PHR		Fvb1	2802241	Affx-88812069	AX-89818202	TCTGGATCCATACTTGGTGTTGACGCACAACTACT[C/T]GAGGTGAATAGCATTGGAGATGAAGCTCTGCTCGT
	Fvb1_2802310	HG1	1BII	21.415	SNP	PHR		Fvb1	2802275	Affx-88812068	AX-89780085	CTTCAAAGTTTCCCAAGTGGTAAAGAAACAATACT[C/T]TGGATCCATACTTGGTGTTGACGCACAACTACTTG
	Fvb1_3178820	HG1	1BII	21.787	SNP	NMH		Fvb1	3178785	Affx-88811438	AX-89779851	CAAGAAGCACTGAACCGGCTATGCGAAGTCAAGAA[A/C]CAGCCTCAACCCGACGAAGGCGTCAGAAGAAAGCT
	Fvb1_3213280	HG1	1BII	21.787	SNP	PHR		Fvb1	3213245	Affx-88811462	AX-89779862	AACAAGGGCAGTGTGCTTCCTATACCATTGAACAT[C/T]TAGCTCCCTTATATCAACTCCATCTACCTTCACTG
	Fvb1_3177394	HG1	1BII	21.787	SNP	PHR		Fvb1	3177359	Affx-88811435	AX-89817951	GGATCAATTTATAACAGGGTGGATGAGCATCAAAC[A/G]GAGGACCGTTCTCTCAAAGGTGATACCCATGTTTT
	Fvb1_2991831	HG1	1BII	22.093	SNP	PHR		Fvb1	2991796	Affx-88869590	AX-89834261	TTCAACAACTTTAACTTACCAATTCCAAGATGAGT[A/G]TTACAGCTAGCATAACGAGCAGTTCCTGTCAAGTT
	Fvb1_3014356	HG1	1BII	22.373	SNP	PHR		Fvb1	3014321	Affx-88869608	AX-89793083	TTATGTCAGGCACAAATTGAGCGAGCTTTACATGA[C/T]CATTTCCTCTTCAGGAAACTTACAGACTCTCAGTG
	Fvb1_3095644	HG1	1BII	22.373	SNP	PHR		Fvb1	3095609	Affx-88869656	AX-89793109	CTTCCGATAAGTGGAATTCCAATGACCCAAATACA[C/T]TTCTACGTGTCTTGTGTCATAGGAATGATGAGACT
	Fvb1_3061525	HG1	1BII	22.373	SNP	PHR		Fvb1	3061490	Affx-88869633	AX-89834284	ACAATTGCAGCAAAGTATCCTTTCTGGAACAGAAC[C/T]GGTGGAGCAGATCATTTTCTTGTTGCCTGTCATGA
	Fvb1_3065235	HG1	1BII	22.373	SNP	PHR		Fvb1	3065200	Affx-88869637	AX-89834286	TAACCTGTTGTTGCTTCCACTTGATGTAGGTTGAT[G/T]CTGCCATTGTATGGTTTACAGTTTGCCTGGAGGTT
	Fvb1_3105376	HG1	1BII	22.373	SNP	NMH		Fvb1	3105341	Affx-88869663	AX-89834299	CAGAAGCGTCAAGGTTTTGTTCCGAGGAAGGTGGA[G/T]GACTTTGGAGATGGAGGGGCGTTTCCAGAGATTCA
	Fvb1_3173073	HG1	1BII	22.641	SNP	PHR		Fvb1	3173038	Affx-88811428	AX-89875075	AGCTTAAAAGCAGATTGGTCACTTGTCAAGGTTGA[G/T]ATAATCGATGAAGAATACTGTCTTGTATGGTCCTT
	Fvb1_3209014	HG1	1BII	22.794	SNP	PHR		Fvb1	3208979	Affx-88811458	AX-89779858	GAGGATGAGTGTTTGATCTTGGCAAGTGATGGACT[A/G]TGGGATGTAATGACTAATGAAGAGGTTGGGGAGGT
	Fvb1_3121684	HG1	1BII	23	SNP	PHR		Fvb1	3121649	Affx-88869678	AX-89793117	CTGGTAGCTCTTTATTCCATTCTCAAAATCATCTA[A/G]GGCTACATATCTAGTAAAAGCTCAGAACCATCAGA
	Fvb1_3539136	HG1	1BII	23.54	SNP	PHR		Fvb1	3539101	Affx-88811704	AX-89779945	TTGAACTGTTATTTGCTCTGTCTGCATTGAATAAA[A/C]TGGGAGAGTTGACTAAAGTTGGTAGGCGGATGGCA
	Fvb1_3562573	HG1	1BII	23.54	SNP	PHR		Fvb1	3562538	Affx-88811734	AX-89779956	ACATAGTAAGATAGACCATTGTCAAGCCTCCCATA[A/G]TCAACCCCAACAGGCTTGTCTCCCAGAACTTGGTC
	Fvb1_3749918	HG1	1BII	23.54	SNP	NMH		Fvb1	3749883	Affx-88811841	AX-89780003	GCATTATGGCAATCACCACAGATACGAAGGTTCTT[C/T]ATAATCCGTAGAGTTTGCCTAGCAGGTGTACTGAT
	Fvb1_3693451	HG1	1BII	23.54	SNP	PHR		Fvb1	3693416	Affx-88811811	AX-89818101	CATTGGTGTGGTTAATCCATGTACCGAAAAGGAGA[C/T]AGCTGCCCTTGGGGATGCCAACATGCGAAATCTTA
	Fvb1_3541591	HG1	1BII	23.54	SNP	NMH		Fvb1	3541556	Affx-88811708	AX-89875188	GGGTGACTTGTTGATTGTTGAGAGATTGTTGGGAC[A/C]AGAGGAAACCGATGGACTGATGATGCTGAGTTTCA
	Fvb1_3633724	HG1	1BII	23.54	SNP	NMH		Fvb1	3633689	Affx-88811778	AX-89875218	GGGCGCAGTTCAACAGCTGCAGAGACAAACTCCTT[C/T]CCATATTTTGCTGTGAAATGCTTGCGGATATCCAT
	Fvb1_3760517	HG1	1BII	23.54	SNP	PHR		Fvb1	3760482	Affx-88811847	AX-89875249	CAAATGAGCCCCTGTCCGGCCATACTGCTGAAGCC[G/T]GGTCCTCACACTATCAGCTTGTCCAAGATAAACCG
	Fvb1_3502273	HG1	1BII	23.63	SNP	PHR		Fvb1	3502238	Affx-88811656	AX-89875167	GACATACTCTGGGTCTAAATAACCTGCTGTCCCCA[C/T]AACTGTTGTTTCCACATCAGTTTCACTGTCATTGG
	Fvb1_3408917	HG1	1BII	23.872	SNP	NMH		Fvb1	3408882	Affx-88811588	AX-89818013	GGAGTTTTGCATCGACAGTCGGCTATTGAGAGATC[A/G]AGGTTTGAATTACTCGAGGTCTCCGGTGAAAGGAT
	Fvb1_3466315	HG1	1BII	23.872	SNP	NMH		Fvb1	3466280	Affx-88811634	AX-89818030	TGCCCGCCACCGCTGCCAAGACCATTTAAAAAAAA[C/T]CTTCCTCTACCCAGCCCACCAGTGCAACCTGCATA
	Fvb1_3398524	HG1	1BII	23.872	SNP	PHR		Fvb1	3398489	Affx-88811579	AX-89875140	GTCAAGAAGTGGTACAGATGTCCAGCAATGATCCC[C/T]AGCAGATCTGGCCAAATTGGTGAACCAAAGATGAC
	Fvb1_3269085	HG1	1BII	24.116	SNP	PHR	TopHit	Fvb1	3269050	Affx-88811502	AX-89875101	CTGGACTGGCCTAAGAGGTTGCAGATTGCAGTGGG[A/G]GCTGCTAAGGGCCTCTGCTATATGCATCATGACTG
	Fvb1_3530284	HG1	1BII	24.307	SNP	PHR		Fvb1	3530249	Affx-88811683	AX-89779941	ATGAATGTCTGAAAGAGGCCATCCTCTACTGCAAC[A/G]AGTCTGGATTAACATCAAAATAACAATTCAGCTTC
	Fvb1_3639529	HG1	1BII	24.605	SNP	PHR		Fvb1	3639494	Affx-88811782	AX-89779981	GTACCATGGTAGTGGAAGAAGGGTTACTAATGGAT[C/T]AGAACAAAGGTACAATGGGAATGGAAGAAGGTTCA
	Fvb1_3502061	HG1	1BII	24.605	SNP	PHR		Fvb1	3502026	Affx-88811654	AX-89818037	GGACTCACCCAATGCACAATGTGGATTCTTTCGTC[A/G]CTTCTTATGACTGCAGGTTGGCCTGTGATCAGTTC
	Fvb1_3949621	HG1	1BII	25.251	SNP	NMH		Fvb1	3949586	Affx-88812296	AX-89780149	TTGTTGTTGGTCGGATCAGGGAATGAGAATGTTGT[A/G]TATGTGTCATCGGGAAAGGAAGTCAAGAGCTTTGA
	Fvb1_3981090	HG1	1BII	25.251	SNP	NMH		Fvb1	3981055	Affx-88812325	AX-89780158	TAGTGTGTTGGATTACATTTCAGGTGTCAAGCTTA[A/G]TGATGCTTCAAAGAAGTTGGGGAAGAAATTTGCTA
	Fvb7_3862252	HG1	1BII	25.251	SNP	NMH	TopHit	Fvb7	3862217	Affx-88894789	AX-89862507	ACAAGATTCCCATCTTCTAAATTCCCACACTTTGC[-/ATACA]TGGTGGAAAGAGCACTTCCAATTGGAACTTCAAGA
	Fvb1_3807627	HG1	1BII	25.251	SNP	PHR		Fvb1	3807592	Affx-88811881	AX-89875253	CAAGGTCCTCCATAAAACTTTGGCTTCATAAGAGG[G/T]ACTTGATGGCCAGGATGATCTTCCCAGTATTTTTC
	Fvb1_4594615	HG1	1BII	26.687	SNP	PHR		Fvb1	4594580	Affx-88903509	AX-89907154	ATCACCATTGCTTCTGAGAAGAGATCGACTTAAGC[C/G]ACAACCGGGTAAGAAGCACAAGTTGCAATACCTGC
	Fvb1_4189273	HG1	1BII	27.344	SNP	PHR		Fvb1	4189238	Affx-88812471	AX-89780201	AAAAATGCAATTCCTTACTTGCAAGAGTAGTATAT[A/G]AGGATGTTTGAACAACTCGACCTGGGTTATAAGAC
	Fvb1_4242994	HG1	1BII	27.344	SNP	NMH	TopHit	Fvb1	4242959	Affx-88812521	AX-89867523	TTAAATCCTCAGGTTTTGCAAGTACTCATGCAATA[C/G]TTGTTATGTTCAAAGCTTGTAATTGCTGTAATTGG
	Fvb1_4488196	HG1	1BII	28.195	SNP	PHR		Fvb1	4488161	Affx-88812665	AX-89780271	GCAGGAATTCAACTTGATTGACAAAGGAGAGCTTG[A/C]ACCTCTTCAAGACCTTGTTGACTCTATTCTACAGC
	Fvb1_4276669	HG1	1BII	29.009	SNP	PHR		Fvb1	4276634	Affx-88812545	AX-89780230	ACTAACCAGAGAACGTTTACCTAGAAACTTGTACC[A/G]TCCACCAGGCACGGCTATGGGCTACTCATCCTCAG
	Fvb1_4395813	HG1	1BII	29.009	SNP	PHR		Fvb1	4395778	Affx-88812596	AX-89780245	GGAGCCCCATATGATCTTAAGGTCGATGATGATTG[A/G]CCCCCGGAACCAAATGCAACTTCCACAGGCTTCTC
	Fvb1_4318412	HG1	1BII	29.009	SNP	PHR		Fvb1	4318377	Affx-88812567	AX-89818392	GAAGAGATGAACATATTGACAACAATCTTCTTGAA[A/C]CCTGACAATGAGAAGGTATACTATCCAAATTCAGT
	Fvb1_4408482	HG1	1BII	29.009	SNP	NMH		Fvb1	4408447	Affx-88903909	AX-89854583	ATCTGATGATGATGAGGAGCAACAAGAGAGGCAGC[G/T]GGAGTCCAGTCCTAGGAGAGAAAATTCTGCAGATG
	Fvb1_4394789	HG1	1BII	29.009	SNP	PHR		Fvb1	4394754	Affx-88812594	AX-89875541	TTATAGTGAAATGTACTCACATCATAGAGAGTATC[C/T]CCTAGCTTCATTTTGATAGCACCACTTCTGTACAC
	Fvb1_4417239	HG1	1BII	29.034	SNP	PHR		Fvb1	4417204	Affx-88812618	AX-89780254	TGGAACAAATAATTACAATTTGCTTCTCCAACAGC[A/G]CCCCTGCAAACATTGCTAATACCTGCAATGTGTGA
	Fvb1_4596200	HG1	1BII	30.053	SNP	PHR		Fvb1	4596165	Affx-88812713	AX-89818449	CCTGTTGGTGGATCGAATCAGCTTCTTGTTCTCGG[A/C]GAAAATCTCGAATCGCCGCCTCATCTCCTCCAAGC
	Fvb1_4621265	HG1	1BII	30.598	SNP	PHR		Fvb1	4621230	Affx-88812734	AX-89818456	ATCTATGTAAGGAAGCTGTGCTATGTCTTTCTCTT[C/T]CACCCATCTCTCTCTCCCAATCACCCTGTCGAGCT
	Fvb1_4622512	HG1	1BII	30.598	SNP	PHR	TopHit	Fvb1	4622477	Affx-88812735	AX-89862723	AACACAAACATACGTACCTGAGTGAATCCTTTGAC[-/ACGT]ACTGTCATAGTTAAGCTTAACTTCAATATTAGGAT
	Fvb1_4626020	HG1	1BII	30.759	SNP	PHR	TopHit	Fvb1	4625985	Affx-88812738	AX-89806510	TTGTATTCGGCAAGAATCAATGGTATTTGAGGAGG[-/GTAC]GTGGTGAAGTTGGACTTTTCATGCAATGCATGAAT
	Fvb1_4697174	HG1	1BII	31.327	SNP	PHR		Fvb1	4697139	Affx-88812788	AX-89875613	TTTAGCATATGGACACCTTCACGTGTGGCTTGATG[A/G]TCTTGAGACCCTCATGAACAGCATGTTGGCCCAGC
	FAES0038	HG1	1BII	31.455	SSR	PHR	TopHit	Fvb1	4838904	-	-	CAGAGCTACACAATGCCATCA / CTCCAAAGACTCCGAATTGC
	CO816743	HG1	1BII	31.715	SSR	PHR	TopHit	Fvb1	4838904	-	-	CAGAGCTACACAATGCCATCA / CTCCAAAGACTCCGAATTGC
	Fvb1_4871280	HG1	1BII	31.976	SNP	PHR		Fvb1	4871245	Affx-88812875	AX-89780335	GTTGGATACAAGAAATCAGCCCTTGATTTAGCTGT[A/G]GAGTGTGCTGAGGCAAATCAAGGTAATATAGCTTA
	Fvb1_4879711	HG1	1BII	31.976	SNP	PHR		Fvb1	4879676	Affx-88812882	AX-89875648	TTGGACCATGGTGATTAGAGTCGATCTTGCATCAC[C/T]CTCTTCATAGACACTCGTAAGGTAGTTGTGAAGTT
	Fvb1_4890467	HG1	1BII	31.976	SNP	PHR		Fvb1	4890432	Affx-88812889	AX-89875652	TTCTCGTTCGGATCGATTGGTAGTGAGGTGCAGCC[A/C]TCAATCCCATTCTGGTCGAAGGGTGACAATGGGCA
	Fvb1_4811914	HG1	1BII	32.132	SNP	PHR		Fvb1	4811879	Affx-88812837	AX-89875634	AGATGAAAAATCTCAGCTTCTCTTGGGTATAAGGC[A/G]TGCTAATAGGCAGCAACCAGCTCTCTCTTCATCAG
	Fvb1_4817187	HG1	1BII	32.132	SNP	NMH		Fvb1	4817152	Affx-88812848	AX-89875638	CCCCAACAGCAACCACTTCACCTCCCTGAGGCTTT[A/G]TCTGAGCTGTAGTTGGAAGCAAAATTCCACCAGTA
	Fvb1_5451472	HG1	1BII	32.529	SNP	PHR		Fvb1	5451437	Affx-88813289	AX-89815291	TTGGTGACTTGGTGCTAACAAATTTTCACTTGGTA[A/C]TGCAGCTTGGTGGTTTCTTCATTTGGACTTATACG
	Fvb1_5017600	HG1	1BII	32.819	SNP	PHR		Fvb1	5017565	Affx-88813010	AX-89875698	CTTCCAGTTTGGTGAAGGATCTAGTTGTTTGTGAG[A/G]TTTGTGCTGAGGACAAGTCTGCAAACGACTTGTTT
	Fvb1_4996922	HG1	1BII	32.912	SNP	PHR		Fvb1	4996887	Affx-88812973	AX-89818554	ACAAGAGGATGGTTAAATCTTCCTGTTGGTTTCTC[C/T]ATGGAGCAAGAGATATACAAAGCAACCAACACATT
	Fvb1_5013486	HG1	1BII	32.918	SNP	PHR		Fvb1	5013451	Affx-88813004	AX-89875697	AAGGAGTCTATCAAGGCCTCTATTCTCAAATCCCC[A/C]GGTAATTTCATCGACCTTTCTGATGAAACTATGAA
	Fvb1_5244208	HG1	1BII	33.05	SNP	PHR		Fvb1	5244173	Affx-88813165	AX-89780427	ATCCCTTCAGCAATTATTGGAAGGAGGACAGGAAA[A/G]CATCTTCTATCTTATATTAATCGCACACGGTTAGT
	Fvb1_5254824	HG1	1BII	33.05	SNP	NMH		Fvb1	5254789	Affx-88813173	AX-89780430	AGGCCCAAGACACAAACCATAATCCAAATCATGTC[C/T]GGGTCGGTGCCGGTGCCCCGAGTCCCACCTTTCAA
	Fvb1_5265203	HG1	1BII	33.05	SNP	PHR		Fvb1	5265168	Affx-88813188	AX-89780434	ACATAGAATGTAGTTACCCTCTGGAAGCACAGCAT[A/G]TCCTCAAAAGTGAACTTTTCTCGGGGTTGAGGACC
	Fvb1_5037286	HG1	1BII	33.05	SNP	PHR		Fvb1	5037251	Affx-88813036	AX-89875709	AAGAAGTGGGGTGCCCAGGGTGGAAAGAGCAACGT[G/T]TTCTTTGCTAAAACCTTGGATGATCGGTTTATCAT
	Fvb1_5002631	HG1	1BII	33.406	SNP	NMH		Fvb1	5002596	Affx-88812989	AX-89780375	AAGAACAAGTGGAGGAGGTGTAAGAAATGCAAGTA[C/T]TATGTTGAGAAAGAAGAAGGGTGCATGTACATCAA
	Fvb1_5262476	HG1	1BII	33.406	SNP	PHR		Fvb1	5262441	Affx-88813185	AX-89780433	TTTATATGTGTTTGAAGAGCAACACAAATTTCCTC[A/G]CCCTGTGTGAAAAGGAGAAACACAATTAAGTAAAA
	Fvb1_4999751	HG1	1BII	33.406	SNP	PHR		Fvb1	4999716	Affx-88812979	AX-89818558	TGGTTCTTGATAATCCGGTGGATGAGTATCATGTG[C/T]TTAGCTCCAAGTGTCCTCATTGCAAGAGACTGGTT
	Fvb1_5352316	HG1	1BII	33.406	SNP	PHR		Fvb1	5352281	Affx-88813221	AX-89818664	TTTAACTTGCAGCCTTACTGATGAAGAGTATATGC[A/G]TTATGCAATTTCTGAAGGAAAAAGGTTCCAAGATT
	Fvb1_5234128	HG1	1BII	33.406	SNP	PHR	TopHit	Fvb1	5234093	Affx-88813157	AX-89847117	TCAAAATATATAACATAATGCATAGTTAGTTTGCT[A/C]GCTGTAATTGAACATTGAGAAGGTTACAGAAACTG
	Fvb1_5044388	HG1	1BII	33.406	SNP	PHR		Fvb1	5044353	Affx-88813049	AX-89875716	TTCTACACCCTCAGAAACAGAAGCTTTGCTGCCAC[C/T]ACTGCTTCCAATAGCTGCCTGTACCTAATGTAAAA
	Fvb1_5106647	HG1	1BII	33.406	SNP	PHR	TopHit	Fvb1	5106612	Affx-88813107	AX-89904288	CGCTAATCCTTCAACATTCTCTTCAGCGCTTGAAT[A/C]AATAGTTTCTGCAAGTCCCTCTTGATTGGCAGGAA
	Fvb1_5454800	HG1	1BII	34.078	SNP	PHR		Fvb1	5454765	Affx-88813294	AX-89875820	TTTTGTATACCCAGAGATGCAGCAAGCAATCTGTG[A/C]ACTATGACATCTGTAGAAAAACATACTTCTCAAGT
	Fvb1_5807444	HG1	1BII	34.383	SNP	NMH		Fvb1	5807409	Affx-88813545	AX-89780544	GAGTCCTTCTGCATCTGAAAGTGAATGTGAAATAT[G/T]ATTGCCGGTTCAATAAACTTGTACTCATTACCTGT
	Fvb1_5662453	HG1	1BII	34.383	SNP	NMH		Fvb1	5662418	Affx-88813454	AX-89847134	ATTCCATTAGAGAATAAAATGATACCTCGCTAATA[C/T]TCTGAGGATTGGAGATGAAGTTTTGCATGAGCTGA
	Fvb1_5637031	HG1	1BII	34.383	SNP	NMH		Fvb1	5636996	Affx-88813435	AX-89875864	GATGTTGGAGCGTGAAAGAGAAAGCATAGAGAGGA[A/C]ACCCTTCTTGGATATGAAGATCGAGACCAAAAGGT
	Fvb1_5758988	HG1	1BII	34.383	SNP	NMH		Fvb1	5758953	Affx-88904048	AX-89907178	TCTCGCCGCGGTGGTGAGGGTGCTTAGAGAGGCAA[C/G]TTTGATCACCAGCTCAATTTTGCAGTCACTACTTG
	Fvb1_5536516	HG1	1BII	34.383	SNP	PHR		Fvb1	5536481	Affx-88903886	AX-89910602	TCAATGAGTGGAAACAAATTCTTCTCTGGCAGTGC[A/G]TCTATCAAAGAATTTATCATTTCTCAAGGCGTGTT
	Fvb1_5522042	HG1	1BII	34.944	SNP	PHR		Fvb1	5522007	Affx-88813346	AX-89818708	GCATTGTTGGATGTTGCATTCTGTTGCTTCCTCTT[C/T]GATCGAGCACGCCTGTTCTGAAACCAATTATAAAC
	Fvb1_6077737	HG1	1BII	36.984	SNP	PHR		Fvb1	6077702	Affx-88813763	AX-89780613	ATGAAAGCTATCCCAGAATATGTACTTGGACACAT[C/T]GTCACAAGTACCAGGGGAGGCTTTGTTACACAAAG
	Fvb1_5950683	HG1	1BII	36.984	SNP	PHR		Fvb1	5950648	Affx-88813665	AX-89818809	AATACCTGAAGAAGGACTCTAGCAGGTTTGAATGG[A/G]ATCTCAACCTGCTTGGGAGCACTGTTCTCCCAATC
	Fvb1_6151088	HG1	1BII	36.984	SNP	PHR		Fvb1	6151053	Affx-88813826	AX-89818852	AAATAAAGACTAACCCTTTGACAAGCTCAAGTAGT[C/T]GAGGGTACAATTCTGTGTCCCTTATCTTGATGATC
	Fvb1_6150144	HG1	1BII	36.984	SNP	PHR	TopHit	Fvb1	6150109	Affx-88813823	AX-89904301	GGTGCCATTCTTCACAGAATGTGTAAATTCTTGAT[C/T]CTTGACTTGTTTTTGGTAACGGATTTCTCCTAAAC
	Fvb1_6174314	HG1	1BII	36.984	SNP	PHR	TopHit	Fvb1	6174279	Affx-88813841	AX-89904302	AGTATGCGTAGGCCTTGAAGAGACTTCGGTTGATT[C/G]ACACGTTTCCTAGTGTATGCATTGCCATTCTCCCT
	Fvb1_5959964	HG1	1BII	37.044	SNP	PHR		Fvb1	5959929	Affx-88813670	AX-89818810	TCAGAAGTCTACCACAATGCCATCACATGTTTCAC[C/T]TGCCATGTATAGATAAGTGGCTCCTGAGGCATGGT
	Fvb1_6023834	HG1	1BII	37.882	SNP	PHR	TopHit	Fvb1	6023799	Affx-88813737	AX-89867545	GAAGATCTATAAATCATGGCATCTTAATAAAAAGA[A/T]TCTCTGATATGTACTATTGAGTAGTTAGTTAATTC
	Fvb1_6372215	HG1	1BII	40.807	SNP	PHR		Fvb1	6372180	Affx-88813972	AX-89818921	ATGCAAGCGGTTCGAAGCTTATTTAGTGATGTGGC[C/T]ACTTTTGGGTTCATGAACTTCACAACCCATACAGT
	Fvb1_6369405	HG1	1BII	40.807	SNP	NMH		Fvb1	6369370	Affx-88904054	AX-89854701	GTGGCAAGCTGCAATAGTTCTATTCTCAACGGCTC[A/G]TCATATTCAGCAGAAACCTGAGTGGAATAAATGAG
	Fvb1_6367150	HG1	1BII	40.807	SNP	PHR		Fvb1	6367115	Affx-88813963	AX-89876045	GTAGTTTCACATCAGGTGGAGTGGTAGCCGCTTCC[A/C]GAGGAAAAGCAACAAAGACCATTTTCAACATGGAG
	Fvb1_6370354	HG1	1BII	40.807	SNP	NMH		Fvb1	6370319	Affx-88813968	AX-89876049	GGCACAAGGCGTAAAACTTACCTGCACCAAGTCCA[A/G]CTCCTGTTCATTCTGCAAACGTGATAGTCTTGCGT
	Fvb1_6351836	HG1	1BII	41.335	SNP	PHR		Fvb1	6351801	Affx-88813938	AX-89780667	CTCCATCATCGGCGATCATCAAACTGAGGAGTCTC[A/C]GAGCCAAGACCACACCGGGGTCCGGCGAGGCTCTG
	Fvb1_6364053	HG1	1BII	41.335	SNP	NMH		Fvb1	6364018	Affx-88813955	AX-89818914	TGTAGTAAATCATACCAGACAGACATGTTATCCCA[G/T]TCATTAGGAGTTCTCAATCTCCAAGTTTCAAGGAT
	Fvb1_6514275	HG1	1BII	42.271	SNP	NMH		Fvb1	6514240	Affx-88814087	AX-89780705	CGTGTCGTTAGTAGGGGAGTATTGATAGGAATTAC[C/T]ACGTTTAACGTTGTAACTATAAAGCTTCAGAGTCT
	Fvb1_6503003	HG1	1BII	42.271	SNP	PHR		Fvb1	6502968	Affx-88814070	AX-89818951	GGGAGTTCTGATCGTTTGTGGTGGTTCCAAGTTTG[C/T]ACTGAAGTTGCCTATTTTCAGGTGGCACCTGCAAA
	FAES0378	HG1	1BII	42.271	SSR	NMH		Fvb1	6640395	-	-	GGTGGGAATTTTTCTGGGAT / GCCAACCTAACCTCCCTTTC
	Fvb1_6450994	HG1	1BII	42.31	SNP	PHR		Fvb1	6450959	Affx-88814028	AX-89780691	TGATAGAACACAAGGCATGAAGCGTCCATTCCATA[C/T]GAGAGTAAGCTTTTCTTTATTTCTTTTTGTTGTTC
	CO818048	HG1	1BII	42.914	SSR	PHR	TopHit	Fvb1	6455002	-	-	GGGGGAGAAGGACAAGACTC / CGGAGCAGTAGCTGCCTTAG
	FVES0454	HG1	1BII	42.982	SSR	NMH	TopHit	Fvb1	5346289	-	-	TGGGTTTCTGTTTGTCTCCC / GGCCTAGTGGGTTACTGGGT
	FAES0388	HG1	1BII	42.982	SSR	PHR	TopHit	Fvb1	6454995	-	-	AGCTGAAGAACTCTGAGGCG / CAGCAGCTGCCTTAGTCTTAGT
	Fvb1_6642277	HG1	1BII	44.386	SNP	PHR		Fvb1	6642242	Affx-88814162	AX-89780728	TGTTCTCAAGAGAGAATTTGAAGAGTTCATCAAAG[A/G]CTTGATCTGCTTACCTATCAAGCTCCCTGGAACTA
	Fvb1_6644331	HG1	1BII	45	SNP	PHR		Fvb1	6644296	Affx-88814164	AX-89818982	ATTCCAAAAGGATGGTGTGTTTTGGCGTCTTTCAG[C/T]TCTGTCCACATGGATGAAGAGAACTATGAACACCC
	Fvb1_6644787	HG1	1BII	45.405	SNP	PHR		Fvb1	6644752	Affx-88814167	AX-89818985	CTTTTTCTTGCAGATGGGTAGCTGAGAAAGATGAC[A/C]TTGTCCACTTTCCGACGGTCAAAATGAAGAGGAAG
	Fvb1_6819026	HG1	1BII	46.98	SNP	PHR		Fvb1	6818991	Affx-88814289	AX-89780758	TGGGAATATTCTGACCTGAATATTATGACACAAGG[C/T]AGAGTTTTGACTCCTAGCTTGGTGACAAAGAAGGG
	Fvb1_6852807	HG1	1BII	46.98	SNP	PHR		Fvb1	6852772	Affx-88814311	AX-89780761	CTCCACAACCAGAATAGAACGATTTGAAGTAGACA[A/C]CAACACCCTCCTCAATTCCGAGTTGTCATAAACAC
	Fvb1_6845472	HG1	1BII	46.98	SNP	PHR		Fvb1	6845437	Affx-88814304	AX-89819047	AATCTGAAGGTTGCCAAGTTTCTCAAGTGAATGTG[G/T]AAGTTGAATCAATGGATGTGTGTTGCTTACTCTAA
	Fvb1_7033691	HG1	1BII	46.98	SNP	PHR		Fvb1	7033656	Affx-88814456	AX-89819108	GCACTGGATGTCAATGGAACCATTACTTGCATCGA[A/C]ATTTGTTCCTGCCAGAAATTGTTAAAAACAAAATG
	Fvb1_6870912	HG1	1BII	46.98	SNP	PHR	TopHit	Fvb1	6870877	Affx-88814320	AX-89847162	AGCAGCAGGACTATTGTTGGTTTTGGAGGACTTCA[A/T]GGCTATGTAGCGCCACTGGAGCTCAATGCCATGAA
	Fvb1_6877312	HG1	1BII	46.98	SNP	NMH		Fvb1	6877277	Affx-88814327	AX-89876184	CACAAGCTGTTCCTGACAGACGAAAAAGGATTAGC[A/G]TTTTTTGCAAGTACTTGGCTTGGGTTATTGCTACT
	Fvb1_6852496	HG1	1BII	46.98	SNP	NMH	TopHit	Fvb1	6852461	Affx-88814310	AX-89904308	TCTAATCTCTCCTTGTGATTGGTGGTGAACACAAT[A/T]ATCCGCTCATCGCCGCAGCATGACCACAGCCCATC
	Fvb1_6882738	HG1	1BII	46.987	SNP	PHR		Fvb1	6882703	Affx-88814336	AX-89780767	ATTGCAGAAGTTGCTCATATAAGCTGACTGCAAGT[C/T]CTCTTAGGTAAGATGTAGTGACTTCCTGTGCGTAT
	Fvb1_6889056	HG1	1BII	46.987	SNP	NMH		Fvb1	6889021	Affx-88814346	AX-89780771	TTGATTCCGAGGTAATTGGCTGCAAGAAGCCTAAA[C/T]CCAGTTGGAGTGCAGTAGGACATGTTAACATGAAC
	Fvb1_7037719	HG1	1BII	46.991	SNP	PHR		Fvb1	7037684	Affx-88814462	AX-89876229	CTGTTGGCTCTTTCACTATCTCCTTCAAGAAGTCC[A/G]CTACTTGATCTTTCCAAATCATGGCATCATATTCA
	Fvb1_7002654	HG1	1BII	47.735	SNP	PHR	TopHit	Fvb1	7002619	Affx-88814410	AX-89860674	TCTACAAGCTTTGTTTCACATAGAAACACATTTTT[-/TCC]CCCAAAAATTCCCAAAACCGCAAACCTTGTTCAAA
	Fvb1_6905938	HG1	1BII	48.031	SNP	PHR		Fvb1	6905903	Affx-88814355	AX-89780773	GTATCTTTAGCTCCGAAGTTTACCATATCCAAAGC[C/T]CCGACGCTCAGGACTAAAGGTATACCTTTCTCTAA
	Fvb1_6732427	HG1	1BII	49.019	SNP	PHR		Fvb1	6732392	Affx-88814237	AX-89819017	TTCCTGCTGTATAACAAGACAGATTATCTGGTAGC[C/T]CCACCTGGGATGGAGCTTATAGATTATCTGGAGAC
	Fvb1_7017671	HG1	1BII	49.4	SNP	PHR		Fvb1	7017636	Affx-88814433	AX-89780792	GCCTTGCCGATTTCTGGATCGCAGGATCGTAACAA[C/T]ACAGCTCATTGGAAAAATAATCATCCCCTAAAATA
	Fvb1_7024689	HG1	1BII	49.4	SNP	PHR		Fvb1	7024654	Affx-88814452	AX-89876223	AACTCGGGGTCATCAGCACATACTGCAATAATCTT[A/G]TCATCCTTCTCACCCTGGAACAGAACTCATGTCAT
	Fvb1_7105957	HG1	1BII	49.857	SNP	PHR		Fvb1	7105922	Affx-88814511	AX-89876247	GGATTGAACCCCAAAGTGGTTGGCATCCCTAAAAT[C/T]TTATCTTGGCCAGCTCTAATCTCCATTAAATCTGT
	Fvb1_7141550	HG1	1BII	51.422	SNP	PHR	TopHit	Fvb1	7141515	Affx-88814519	AX-89847168	AGCTTTTGGATGACAAGATTAGGTGATTGAGACGC[C/G]GAGATGTATAAGCTTTTGCTTGATTGCAGGAGTGT
	Fvb1_7220685	HG1	1BII	52.317	SNP	PHR	TopHit	Fvb1	7220650	Affx-88814581	AX-89904311	ATAATTTACATACCCAGCCAATCACTTCCCTTCAC[A/C]GTGTCATACATGTGCCACCTCCAGTCATCCTCAGT
	Fvb1_7230842	HG1	1BII	52.442	SNP	PHR		Fvb1	7230807	Affx-88814589	AX-89780837	TGCTGCTTCTTTCTCGTGATGAGAATGAGGAAGAG[G/T]AACAGAGCTAGGATTGAGGGAAGAGCACAGAGGAT
	Fvb1_7216943	HG1	1BII	52.647	SNP	PHR		Fvb1	7216908	Affx-88814568	AX-89876271	CTAATGTGTTCATGTGAACCGGTCTGTAGTCTAGT[C/T]GAACCTTCTCATTTTCCCAGTATCTGCAAAGAGAA
	Fvb1_7218927	HG1	1BII	53.25	SNP	PHR		Fvb1	7218892	Affx-88814574	AX-89819151	ATTTCCATAGTCATGGATCTTGACACAACATCTCT[A/G]GAAGCAAGATCTTTTGCTGTTGGGGCATATCGTTC
	Fvb2_26110050	HG1	1BII	56.169	SNP	NMH		Fvb2	26110015	Affx-88829076	AX-89782597	TAATCCAGTCTCCAAAATGATTTCTAATAACACCA[A/C]CAGCACCTATTTTACCAGAAGGAGAAGTCCTAGTT
	Fvb2_8580547	HG1	1BII	56.169	SNP	PHR		Fvb2	8580512	Affx-88821399	AX-89783493	CTATATGCAAGAGCAGCTCTCTCACACTTGCAATA[C/T]GCTTGAATTAGCACTTTAAATATATAAGCATCTGG
	Fvb4_14195069	HG1	1BII	56.169	SNP	NMH	TopHit	Fvb4	14195034	Affx-88850387	AX-89804341	AGGATTCAGCATTCTAGATGACTACAACAGTGATG[-/ATA]TGCCTTTTGACGATGATTATTTAGAGGTTAGCAAA
	Fvb1_9440992	HG1	1BII	56.169	SNP	NMH		Fvb1	9440957	Affx-88889640	AX-89841523	ATGCTCCATTGAAGGAACTAAAGAAGAATTTTCTC[A/G]AGGATGGGGTGTCAATGCTTGTACTGACCGGTCCC
	Fvb1_9438311	HG1	1BII	56.169	SNP	NMH		Fvb1	9438276	Affx-88889648	AX-89841528	GAGTTGCCAAATTCGATCAGGAGCCTCAAAATGCT[A/G]TACTTTCTGGACATCTCTGATTGCTGCAGTATTAA
	FVES0849	HG1	1BII	66.497	SSR	PHR		Fvb1	7210231	-	-	GCTCAGCCATTATGCAGTCA / AATGAAGCTCCTGAGTCCCA
	FAES0200	HG1	1BIII	0	SSR	PHR	TopHit	Fvb1	8903002	-	-	TCTCCTCATCCCAGCCTCTA / GAAAAGGTCCTCATTTCCCC
	FVES3027b	HG1	1BIII	5.437	SSR	PHR		Fvb1	18289138	-	-	CACAGAACGGGGACAAGAAT / AGCCTTCTTCGTAGCTTCCC
	FVES1438	HG1	1BIII	10.396	SSR	PHR		Fvb1	16746429	-	-	GAAGATGCTTCACGCAAACA / CCTTCTGGCCTCTCTCAATG
	Fvb1_10519513	HG1	1BIII	13.493	SNP	PHR		Fvb1	10519478	Affx-88889017	AX-89798353	TTCACCTTGTAGGTCTCTAGATCAATCGGAGATGT[A/C]TACTTGAAGAAACCTGAGTTTAACAGAGATCCGCT
	Fvb1_10470731	HG1	1BIII	15.212	SNP	PHR		Fvb1	10470696	Affx-88889058	AX-89841280	CACTCACTCGGAATAAGTAATTTTCAGGAGATAGA[C/T]CAAACTTTTTCCCATTGCCAAATATCATGTCAACT
	Fvb1_10535527	HG1	1BIII	15.64	SNP	PHR		Fvb1	10535492	Affx-88889007	AX-89798351	AAGATTCTTGTCATTCAAAAAATTACAAAAATCGA[G/T]CATATACCTGTTAGTAGTTGCTATGCCTCCTAATT
	Fvb1_10564887	HG1	1BIII	16.721	SNP	PHR		Fvb1	10564852	Affx-88816821	AX-89816477	CTTCTAACATGAAAGATGATGCTTTACAGCCTTTC[C/T]CTTTTCCAGTATAGAAATGACAAAAGGTATGAGAG
	Fvb1_10731198	HG1	1BIII	16.721	SNP	NMH		Fvb1	10731163	Affx-88816882	AX-89816498	TTTTCCATGAACATGGTTTAGGTGGCTGAGCTGGG[C/T]GAGGAGAAAGAGATAGTGGGGATGGTAAGAGGCTG
	Fvb1_10997018	HG1	1BIII	19.495	SNP	PHR		Fvb1	10996983	Affx-88817041	AX-89816553	GGTGTAGTGTGGATATAAGAAGGGTATAACCTTTC[G/T]GATGGTGATGCACTTCTAGAACCTGTGACAAACAT
	Fvb1_10997755	HG1	1BIII	19.519	SNP	PHR		Fvb1	10997720	Affx-88817043	AX-89778863	GATCTAATATAACTTACCTGTGAAAGCATAAGAAC[A/G]GCTACGAACCGGATTGTCCACAAAACAAACAGAGA
	Fvb1_11070789	HG1	1BIII	19.519	SNP	NMH		Fvb1	11070754	Affx-88817068	AX-89778870	CCTTAACAGTTGCAAATGTAAAGTTGTTTGAGTAT[G/T]CAACGGAGTATCTGCACACAGCAAACGACAGTAAG
	Fvb1_10941759	HG1	1BIII	19.519	SNP	PHR		Fvb1	10941724	Affx-88817002	AX-89873636	TGAGAAATGCAGGAACAATTTCTTTTGAGTCCACC[A/G]CATTTGAGAAAATAGCAAGGATGGTAGCTGGAGAA
	Fvb1_11076068	HG1	1BIII	19.519	SNP	PHR		Fvb1	11076033	Affx-88817075	AX-89873664	GCCATGCCACCGTAGTCGAATCGAGTGGAGCACTC[A/G]GTCATGCTCTTGATGTAGAAATCCCTCGCCTTAAT
	Fvb1_11218382	HG1	1BIII	20.6	SNP	PHR		Fvb1	11218347	Affx-88817111	AX-89816575	TGATGTGTTTGATGATGAGTTCTTGGAGTTCACAC[A/G]GCTACTGGTGTTGGTTAGGACTTCTCCCAAGGGAC
	Fvb1_11246299	HG1	1BIII	21.171	SNP	PHR	TopHit	Fvb1	11246264	Affx-88817123	AX-89846870	AGAGTAAACAAAATCAGCTATGGCATGACCAATGC[G/T]AGGAGAAATGTGCTCGGAACTGAATGATTCCAATG
	Fvb1_11703112	HG1	1BIII	22.365	SNP	PHR		Fvb1	11703077	Affx-88817294	AX-89778955	CAAATCTAGAAACTTACACATCCGCCATAGACATA[A/G]CCTATAGCAACTCCAGTTGGTATACACATGTAAAA
	Fvb1_11710204	HG1	1BIII	22.365	SNP	NMH	TopHit	Fvb1	11710169	Affx-88817303	AX-89803115	GTCTTTTGCAAGGTGCCATTAAATACTTCAGCTAG[-/ACT]TTCTTTATTATCCATGACCAGCCTTCTCAAATCAG
	Fvb1_11702124	HG1	1BIII	22.825	SNP	PHR	TopHit	Fvb1	11702089	Affx-88817293	AX-89803114	GTGGAGCCAGTAGGAGGTAAACCTAAAGTTACAAA[-/TTTT]GTCACAGGTTAAAATTCTGATGGATCATAAAAAAA
	Fvb1_11872513	HG1	1BIII	23.088	SNP	NMH		Fvb1	11872478	Affx-88817363	AX-89778981	AGCTCACTGAAGTTAGTCCATCAACCTTCAAAGCC[C/T]TAAAAGTTACAACAGAGTATGAATCTATTTGTCTC
	Fvb1_11795065	HG1	1BIII	23.088	SNP	PHR		Fvb1	11795030	Affx-88817330	AX-89816655	TAAGCCAATGGCATCAGAGCCCTTCATTATCTTCA[A/G]CCTCTTGCATGAATCAATAAACATCCTGTGATAAA
	Fvb1_11882197	HG1	1BIII	23.088	SNP	NMH		Fvb1	11882162	Affx-88817368	AX-89816675	GTACCCACTTGAACTTCAAGGAGCTCTAGCTTCCG[C/T]TCCAAGGTATCAAGCTTCTCATTCAGCGATGCCAA
	Fvb1_18129091	HG1	1BIII	23.088	SNP	PHR		Fvb1	18129056	Affx-88817465	AX-89816718	GTTCTTTTGACAGATCCAAGCAATCCTGAGTTTAG[A/G]GGAGAGGTAGATGACAAGTACCAGTACTCAATCGA
	FAES0245	HG1	1BIII	23.681	SSR	PHR		Fvb1	12428491	-	-	TCGAAATCGCTCTGGAACTT / TCTCTCTCTCTCTCCGCTGC
	Fvb1_11587962	HG1	1BIII	24.461	SNP	PHR		Fvb1	11587927	Affx-88817251	AX-89873732	GTTAACGAAGGTAACACATCGTCTTCATTGAACCC[A/G]ACCCGTTGAAATGAGGTCACACTGTAAAGCCTTTT
	Fvb1_18134492	HG1	1BIII	24.76	SNP	PHR		Fvb1	18134457	Affx-88817468	AX-89816719	CCGGAAATGAAGATGGAACAAATTAGAATGGTTTA[C/T]AAGCTTCAACATGAGAAGTAAGTAGAAAAAGAGCA
	Fvb1_11748141	HG1	1BIII	24.987	SNP	PHR		Fvb1	11748106	Affx-88817326	AX-89778964	AGCTAAAATCTGGCGTTTTCGAAGCCGTGTAAATC[A/G]CTGACTCTGTTCATCGACTTTCTCATTATCGCCAC
	Fvb7_21802175	HG1	1BIII	26.372	SNP	PHR		Fvb7	21802140	Affx-88901622	AX-89845209	TATAGGAGTGGCTGTGGGATCTGGGTGGCAATCAT[A/C]TGTGGCATACATAAACTTGGGTTGCTATTATCTAA
	Fvb1_16577481	HG1	1BIII	27.152	SNP	PHR		Fvb1	16577446	Affx-88818131	AX-89817017	TGACCTCAATGAATGAGATTGCAGCTGATGTGTAT[A/G]AAATGGTGGGAAGGATTCAAGAAGAGGCCGAGTTC
	Fvb1_17021213	HG1	1BIII	28.142	SNP	PHR		Fvb1	17021178	Affx-88818333	AX-89779246	TTTGGAATGATATTTATCTGGCTTAAAATTGCAGA[A/G]ATTAAACCGGGGGAGCCTGTTTTGGATTGGCCTAC
	Fvb1_17000342	HG1	1BIII	28.384	SNP	PHR		Fvb1	17000307	Affx-88818328	AX-89779244	TCCATCATTTTTCTCACACTAATAGCATCATCCCA[A/C]CTTCCAATGGAACTATAGAGATTGGAAAGCATTAC
	Fvb1_16784341	HG1	1BIII	28.384	SNP	PHR	TopHit	Fvb1	16784306	Affx-88818242	AX-89846945	ATTGAGGGTGAACAAGATGGGGTTACCTTGGAGCT[C/T]GATACTTCTGGTAAGAGTGAAGAAAATGGATCAGA
	Fvb1_16635332	HG1	1BIII	29.474	SNP	NMH		Fvb1	16635297	Affx-88818165	AX-89817029	GTTCCGTGCTTGACAATAAAAGCCATAGCTTCTGG[C/T]GTTGCCAAGGATGCTGCCATTATAAGATCTCCCTC
	Fvb1_16635368	HG1	1BIII	29.474	SNP	NMH		Fvb1	16635333	Affx-88818166	AX-89817030	GTTGCCAAGGATGCTGCCATTATAAGATCTCCCTC[A/G]TTTTCTCTATCTTCATCATCCACAACAATTACCAT
	Fvb1_16625158	HG1	1BIII	29.474	SNP	PHR		Fvb1	16625123	Affx-88818154	AX-89874141	CCATCACGATGGCAAAATTTCACCTTGAAGCAGTC[A/G]GACCTAAGTTTCTCTTCATCATTACCAACCCTGCA
	Fvb1_17105911	HG1	1BIII	29.98	SNP	PHR		Fvb1	17105876	Affx-88818381	AX-89779263	TGGAGGTCCTGCTCCTGGTAGAGGTCTCAATAATC[A/G]GAGTCAACAGTACGGCCGGCAGCAATAGTAACAAC
	Fvb1_17075770	HG1	1BIII	29.98	SNP	PHR		Fvb1	17075735	Affx-88818352	AX-89817100	TTGTATTGATCTCTTGCTTCAGGAATCTGAACCAT[G/T]GACTTCACCCTAGCAAGTGCATTTTGCAACCTTTC
	Fvb1_17076555	HG1	1BIII	29.98	SNP	PHR		Fvb1	17076520	Affx-88818353	AX-89817101	ATATCCAATTTAAGAGATGAAATGTGGGCACTCAA[A/C]GAAGATGCTGCAAGATAACCAGCAATTCCTTTGTA
	Fvb1_17208870	HG1	1BIII	29.98	SNP	NMH		Fvb1	17208835	Affx-88818404	AX-89817122	TGCAAAGAATTGTGGAATATTTCTTGACGCATGAG[C/T]ATCAACAGCAAGAGAAGACGGGTAAAAGCAATGTC
	Fvb1_17333023	HG1	1BIII	29.98	SNP	NMH		Fvb1	17332988	Affx-88818464	AX-89817145	CTTGGTGCTTTTCTCTGGGCTGCCGCCACTTTCCT[C/T]GTCGGCTTCTCCTCCACCTTCCTTCAGGTCTATAT
	Fvb1_17334330	HG1	1BIII	29.98	SNP	NMH		Fvb1	17334295	Affx-88818465	AX-89817146	TCAGTAATCAAAATTCCTACTTTTCAAATACTCAT[C/T]GCTCAGGGGGTCTTTGGATCATTCCCCTGGTCAGG
	Fvb1_17393842	HG1	1BIII	29.98	SNP	NMH		Fvb1	17393807	Affx-88818489	AX-89817154	ATATCCAACACGTACCTTTCTTCCTTGGGAGAGTC[C/T]AAGCTGTGGGTACTCCTTCAAAACTGATCTAACTT
	Fvb1_17232050	HG1	1BIII	29.98	SNP	PHR		Fvb1	17232015	Affx-88818420	AX-89874249	TATCTCAGGAAGGCATAGACGCACTTGAAGAAGTT[A/G]TCTACCATATTGAGACATATGATGTGACCTCTATC
	Fvb1_17467082	HG1	1BIII	31.259	SNP	PHR		Fvb1	17467047	Affx-88818513	AX-89779287	GTGGAAGCAATTCATCATCCCTCATTTTCTCAATC[C/T]GCTTCGAGATTGAATTAACAGCATGAAGTGCCACT
	Fvb1_17467200	HG1	1BIII	31.259	SNP	NMH		Fvb1	17467165	Affx-88818514	AX-89817166	AATCTGACTGCTACAATCCTTTGCAAATTGATTCC[C/T]AAGTTGATCACACTTCACATCATACACCTTCCAGA
	Fvb1_17483545	HG1	1BIII	31.259	SNP	PHR		Fvb1	17483510	Affx-88818530	AX-89817168	TTCTTCTTCGACTTGGAAGTTTCTCCTGCGTAAGA[A/G]TCTGAATTATGGGAATACTTGTAAGTGGGGGCAAA
	Fvb1_17518439	HG1	1BIII	31.259	SNP	PHR		Fvb1	17518404	Affx-88818551	AX-89817177	GACCTGCTGATTCAAAGGAGCTCCTCTCATTTGCT[A/C]AAGGCCTCAAAAAGGTAGTCATAGATGTGCATTAC
	Fvb1_17580980	HG1	1BIII	31.259	SNP	PHR	TopHit	Fvb1	17580945	Affx-88818567	AX-89846972	CATGTTGTTCTCTGGAGCCAAGCCAACACAAGCCC[G/T]GAGTATGTTCTCAAGCATTGCCCTCTGCTTTGAGA
	Fvb1_17560317	HG1	1BIII	31.259	SNP	PHR	TopHit	Fvb1	17560282	Affx-88818561	AX-89860547	CTGAACACCAAGCCATTTGCATAAACTCAGACAAC[-/TGT]TGTCGTAATTCTTTTAGCTTCTTTGCTGTGTTATT
	Fvb1_17688033	HG1	1BIII	31.259	SNP	NMH		Fvb1	17687998	Affx-88819101	AX-89874490	AAGTAGTACTGCCTCACAAAAAGCTTGTGCCACTG[C/T]TTTCTTGCTGTAAAAGTAAAATTAATAACAATGAT
	Fvb1_15571623	HG1	1BIII	31.768	SNP	PHR		Fvb1	15571588	Affx-88816655	AX-89778763	CTTCATAAACTCAGCCGTATCATCAACTGCAGTCA[C/T]GACTTACAATGTGGCCGATTTAGGAGCCAAACCAG
	Fvb1_17983357	HG1	1BIII	31.768	SNP	PHR		Fvb1	17983322	Affx-88817402	AX-89778989	AGAGGGTATGCACATCAAAGAGAATGCTCAAAAAG[A/G]TAGGTGCATTCTCAAAGGACCCTATTCCTGATACG
	Fvb1_15616281	HG1	1BIII	31.768	SNP	NMH	TopHit	Fvb1	15616246	Affx-88816671	AX-89803093	TCGAGGGCGACATTGAAGAGAACTAGAGAAGCTTC[-/ATG]ATGAGCTTCGATCGTCACCTAGATTGGTGCTTGAA
	Fvb1_15522186	HG1	1BIII	31.768	SNP	PHR		Fvb1	15522151	Affx-88816640	AX-89816399	CCATCAATGGAGCTGGTATTAAAGAAGATCCTCAC[A/G]CTCCATGCCAAGTTAAGCCTGCTGATGCCGAGGGA
	Fvb1_15634074	HG1	1BIII	31.768	SNP	PHR		Fvb1	15634039	Affx-88816674	AX-89816407	GTGCTTTAGATGATCAAGATACAAGGGCTACACAA[C/T]ATGGCCGGAGTAAGAAGGTCCATCCGGGAAATTCT
	Fvb1_15733095	HG1	1BIII	31.768	SNP	PHR		Fvb1	15733060	Affx-88816746	AX-89816449	GATGAGGAAGGTTCTGGGAGAATATTTTTTGGTGA[C/T]CAGGGACCAAGTACTCAACAATCTACATCCTTCCT
	Fvb1_17958581	HG1	1BIII	31.768	SNP	PHR		Fvb1	17958546	Affx-88817390	AX-89816681	TTTTGTTCTTCCTTTTCCTCTGCTGTAGTTTACAT[G/T]GTGGCGACCCTTACAAGTACAACATGCTCCCTCCT
	Fvb1_18403922	HG1	1BIII	31.768	SNP	PHR		Fvb1	18403887	Affx-88817515	AX-89816754	CTTCTCCCAAGCAGCATTTTGACTTTCAATCCAAG[A/C]TGCCTTTGCAATATAATACTCAGAATAATTTCCCT
	Fvb1_15722912	HG1	1BIII	31.768	SNP	PHR		Fvb1	15722877	Affx-88816714	AX-89873522	ATACAAAGGTTCAAGATTCAGAGCCTCCAACACCA[C/T]ACACTCTCATAAAAATGGGATCAAGGTCAGTCCAA
	Fvb1_18492399	HG1	1BIII	31.768	SNP	NMH	TopHit	Fvb1	18492364	Affx-88817560	AX-89873874	GGCAGGACAGAAATTATTTGATAAGGTGGTGGATA[A/G]GGACCTTATTTCATGGACCACAATGATAGCAGGGT
	Fvb1_17484032	HG1	1BIII	32.527	SNP	PHR		Fvb1	17483997	Affx-88818532	AX-89817170	TGGTCAGCTATTTTTTCGCAAGGAAGACGATTTGG[A/G]TTCTTGCAAATCTTGGGGAATTGTGTGGCCTTAAG
	Fvb1_17484361	HG1	1BIII	32.527	SNP	PHR		Fvb1	17484326	Affx-88818533	AX-89817171	GACACAAGAATCTCAGGTTTTACTTACCTTGTTTC[C/T]TAGGTAACCCATTATTCCTCTTCCTACAGTAGAGA
	Fvb1_17484470	HG1	1BIII	32.527	SNP	PHR		Fvb1	17484435	Affx-88818534	AX-89874292	ACCCAAACTGATACGAAAATCCCCACCATCTTCTT[G/T]CTTGTTAGAAGAGAGTAACTCATCTCGTTTGAGGA
	Fvb1_15488338	HG1	1BIII	32.782	SNP	PHR		Fvb1	15488303	Affx-88816616	AX-89778754	CCCCCAGATTCCCAATTATGGCATTCTCGCCAATC[C/T]CTGTTGCCCACCTTGGCACGAATGCTACTTGTACC
	Fvb1_18001414	HG1	1BIII	32.782	SNP	PHR		Fvb1	18001379	Affx-88817422	AX-89778992	ATGCTGCTTCTCAAGAAAAAGAAATATGCAGCTGT[A/G]AAAGAGATAACGAAAAACGAGAAAAAATATGAGGT
	Fvb1_15698630	HG1	1BIII	33.035	SNP	PHR		Fvb1	15698595	Affx-88816696	AX-89816417	TACTTTTCTATCCAACAAGAATTCATACCACTAGT[A/G]ACATTTCCAAAAACGTAGAAGATCGTAGTTGGTAG
	Fvb1_15202518	HG1	1BIII	33.035	SNP	PHR		Fvb1	15202483	Affx-88816518	AX-89873457	GATGAAGAATGTACAAGGAAGAGTGATATGTATGG[A/G]TCTGGACCACCTAGGGAAGATTCAAAGGAAAGATA
	Fvb1_19085820	HG1	1BIII	33.983	SNP	PHR		Fvb1	19085785	Affx-88817776	AX-89779094	ATTTCTCGTAAATCTGCAATCAAAAGTTTAAGTGA[C/T]GGTCATCAGCCTTCTGGTGATCAGCTACCATGGAA
	Fvb1_19088782	HG1	1BIII	33.983	SNP	PHR		Fvb1	19088747	Affx-88817777	AX-89779095	ACCATTTCAGATCTCTATTTTCAAGAAAAACTTCC[C/T]GTAACATTGTCATATGCTCAAGCTTCAATTTTGCT
	Fvb1_19103807	HG1	1BIII	33.983	SNP	PHR		Fvb1	19103772	Affx-88817787	AX-89779098	TCACTGTAGTCCAATTGCATGCCATACAAGAAGAG[A/G]AGGCTCTTTGGATCGCAAACTGCAAAAAACAAGAA
	Fvb1_18927486	HG1	1BIII	34.586	SNP	PHR	TopHit	Fvb1	18927451	Affx-88817656	AX-89846908	GGTGACCTTTCACAATCTTGATAAAAACCTTCTAT[C/T]ACAAAACCCTTCATTTATAGAAGTCTGTTTCTCCA
	Fvb1_18937194	HG1	1BIII	34.96	SNP	PHR		Fvb1	18937159	Affx-88817658	AX-89779055	ATTTCTAGCACCCAAATCAGATAAAAGATGAAACC[C/T]CACAGACCCGTTTCACCACCCTTCTTTCTTCTTCT
	Fvb1_18825341	HG1	1BIII	34.96	SNP	PHR		Fvb1	18825306	Affx-88817618	AX-89816794	TATACACTCCGTCAGCAGAATCCTGTAGGACATAC[C/T]GTACCCATACATCTTCCTGTGATCAATCAAGTGTT
	Fvb1_19018681	HG1	1BIII	34.96	SNP	PHR		Fvb1	19018646	Affx-88817712	AX-89873942	GCATTTGCCAAGCAGCCAATTGAATTACTACAGCT[A/G]CTTTCCCTTAAAGCACAAGAATCATTTGAGGAGGC
	Fvb1_18737953	HG1	1BIII	34.96	SNP	PHR		Fvb1	18737918	Affx-88817596	AX-89904149	GTTATTAAGTATTTAATGGAGGATTTAGAAGTTCC[C/T]GAGGATTTACAAGTATTAAGTATTTTATTTAGGCT
	Fvb1_19258920	HG1	1BIII	35.391	SNP	PHR		Fvb1	19258885	Affx-88891544	AX-89903528	GCTATCAGACGCGTCAGGGCTCATCTTCACCATGA[C/T]AGCCAAAACTTGGTCTTCAATTACAGAAGAAAATG
	FAES0371	HG1	1BIII	35.391	SSR	PHR		Fvb1	19242701	-	-	GGCTTGAAAGCTTGAGAGGA / GCACACAATTGGCATCTTGA
	Fvb1_19017249	HG1	1BIII	35.82	SNP	PHR		Fvb1	19017214	Affx-88817706	AX-89779069	GCTCTGGAAAAAGATCTTCCAGCTAGGGAGCTTCA[C/T]GAGCTGTTGCTGCTTTCACTACAATGGTTAAGCGG
	Fvb1_19265447	HG1	1BIII	35.82	SNP	PHR	TopHit	Fvb1	19265412	Affx-88891545	AX-89808984	AAAGTATCCACTTTATAAAGATGAAGTTCCTTGTC[-/CCGG]CCTATTGTAGATTGTGCTTTTCGTTTTTCCACTAT
	Fvb1_19254206	HG1	1BIII	35.82	SNP	PHR		Fvb1	19254171	Affx-88891536	AX-89846236	TGAAAATGTATTGTACAATTCATGAAGCACCCTCC[G/T]TTGCTGTTTCTTCTAATCTCAACTACTTGAAGTTG
	Fvb1_19288499	HG1	1BIII	35.82	SNP	NMH	TopHit	Fvb1	19288464	Affx-88891552	AX-89850899	TCATCATCTGAGTTTATACATTATTCATCTAATTT[C/T]TTAAGCCAGTCTACCTATGTATCAAACTTGTAGAT
	Fvb1_18910230	HG1	1BIII	35.82	SNP	PHR	TopHit	Fvb1	18910195	Affx-88817650	AX-89867445	TCAACCTGAATACACAAATGCTTGAGAGAATAATA[C/G]ACTAAAGGCTGCAGTAATAAAATGAAAGTGACTGT
	Fvb1_19255877	HG1	1BIII	35.82	SNP	PHR		Fvb1	19255842	Affx-88891540	AX-89903520	GCTCCGGCTCTGAAGTACATGATCATATATTATCC[A/G]TCTAAGCAGCTGAGTGTTGTACACAAGTTGAAAAA
	Fvb1_14642846	HG1	1BIII	36.51	SNP	PHR		Fvb1	14642811	Affx-88815937	AX-89816159	TTGTCCTAATAACACAATGGTCGAGCAGCTGGCCT[A/G]TGGATAATCCAACTCTTGGCTTCCTAGAACTCCCA
	Fvb1_14647964	HG1	1BIII	37.017	SNP	PHR	TopHit	Fvb1	14647929	Affx-88815939	AX-89846817	TTCTTCTTGATTCCCTCTGTTGTTTTGCTCTCCAA[G/T]TCTGTCAGTTTTTTGTGTTTTTTTTTTATTACATT
	Fvb1_14832294	HG1	1BIII	37.647	SNP	PHR		Fvb1	14832259	Affx-88816033	AX-89816192	TTCGATGCCAGAAATTTCTGCCACAGGGAATGATG[C/T]CACACTTTTTAACTCTGGGGTGATGGTAATCGAGC
	Fvb1_14746642	HG1	1BIII	38.008	SNP	NMH		Fvb1	14746607	Affx-88815978	AX-89778569	TTCATAGGGGATGCTACATAGATCAGAGTCAAAGT[C/T]TTAACATACATATGGACCAACCCAATTTCGGGAAG
	Fvb1_16091923	HG1	1BIII	38.35	SNP	NMH	TopHit	Fvb1	16091888	Affx-88817954	AX-89803147	CTCAATGTCATTAAGAAGCCTTTTTCAGAATGTGT[-/GAG]GAGCAGGTGGTACGAAGCCTTTTTTTCAGAATGTG
	Fvb1_16042254	HG1	1BIII	38.35	SNP	PHR		Fvb1	16042219	Affx-88817912	AX-89816923	TTGTTCTTCGTTTGTAAGGTATTGACCTTCTCGCC[A/G]GCTTGTAAACTGTTGTTACTATTGGTGTAATGATT
	Fvb1_14835291	HG1	1BIII	39.101	SNP	PHR		Fvb1	14835256	Affx-88816035	AX-89778592	GCATCATTTCTATTGCCAACTTCATACAAAGTCAG[C/T]GCCCTGCCTACTCTTGCATTGTCTGAAAATGCAAA
	Fvb1_14962700	HG1	1BIII	39.101	SNP	PHR	TopHit	Fvb1	14962665	Affx-88816081	AX-89904104	ACTGCAGACTCCATACTGTGGGTGGATTGACACGT[C/T]AAATACTACTGTCTTTAGTTTCCAAGGGAAAACCA
	Fvb1_14666773	HG1	1BIII	39.466	SNP	PHR		Fvb1	14666738	Affx-88815941	AX-89816160	TTACAGATAAAGTCTGTGGAAGAATTGAGTGGACA[A/G]ATATGTCAGATTTGTGGTGATGGGATTGAGATTAC
	Fvb1_14759961	HG1	1BIII	39.864	SNP	PHR		Fvb1	14759926	Affx-88816001	AX-89816182	AAAAGCGTTTGATAAAACTATACACCGAATACTGC[C/T]ACAAGTTATCTGAGACACCCAACATGAAGTTGCTG
	Fvb1_14750378	HG1	1BIII	39.864	SNP	PHR		Fvb1	14750343	Affx-88815986	AX-89873287	ACCAAAAATGCAGGTCGTGCAAGGAACATTCATTT[C/T]TTATTCTACCTTGACAGTGATACAGCACTTACAGT
	Fvb1_14823270	HG1	1BIII	39.864	SNP	PHR		Fvb1	14823235	Affx-88816025	AX-89873295	GCTCAAAGGCTGAAACAAATGGGTTCCCTTGCCTC[G/T]GCTTTAACAGCATTGCACATGGAATTCAGTGATGA
	Fvb1_16034982	HG1	1BIII	40.738	SNP	PHR		Fvb1	16034947	Affx-88817906	AX-89816922	TGTAGAATTAGCTGAACCAGCTGATTCAAGATCCC[A/C]CGGTGCTTTCCAAGCACAATACACAGCCTTTTTCT
	Fvb1_16129388	HG1	1BIII	41.979	SNP	PHR		Fvb1	16129353	Affx-88817979	AX-89816953	AGATTTGTTGGAAACTTGTCACAATTAATAAGGAT[A/G]CACTAAATGGAATTGGTGCAGCTATATACAGAAAG
	Fvb1_8970051	HG1	1BIII	42.632	SNP	PHR		Fvb1	8970016	Affx-88815326	AX-89778399	GATGACTTCGATTTCTCGAAAGCCAGACAAAGCCA[A/G]GTCCTTGAGCAATTCACAGCCTAGCCCACCAGCCC
	Fvb1_16258675	HG1	1BIII	42.632	SNP	PHR	TopHit	Fvb1	16258640	Affx-88818029	AX-89806383	AAATGTAAATTGAATCAAGTGAACAGGACCTATGA[-/AGT]AGTCAAGATTACCAAGAAACCTATGAGATATAAAT
	Fvb1_16463730	HG1	1BIII	42.632	SNP	PHR		Fvb1	16463695	Affx-88818079	AX-89816994	TCTAACATTAGCTAGACACTCTCTAGCTTCCTCCA[A/C]CCTCGCCCAGAAGCAAGAATCCTGAGTCAAACCTG
	FAES0055	HG1	1BIII	43.109	SSR	PHR	TopHit	Fvb4	3060310	-	-	TAGCGGGAGGGAGAGAAAAT / GACTTTTGCTTCCGTTTGGA
	Fvb1_16248554	HG1	1BIII	43.713	SNP	PHR		Fvb1	16248519	Affx-88818024	AX-89779173	GGATGTTGGAAGACTTTACATCCCTATGGATCACA[G/T]GTTCTTCACAGCCATTGTGTAGATAGTTGAGTGCC
	Fvb1_8959056	HG1	1BIII	43.713	SNP	PHR	TopHit	Fvb1	8959021	Affx-88815316	AX-89846771	AAGGATAGGATTTTTGTTCCACCAGTTGGTGATTG[A/G]AGGAAGAAGATACTGGAAGAATTTCATGGAGGGTT
	Fvb1_8969191	HG1	1BIII	45.584	SNP	PHR		Fvb1	8969156	Affx-88815319	AX-89815932	AGTAGCTCAATGAACGTTTGCAAAGTAACTGAGGT[G/T]TCAAGCTCAATAAGAACACCTGAGCCACATACTAG
	Fvb1_8969718	HG1	1BIII	45.584	SNP	PHR		Fvb1	8969683	Affx-88815324	AX-89815935	ATGTCCTTGAAAACCTTCAGTCCCACCATCTACCA[G/T]AGGCTTGACCGTTTCTTCTTGCGGTTGATCATCAT
	Fvb1_8647889	HG1	1BIII	47.558	SNP	PHR		Fvb1	8647854	Affx-88815181	AX-89778359	CATTAGTCGTCCAAGGAAAAGGAAAAAGACTGCCA[C/T]GTAAGATGTTGTGTTATGCAGATTATTTTTCCACA
	Fvb1_8852918	HG1	1BIII	47.558	SNP	NMH		Fvb1	8852883	Affx-88815260	AX-89778382	GAAATGTGACCTACGACGGAAGATCTCTCATCATC[A/G]ACGGCCAAAGAAGGATTCTCTTTTCAGGTTCTATT
	Fvb1_8854804	HG1	1BIII	47.558	SNP	NMH		Fvb1	8854769	Affx-88815262	AX-89778383	GGGAGAACTTTTGGAGGACCAAACTCACCTAATAA[A/G]CCCTCTATGTGGACAGAGAATTGGACCTCTTTGTA
	Fvb1_8952281	HG1	1BIII	47.558	SNP	NMH		Fvb1	8952246	Affx-88904152	AX-89862079	GAGCTCTTCAGCCCCGCGACGCCGTCGAAAATGTC[A/T]TCGTCATACACCGGCTTATCGAAAACCGGGCCGGA
	Fvb1_8658955	HG1	1BIII	47.558	SNP	NMH		Fvb1	8658920	Affx-88815202	AX-89873002	CCTCAGCCTTTTGGTTTCCATCTTGATAATTGTCG[A/G]AATCGTCTGTCTCCATGATCGATATCAACCAAGCC
	Fvb1_8718838	HG1	1BIII	47.558	SNP	PHR		Fvb1	8718803	Affx-88815221	AX-89873011	AAGCTTCCCTTTCGCCACGGACCCATATGCATTCT[A/G]CTTTCCTTCATTGATCGCTTGGCTGCATCGCATAC
	Fvb1_8715972	HG1	1BIII	47.558	SNP	NMH		Fvb1	8715937	Affx-88903671	AX-89916423	AACATTATGAACAATACTACAACGCCAAGTTTCAA[A/G]GGGCCAAGCAAGAGGTGCTGTCAATGCTGTCGCCG
	Fvb1_14157936	HG1	1BIII	53.623	SNP	PHR		Fvb1	14157901	Affx-88815744	AX-89816088	AGTGTTTTTAATCTCATCATTTGTGTATGGAGCTA[A/G]CAACTCCAAATTCATTTCAGCAGTCACTTTAGTGG
	Fvb1_14298151	HG1	1BIII	53.623	SNP	NMH		Fvb1	14298116	Affx-88815826	AX-89873231	TTTATGTTGAAAATAGTATCATTCTTCCCAAAATC[A/G]GACACACGGGCAACTTGTGCATCAGCTAAAGCATA
	Fvb1_14298928	HG1	1BIII	54.599	SNP	PHR		Fvb1	14298893	Affx-88815833	AX-89778530	AACTCGGCATGAACCAACCTAATTTTATTCAAGTT[C/T]TTCAGCCTCTTCACACAGAACGTTAGCAGCTCCTT
	Fvb1_14075200	HG1	1BIII	55.271	SNP	PHR		Fvb1	14075165	Affx-88815697	AX-89778497	AGGACAGCTTCTTCCATAGTTCAAATTCACGTTCA[A/C]ATTTGTTTATGAATTCATGATACTTACTTAAAAAG
	Fvb1_13928604	HG1	1BIII	56.152	SNP	PHR		Fvb1	13928569	Affx-88815648	AX-89778482	GCAGTAGTTAGCAAGATTATTGAGGAGGCAAGGAC[C/T]GGAGAAATTGGTGATGGCAAGATCTTCTGTAAGTC
	Fvb1_14032199	HG1	1BIII	56.152	SNP	PHR		Fvb1	14032164	Affx-88815680	AX-89873175	CTGTTGGGACATTGCGGGGAGGTCCTTACATTGCT[A/G]TCGGTAAACATCTTTGTGGACCTGCAACAGGTAAA
	FATS0019	HG1	1BIII	58.079	SSR	PHR		Fvb1	17683313	-	-	CAAAAAGATGAAGGCTTCGG / CCACCACTCCTCCCTTGTAA
	Fvb1_17751307	HG1	1BIII	59.027	SNP	NMH		Fvb1	17751272	Affx-88819127	AX-89817367	GGCAACTCAACTCTTTGGGGAAACTCATTAACAGA[A/G]ATTTCCTTAGCATCTTTAGGTTCAAGACATGGTGG
	Fvb1_13332748	HG1	1BIII	60.834	SNP	PHR		Fvb1	13332713	Affx-88814991	AX-89815807	AGTGGTTGCAGTGAAGGCATCCCTTAATTTTTCAT[A/C]TTCCAAATGTTCCCCAACATAAATGGTGTGCATCA
	Fvb1_13459457	HG1	1BIII	61.857	SNP	PHR	TopHit	Fvb1	13459422	Affx-88815036	AX-89803011	ATTCCCTTTCAGATCCCATATGTCACAGTACTGCT[-/GAC]GACGATCTCGCTGTCTTACCTCATTTACCTGGAAC
	Fvb1_13465417	HG1	1BIII	61.857	SNP	PHR		Fvb1	13465382	Affx-88815047	AX-89815831	GAATAATATCAGGCTTCACATCAACATCATCTCCA[C/T]TAGTCCTCAACTGCTTCTCCACCAAGGCTGCCTGC
	Fvb1_13463927	HG1	1BIII	61.857	SNP	PHR	TopHit	Fvb1	13463892	Affx-88815046	AX-89904054	CCTGAATGTCAATAGGAAAAAGGGTAACCGTATCT[A/G]ATAAAGCAGCATCGAGCATATCGAATGGACGACCC
	Fvb1_13462116	HG1	1BIII	62.414	SNP	NMH		Fvb1	13462081	Affx-88815039	AX-89811036	AACACCTACAATAGTTGAAAATTTGATCAGACCTT[C/T]TTTTAACATTACAACATGATATGGCCATTGATGTT
	Fvb1_13460224	HG1	1BIII	62.414	SNP	PHR		Fvb1	13460189	Affx-88815037	AX-89815828	TCTATTGTGAACAAGTAGATACTCATGAGCATCTT[C/T]TATGCTAATCTCGGCATGATGAAACTTTTTAAACT
	Fvb1_22007222	HG1	1BIII	62.784	SNP	PHR		Fvb1	22007187	Affx-88880620	AX-89838124	AATTGTGAACATACTAAACCAGAAGCACTTACTGT[C/T]ATTTCCTTGGCATATTCGAAGTAACCCAACTTCTC
	Fvb1_21981155	HG1	1BIII	62.803	SNP	PHR		Fvb1	21981120	Affx-88880615	AX-89795953	TCCAACATTCATGTTTGGTGGATCTGTAGGATCAC[A/G]GGTTGCCACTGTGGCGTTTATTCGGAATTGAGTCA
	Fvb1_22300320	HG1	1BIII	63.363	SNP	PHR		Fvb1	22300285	Affx-88815465	AX-89815988	TGGAGAATCTACATTTGAATCCTCCATGCCAAGGA[C/T]AGTTAGTTGCAGCTGTGGCGGAATAAGCACTGGTT
	Fvb6_29917309	HG1	1BIII	63.947	SNP	NMH		Fvb6	29917274	Affx-88904045	AX-89853411	TGGAGACATGAGGCCTAGCAATGTACTTCTTGGAC[C/G]AAACATGGAACCCCATATCTCCAATTTCGGACTCG
	Fvb1_22361510	HG1	1BIII	63.947	SNP	PHR		Fvb1	22361475	Affx-88815494	AX-89873105	ACATCAGGGGAACTGGAACACTCTGCCAACAAGGA[A/C]ACGCTAGTTTTACCATCCATAGCATCAAGATCTAT
	Fvb1_22352757	HG1	1BIII	64.257	SNP	NMH	TopHit	Fvb1	22352722	Affx-88815485	AX-89806311	AGGGGGTTGGTTTCAAGAGAGTGATCTTCTTGAAA[-/GCGC]GCAACAGTATTCAATGGTAGTAGCATTAGAAGATT
	Fvb1_22351557	HG1	1BIII	64.257	SNP	PHR		Fvb1	22351522	Affx-88815482	AX-89815994	CAACTCATTTAAAAGTTGCAAGGCTTCTTGATCAT[A/C]CTCAGATTGTTCTTCCATCATTCTCTGATATTGCA
	Fvb1_21001635	HG1	1BIII	64.911	SNP	PHR		Fvb1	21001600	Affx-88814791	AX-89876343	AAACTGGAGGAAGCTGAAAAGCTCTTTCTCGCAGC[G/T]TTGCAGGAAGCTAAAGAAGGTTTCGGGAAGAGGGA
	Fvb1_20768664	HG1	1BIII	64.937	SNP	PHR		Fvb1	20768629	Affx-88814685	AX-89876312	TTCCGTAATTCATCCTCTGAGAAAATGCGAAAATT[A/G]CGCTTCTTAACCCAAATCCATCTTCCATTTGATCC
	Fvb1_20773333	HG1	1BIII	65.155	SNP	NMH		Fvb1	20773298	Affx-88814689	AX-89876313	TAAATCTTTATGCCTTGGGCAGTGCGCTTTTTAGA[A/G]TTTGATTTTAGTTGCTGAGAAGTTTTCCTATTTGA
	Fvb1_20768741	HG1	1BIII	65.155	SNP	PHR	TopHit	Fvb1	20768706	Affx-88814686	AX-89904320	AATTTTCACATATCAATTTATGATGTTCAGTTGAA[C/T]AGTTTACAGACTTACAGCAGCAGAACTCTCAAACA
	Fvb1_21024446	HG1	1BIII	65.785	SNP	PHR		Fvb1	21024411	Affx-88814807	AX-89819222	ACCTGTGGAACCCATTTGGGTGAGACAAAGCTGGT[A/G]GCCTCAACAACAGTGAGGCCAGACGAAACCAGCAT
	Fvb1_21001040	HG1	1BIII	65.785	SNP	PHR		Fvb1	21001005	Affx-88814790	AX-89876342	TCCGGCCTCCGCCGTCGTTTGTTTCGTGGGAATGT[C/T]TTGCGTGCGGCAAGCAGTAGCTAAGATGATGAGGA
	FAES0011	HG1	1BIII	66.802	SSR	PHR	TopHit	Fvb2	22276743	-	-	GGAGGCTTTCCGTTTGAGTA / GAGGGCGAGAGCTTCAAAAC
	Fvb1_21167405	HG1	1BIII	67.242	SNP	PHR	TopHit	Fvb1	21167370	Affx-88814860	AX-89904331	GTCTTTGTTCCTACTAGCATCCTAGTTGAAATCTA[C/G]ACATCTTCTTCTTTCGATTTCCTTATGGTTCTTAC
	Fvb1_20279822	HG1	1BIII	67.242	SNP	PHR	TopHit	Fvb1	20279787	Affx-88840452	AX-89904793	CTCACAATTTCAAGCAGTAGCACGCCAAAACTATA[A/G]ACATCACTCTTTGTTGTAAGCTCATTTCTGTACAC
	Fvb1_19695663	HG1	1BIII	67.395	SNP	PHR		Fvb1	19695628	Affx-88809788	AX-89778416	ATACGAATCTTTCGGAGCACCTGGTTGGTATCCAC[A/G]ACATCAACTCCACCAAGGGTGACTTCAGAGGATGC
	Fvb1_22266700	HG1	1BIII	67.395	SNP	NMH		Fvb1	22266665	Affx-88815457	AX-89778429	TAGGACATTATTATACCGTTTCAATGCTGCAAATG[A/C]GTCACTTCTTCTGGTATAAACCACTTCAGCTGAGC
	Fvb1_21197855	HG1	1BIII	67.395	SNP	NMH		Fvb1	21197820	Affx-88814879	AX-89780903	ACATCGGCGTACTTGACAGCCAAATTCAAGGACAT[A/G]CAGCGCGCGGGAGCAAGAGCATAGCAGCGAATCTT
	Fvb1_19599711	HG1	1BIII	67.395	SNP	PHR		Fvb1	19599676	Affx-88809811	AX-89816067	ATCGTCACTATGAGTTTGTACCCTTTAGTAGCAGC[A/G]ACAAAAGCAATTCCCAGTCCTGTATTTCCACTAGT
	Fvb1_22109019	HG1	1BIII	67.395	SNP	PHR		Fvb1	22108984	Affx-88880675	AX-89838153	TTTGTATAACATACCTTCCCAATAAAGGCTGATGA[A/G]CCACCTAGACGAGCTATGCCAACTGCAACATTTGC
	Fvb1_21197822	HG1	1BIII	67.395	SNP	NMH		Fvb1	21197787	Affx-88814878	AX-89876367	AATTTGGCGACCTGCAAGACCACTGAGTGAATAAC[A/G]TCGGCGTACTTGACAGCCAAATTCAAGGACATACA
	Fvb1_21194480	HG1	1BIII	67.395	SNP	PHR	TopHit	Fvb1	21194445	Affx-88814876	AX-89904333	AGTACTCCTGTTTATCACAGCTATTTCAACACTTC[C/T]GCATGCTAGGGTTTCTCCGAGGGTCTAGTTCACTA
	Fvb1_19600139	HG1	1BIII	67.395	SNP	NMH		Fvb1	19600104	Affx-88903101	AX-89910144	TCAAAAGTCTATCTGTTAACTAAACTGACCTTTAT[G/T]TCTTTGTTCATCGCTTTCAGGTAACGCCCAGTGCC
	Fvb1_21370279	HG1	1BIII	67.781	SNP	PHR	TopHit	Fvb1	21370244	Affx-88814941	AX-89867563	TCGCTTTCTCTCATCCCTTGCCGTGCGTCCCCAAG[C/T]GGCCAAGAAGCAAGAAGCCGGTGCTCCTTAGGACG
	Fvb1_13824517	HG1	1BIII	67.918	SNP	NMH		Fvb1	13824482	Affx-88815608	AX-89778467	ATGATTGTCAAGCTGATCCCAGACCATGCAAGAAA[A/G]CAGTGTGCCTTCCTTACGTCGTGAGTGTTCTTTAC
	Fvb1_20281346	HG1	1BIII	67.918	SNP	PHR		Fvb1	20281311	Affx-88840459	AX-89785158	CCTTCACTAAAATTCTTTGTAATAGACCGAAGTTC[C/T]TCTTTCATGAACACTTTCCATGATGGAGGGACTAA
	Fvb1_20205185	HG1	1BIII	67.918	SNP	PHR	TopHit	Fvb1	20205150	Affx-88840409	AX-89807021	TTGTGAACAAAAGAGGAAAAAGGAAGAGTAATGGT[-/GCA]GCAGAGTAAAGCAATGGTGGACTAGGAAGTATGCT
	Fvb1_13494865	HG1	1BIII	67.918	SNP	PHR		Fvb1	13494830	Affx-88815054	AX-89872949	ACGTCGACCACCTCCGTCAGCGTGCAGCATTGCAT[C/T]GATTTCATCCCCATCTTTCATTCCAGACTGCAGAG
	Fvb1_21367930	HG1	1BIII	67.918	SNP	PHR		Fvb1	21367895	Affx-88814940	AX-89876389	GCCTTAACGGGACCTACTAGCCTCAGGAAGACTCG[C/T]CATGCTTCAGTATTGTATTCCTTAAGCTTCAACGG
	FVES0989	HG1	1BIII	67.918	SSR	NMH		Fvb1	13495042	-	-	GGCCTCATGAACACAGACAA / AGTGCAGTGAGCTTGGGATT
	Fvb1_22042821	HG1	1BIII	68.497	SNP	PHR		Fvb1	22042786	Affx-88880652	AX-89895338	TAATTTCATTATATAATCCTAACCTGGAATTGCTG[C/T]GGTACAAACCGAAAGTTAAGAAATTGGAAAGGTAC
	Fvb1_22108241	HG1	1BIII	68.497	SNP	NMH		Fvb1	22108206	Affx-88880673	AX-89895345	AACAGAAGTTCTTTCATACCTTCCTTATTAAATCT[A/G]AATCAAGTTCAGCTTCTTGAAGCAACATATCAGCA
	Fvb1_20345780	HG1	1BIII	69.121	SNP	PHR	TopHit	Fvb1	20345745	Affx-88814623	AX-89847175	TTGTAAATGCGCTACTATAAAACCCGCAACAAAGC[A/G]AGGGTCTGATTTCTAGTGATTAACTTAAGAATGAA
	Fvb1_20452547	HG1	1BIII	69.121	SNP	PHR	TopHit	Fvb1	20452512	Affx-88814638	AX-89904314	ATAAGCATACACACGATTATTAAATTAGTATGGAA[C/T]AGAGAAATGAAATACATAAAGGAAATGAGCTTTCT
	Fvb1_2227120	HG1	1BIV	0	SNP	PHR		Fvb1	2227085	Affx-88810061	AX-89874131	AGGCATAATGGTATGTCTGAGCTGTTGGAGATTTT[C/T]GGGAGTGTAATTAGTGGGTTTGCTTTGCCATTGAA
	Fvb1_838649	HG1	1BIV	8.807	SNP	PHR		Fvb1	838614	Affx-88810905	AX-89779697	TGAGGTACTTTATGATTTATTACTGTATTTCAGTT[G/T]ATTGGAGCTGGCATGGAGGATGATGATTTTTCTGT
	Fvb1_2364024	HG1	1BIV	10.071	SNP	PHR		Fvb1	2363989	Affx-88809953	AX-89779022	CTTGCTCACCGGAGCTTAAAGCTTCGAAAAGAGCT[C/T]GAATACTTTTTCGCCTATTGCGGTGTTCTCACACT
	Fvb1_2393471	HG1	1BIV	10.071	SNP	NMH		Fvb1	2393436	Affx-88809925	AX-89816732	GGTAAACCTGAAGAATCTTTAAAATTGCTAGAGCT[C/T]ATGTTGCAGGATGGGAAAGCAAAACCGAATGACAG
	Fvb1_644592	HG1	1BIV	10.071	SNP	PHR	TopHit	Fvb1	644557	Affx-88809195	AX-89904335	CATTTTTCTCTAGAAGGTTGGTAATTTATTAGGTT[C/T]TCCGTTGTTCAACAAATAGTGGTTCCGATTATACT
	Fvb1_2701504	HG1	1BIV	13.238	SNP	PHR		Fvb1	2701469	Affx-88812156	AX-89875366	AAAGAATCTGGAGTTGCATGCTGAAGAACTGATGC[C/T]GTCTCTGTGCATTCCACAAAGAAGGTACCTGAGAA
	Fvb1_841410	HG1	1BIV	15.785	SNP	PHR		Fvb1	841375	Affx-88810903	AX-89874839	TTTTGGTTTTTGAGTTGCAGGGAGGAATCCGAGTT[C/T]GGATAAAAAGAAATCCGGGTCGAAATCAGGAGGGA
	Fvb1_253775	HG1	1BIV	16.154	SNP	PHR		Fvb1	253740	Affx-88809534	AX-89780045	GAGCCGTTACTAGTGGAGAGCTAACACATCAGAGC[G/T]TGCAAAGGTGAACCATCATGTATTCTTTCATATAT
	Fvb1_314659	HG1	1BIV	17.728	SNP	PHR		Fvb1	314624	Affx-88809455	AX-89817981	ATGCCACCAAGTTCAGATGGAATCTCACCAGAGAG[C/T]GAATTATTCGACAGATATACCCGTTCCAGCTTTCT
	Fvb1_2449359	HG1	1BIV	17.728	SNP	PHR		Fvb1	2449324	Affx-88809890	AX-89873754	CTTGAGTCTGTACAAGCAACTGTCAGAGAGCTTGA[A/G]GAAAACCTAAAGGATGGTATAGCCAATGCAGGTGG
	Fvb1_454594	HG1	1BIV	21.501	SNP	PHR		Fvb1	454559	Affx-88809320	AX-89779640	GGCGTCAGATGAACATGAAGCATTTAGTGAAAAAT[C/T]AGACTGCAATAACTGCTCATGCCGACGAAGTACTG
	Fvb1_2462781	HG1	1BIV	21.501	SNP	PHR		Fvb1	2462746	Affx-88809879	AX-89816628	GCTTCCATGCAAGCTCTGTTTCTTTCACCAATGAT[A/C]ACAGAACTCTCTTCTACATCAGCTGTCGCCAGCGT
	Fvb1_188213	HG1	1BIV	21.501	SNP	PHR	TopHit	Fvb1	188178	Affx-88809586	AX-89847087	AGTAGGACTGTAGGAGACTCCAGCACGTACGTATA[C/G]TCCCCCATAATTTATATTGCCTGCTTGTTACTCAC
	FVES1409a	HG1	1BIV	21.501	SSR	PHR	TopHit	Fvb7	13746086	-	-	TCGGTTTCTCGCTTTCTTTC / GTGATCCGATACGTTGGCTT
	Fvb1_1331700	HG1	1BIV	22.367	SNP	PHR		Fvb1	1331665	Affx-88810661	AX-89779620	CTTCTTGTTGCTGTGAAAAGTATAGATGGTATCTT[C/T]ACCGGCAGATTGAACATCAAGACCTACAGAATGTA
	Fvb1_1415947	HG1	1BIV	22.367	SNP	NMH		Fvb1	1415912	Affx-88810573	AX-89817600	ATGGGACCCTGCTCCCATGGGTTGTAGCTTACATT[C/T]TGATTGTTTCTTCTAATTGCATCATCATATAGGCT
	Fvb1_890936	HG1	1BIV	22.367	SNP	PHR	TopHit	Fvb1	890901	Affx-88810884	AX-89904233	AACTTCGAACCCTCCTAAGTTCAACAAAAGAAACG[A/G]GACAATATTTCAACTTTGAACCAACTATATGTACT
	Fvb1_2042472	HG1	1BIV	22.903	SNP	PHR		Fvb1	2042437	Affx-88810178	AX-89779422	TCAGAGAATGGTTTCGTTAGAGCACCCATATCAAC[A/G]CCATAATAAGATTGTGTTTCATCTGTGAACCGATA
	Fvb1_115179	HG1	1BIV	22.903	SNP	PHR		Fvb1	115144	Affx-88809651	AX-89780303	TCCACCTGGAGAAATGGAAGTGTTCCTCCTGCTAC[A/G]GCAAGTACTACTTTCCAAGTGGTTATTGGGGGACA
	Fvb1_2211076	HG1	1BIV	22.903	SNP	NMH		Fvb1	2211041	Affx-88810081	AX-89817047	TTGTAGAGGAGGTGATGGAACTTGTGGAGCTCACT[C/T]CATTAAGAGGGGCACTGGTTGGTTTACCGGGGGTG
	Fvb1_2210909	HG1	1BIV	22.903	SNP	NMH		Fvb1	2210874	Affx-88810083	AX-89817049	CTAGATGCAAGGTCTGCAGCCATTGTGATGAGGAC[C/T]GTGAGGAATATAGTCAATACTGGACGTACTATAGT
	Fvb1_2165941	HG1	1BIV	22.903	SNP	NMH		Fvb1	2165906	Affx-88810110	AX-89874236	GCTGGTCGCCGGACTTGCACCGGAGATTCGTTAGC[G/T]CCCTTCAAATGCTTGGTGGTTCTCAAGGTAATCAT
	Fvb1_1058164	HG1	1BIV	24.198	SNP	PHR		Fvb1	1058129	Affx-88810760	AX-89874792	TCCACTCAGTCCATCTTCATTTGGAGCATGGCTTA[A/C]TCATGTTGGTACAAATCATTTTGGTGCTATATCGT
	Fvb1_586453	HG1	1BIV	24.701	SNP	NMH		Fvb1	586418	Affx-88809232	AX-89816623	ACTCCTAGGAGATCTGTCACGTGCTCTTCTCTGTG[C/T]ACCCCTATTTTCTCCAAAACTACCACCAGTAGAAC
	Fvb1_506816	HG1	1BIV	24.701	SNP	PHR		Fvb1	506781	Affx-88809274	AX-89817515	GTTGGAACTGCCGCAGAAAAAAGATTTTCAAGCTC[C/T]GACATGTCAATCTCTGGAGCCCTATCTCAAGAAAA
	Fvb1_587146	HG1	1BIV	24.701	SNP	NMH		Fvb1	587111	Affx-88809230	AX-89873713	TTCATCACCACGTTCCCTCTTCCGTGGTTCTTCAG[C/T]TCTAATCCTTCTGCTATAAGGATCATCATCCCTCC
	Fvb1_1044313	HG1	1BIV	25.435	SNP	PHR		Fvb1	1044278	Affx-88810773	AX-89779651	TGTCTTCGGCATTGTTATAAAGTCTTAGAACCTCT[A/G]TAGAGGGCCAAGTCTCCAAATCAACACTGCTGCTA
	Fvb1_1551127	HG1	1BIV	25.435	SNP	PHR		Fvb1	1551092	Affx-88810502	AX-89812408	AAGATCCTAATAGCAATTCTTTCATGGCTTGGTAA[C/T]TCATATATCATGGCATCACCGATATTTGTTCCAAC
	Fvb1_1592871	HG1	1BIV	25.435	SNP	NMH		Fvb1	1592836	Affx-88810459	AX-89817543	TCCTTCAGTTCTTGCTCTGGCCATCTCCCAATCAG[A/G]TTCAACCTTGCAAAACATCGGCAAGCTATATTCTG
	Fvb1_1593263	HG1	1BIV	25.435	SNP	NMH		Fvb1	1593228	Affx-88810458	AX-89874675	GTACGAGACGCAGCTGTTTACAGCTGCATTGCCTC[A/G]TGGCTGTGGCAAGTTTATGGATGTGTTGCCGGATC
	Fvb1_2329260	HG1	1BIV	25.67	SNP	PHR	TopHit	Fvb1	2329225	Affx-88809983	AX-89904155	TGAAAGCTTGAATTTTTCTCTCTCTTTATAGCTAT[A/G]GATGCGACTGATTCAGCAAAGTTTTCTGTTTCTAC
	Fvb1_2474777	HG1	1BIV	26.772	SNP	PHR		Fvb1	2474742	Affx-88809874	AX-89816608	AAAGTTACTGCAGCCAGGACTATAGTGTAACGCCT[C/T]CCAATCCAATCCGAAGTCTTGCCTGAGGCAATGGA
	Fvb1_3216625	HG1	1BIV	27.904	SNP	NMH	TopHit	Fvb1	3216590	Affx-88811466	AX-89803254	TTTCCATACTCCATGTATGACTGTTTAGACAAATA[-/AAG]AAGGTATTTTCCATAGATCATTCCCGGTATGATCA
	Fvb1_2939446	HG1	1BIV	27.904	SNP	PHR		Fvb1	2939411	Affx-88869562	AX-89834250	TGGTATAATGGGCATCCGAAATCTTAATCCTGACT[C/T]GACGAGTTCGGATACAGCTGTAATACTTGGCCAGC
	Fvb1_3133710	HG1	1BIV	27.904	SNP	PHR	TopHit	Fvb1	3133675	Affx-88869690	AX-89868455	TCAACTCACTTTCTATCTTTAAGCTTTTTCATCAT[C/G]TAGCTCGTGCATAACGTTAATGTCTGGGACCTTCT
	Fvb1_1330724	HG1	1BIV	28.175	SNP	PHR		Fvb1	1330689	Affx-88810665	AX-89779622	CCGTCTGGTCCATCTGGAAGGGCTGAGGAAGAATG[A/C]GTCATAACAAGAATGGTGCTAAACCAAATTGTGCG
	Fvb1_1182170	HG1	1BIV	28.175	SNP	NMH		Fvb1	1182135	Affx-88810692	AX-89779631	CGTTGGAATGTTCGGAGAGGAAGATACGAATCTTT[A/G]ACAAGGTTTGTGACCTTGGAGCAGTGTTTGTGAAT
	Fvb1_1158594	HG1	1BIV	28.175	SNP	PHR		Fvb1	1158559	Affx-88810717	AX-89779638	AGGATTGGAAATGAAGAATCAAGGGTGTCAAGGTG[C/T]GATCAATTTCTTGATATTTTTGCTCAAGAAGGGTG
	Fvb1_161354	HG1	1BIV	28.682	SNP	NMH		Fvb1	161319	Affx-88809607	AX-89780212	ACTTGCTGATTCCTCGCTTGCTCGACATGGTCATA[A/G]TCATCACCGCCTGCAACCTTATAGTCAGTACTACT
	Fvb1_149729	HG1	1BIV	28.682	SNP	PHR		Fvb1	149694	Affx-88809614	AX-89780243	AGGAAGATCTTTGCTAGCAATGGAAAATGAGCTGC[G/T]GCTGTTGCTTGTTTCCATTTTAATTGTGAGTTTGG
	Fvb1_318199	HG1	1BIV	28.682	SNP	PHR		Fvb1	318164	Affx-88809446	AX-89817965	ACTGAAATAAGTCATACAGGAGAAGAGGAGTTGAG[A/G]TTGTTCAGGGATATACGCGAGCAACTTACCTTAAT
	Fvb1_85604	HG1	1BIV	29.564	SNP	PHR		Fvb1	85569	Affx-88809678	AX-89780364	GGTCTGATCCCATTGGTGTTCAAGGCGATTAAGAG[A/G]AACAGAAGTCGGCAGCAACACACGAGGAGCCTCTC
	Fvb1_634354	HG1	1BIV	30.003	SNP	NMH		Fvb1	634319	Affx-88809207	AX-89815931	CTCCAAAGTTGAGGCAAGCCTTTGCAAGCTATCCA[A/C]CTTCAGGGATTCCACAATGACACTGCAAATGAATG
	Fvb1_587604	HG1	1BIV	30.003	SNP	PHR		Fvb1	587569	Affx-88809227	AX-89816602	TCTTCATGTGATTGCTTAAGCCTATGCCACTCCTC[C/T]CTTTCTCTTTGTCTGTCACCTCTCTCCCTCTGCAA
	Fvb1_273904	HG1	1BIV	30.893	SNP	PHR		Fvb1	273869	Affx-88809522	AX-89875236	TCTCCTGCTTCACCTTTGCTTGCTGGGTTTCGTCT[C/T]GATGCTTTTGGTGCAATAAAACCTTTGGTTACCCA
	Fvb1_245667	HG1	1BIV	31.267	SNP	PHR		Fvb1	245632	Affx-88809540	AX-89780060	TCGGCATCCAGTTGAGCCCTGTATTCTCTCATCAT[C/T]CTATCGGTATCTTTTTCCAGTTCCCCCTTTCTCAG
	Fvb1_1043167	HG1	1BIV	32.223	SNP	NMH		Fvb1	1043132	Affx-88810775	AX-89779652	GCACATTGTGACTTGGTTCTACATAATCAGGAGGC[A/G]ACTCAATCACCGTGTCATTCACCCTCAATCCCTTC
	Fvb1_1016716	HG1	1BIV	32.223	SNP	NMH		Fvb1	1016681	Affx-88810796	AX-89779658	AGGAACAGAACATACCAACCAATAAGGTAAAGACA[A/G]AACAGTACGGCTGACAGCGAGCCAGAGCACACCGT
	Fvb1_943868	HG1	1BIV	32.223	SNP	NMH		Fvb1	943833	Affx-88810839	AX-89779675	GGTTTTAGCAACTGATCCTGCTTCAAGTACAAGCC[A/G]TGGTCGATCAAGTGTCTTCATTGAAAGTTTCAGTT
	Fvb1_902881	HG1	1BIV	32.223	SNP	PHR		Fvb1	902846	Affx-88810874	AX-89779691	AGAGAAACGATTTCTGGAATGAGGCCATCAATCTG[G/T]CTGACTTGCACCACCCAAATGTGGTAGCTTTTTAT
	Fvb1_782561	HG1	1BIV	32.223	SNP	PHR		Fvb1	782526	Affx-88810954	AX-89779709	AACATACCTTTCTTGATCCTCCAAAAAGAAGACAA[A/G]CCACGGCCTTCTTTACATCTTCGTGACCAAAGATA
	Fvb1_285768	HG1	1BIV	32.223	SNP	PHR		Fvb1	285733	Affx-88809497	AX-89779960	GGTGAAGGACTGATTTCCTCCAGAATAGCCTCAGC[A/G]TCCTGAAATGAAAATCTAAAAAAATGTAATGTACC
	Fvb1_279179	HG1	1BIV	32.223	SNP	PHR		Fvb1	279144	Affx-88809508	AX-89779982	TTAGTACAGCATTTTGAGGAATCTTTAAACTACAT[C/T]AGATCAACAGGAAAACTTCCTTATACTCGAATTCA
	Fvb1_2842883	HG1	1BIV	32.223	SNP	NMH		Fvb1	2842848	Affx-88812030	AX-89780074	TCCTTGGTTAGAGGGTCGATCAAATTGACGCTGAA[A/G]TCGCCAGACCATAAATGTGACAGGAACAATCCATG
	Fvb1_103586	HG1	1BIV	32.223	SNP	PHR		Fvb1	103551	Affx-88809668	AX-89780319	CAAACCTCAAATAATAATTCTTCCTCAGCATCCAG[A/G]TCAGCAAAAGCAGATGGCATGCATTTCAGTAACAA
	Fvb1_1200598	HG1	1BIV	32.223	SNP	PHR	TopHit	Fvb1	1200563	Affx-88810677	AX-89806439	GTCCCAGGAGGTTGGATAATTGACAATCATTCTAA[-/CATG]CATGATTGAGTTTAAGATAGGGAGGATGTATCTCT
	Fvb1_285466	HG1	1BIV	32.223	SNP	PHR	TopHit	Fvb1	285431	Affx-88809498	AX-89806477	GAAATTAGAAGAACAAGCAGCATCCAAAAGTGATA[-/ACT]ACTACCTCATTGAGTATGGTAAGTGTTGTCTCAGG
	Fvb1_674497	HG1	1BIV	32.223	SNP	PHR	TopHit	Fvb1	674462	Affx-88809184	AX-89806523	GGAATCTATGTCAGAGACAAGGAAAAATTCACCGG[-/TAC]TGTAATGGTAACCGGCTTTGATCCATGTCTGAGTG
	Fvb1_498900	HG1	1BIV	32.223	SNP	PHR		Fvb1	498865	Affx-88809285	AX-89817547	AGGATTCCAAGCTATAACTTAAGAGCAGCTCATAA[G/T]TCTATCCAAGAAAACTGGGGAAAGGTAAAGTGAAC
	Fvb1_107329	HG1	1BIV	32.223	SNP	PHR		Fvb1	107294	Affx-88809665	AX-89818495	GTTTATATCGAAATGTGCAGGTTGATGATTTTAAC[C/T]AGTCTGGTTTAACTCAAATGCTATCTGAAGCTAAA
	Fvb1_3004608	HG1	1BIV	32.223	SNP	PHR		Fvb1	3004573	Affx-88869598	AX-89834264	CAGTCTTCATACCAGTAAGTTTCTCTCGCTCACTC[C/T]AATTCCTTTAGGAAATCAACATTATCCACAAAAAC
	Fvb1_504085	HG1	1BIV	32.223	SNP	NMH		Fvb1	504050	Affx-88809279	AX-89849837	ATTGGATTTAAGGCTGATAGCAAATGCAAAAGCTC[G/T]AGGGGAGCCTGCCTGTAAACCATGTCCAACGTCCT
	Fvb1_303730	HG1	1BIV	32.223	SNP	NMH		Fvb1	303695	Affx-88903822	AX-89851119	ATGACTTCAGTATATGGTGTCACTTATGTTGGGGC[C/G]CGTGAACAGATAAAAAGAAGATTAGAGGAAAAAGG
	Fvb1_916755	HG1	1BIV	32.223	SNP	NMH		Fvb1	916720	Affx-88810861	AX-89874822	ATAACATCTCTGGCCTCAATCTCAGCTCCTTGCAC[C/T]GCCAATCTCTGCAGCAATGGCCTTTTTGAAGAATG
	Fvb1_314511	HG1	1BIV	32.223	SNP	NMH		Fvb1	314476	Affx-88809458	AX-89875109	TTGAAATGTGAGGAGGGATTGAACCATAAAGGAGA[C/T]TATCATCTAAATGAACTTGAACAAGATTGGTCGAA
	Fvb1_307808	HG1	1BIV	32.223	SNP	NMH		Fvb1	307773	Affx-88809463	AX-89875116	CGGGAGAAGAAGCTGGCGCCGAGCTTGCCGTATGT[G/T]AAGGCATTGTTTTTGGGGTGGTTTGAGCCTCTGAG
	Fvb1_2789233	HG1	1BIV	32.223	SNP	PHR		Fvb1	2789198	Affx-88812082	AX-89875340	CCTTTACTGGACATGCTGGTGTAGTGAGCTCTAAC[C/T]GAAATGAAACCTGAGATGAAAAATCAATATATTCT
	Fvb1_318120	HG1	1BIV	32.223	SNP	NMH		Fvb1	318085	Affx-88904133	AX-89907103	AAATACATGGTTGGAAGCCTAAGCAACCTCCTCCA[A/T]AGGATGACGAGCCCTTACACATTATTCAAGAGGTA
	FVES0452a	HG1	1BIV	32.223	SSR	PHR		Fvb1	2651399	-	-	AACCCAAATTCTCAAACCCC / TCCGATCAATGCAACAGGTA
	Fvb1_634847	HG1	1BIV	32.367	SNP	PHR		Fvb1	634812	Affx-88809206	AX-89873027	TGCTCTCCTTCAACCTTTGCACCTGTGAATAGATG[C/T]GGTGGCATTCTTGTTTTAAATTGCAGTTGAAGATT
	Fvb1_2746082	HG1	1BIV	32.653	SNP	PHR		Fvb1	2746047	Affx-88812114	AX-89780099	TACCTTCTAATGGCAAACCAGCAGATAAATACTAT[A/G]TAGAGTCCCATGAGCCCTGGAGTCAAGATACCAGC
	Fvb1_25687	HG1	1BIV	32.653	SNP	NMH	TopHit	Fvb1	25652	Affx-88809729	AX-89803335	ACATAAATTAAAGAATTACATCTTTCTACTGTCTA[-/ATC]ATCCTCGCACTTGATGGTAGGGCTAATCGTCCTAA
	Fvb1_1907666	HG1	1BIV	32.653	SNP	NMH		Fvb1	1907631	Affx-88810259	AX-89817469	TTCCTGAAGAACTACATATTTCTGACTGTTGGGAA[A/G]GTCGGGTCAAGCACTGATCTTATAGCACAAAAGGT
	Fvb1_1827459	HG1	1BIV	32.653	SNP	PHR		Fvb1	1827424	Affx-88810287	AX-89817477	TAAAGCATCTGTCCTGTCCCAGGATGCCTCTTTCA[A/G]ACATGAATTTCATGAAATTGTAAGACAAAAAAGTT
	Fvb1_125629	HG1	1BIV	32.653	SNP	PHR		Fvb1	125594	Affx-88809638	AX-89818446	GAAGTTGTCAAATCCCTACTAAGCAAGGATCCGAC[C/T]GCTGCTTTTAGAACAGACCTCAAAGGCCAAACTGC
	Fvb1_23735	HG1	1BIV	32.653	SNP	PHR		Fvb1	23700	Affx-88809732	AX-89875861	GATGTGAATGCGGTAACATGGGGAGTCTTCCCAGC[A/G]AAGGAGATAATCCAACCGACTGTTGTGGATCCTGC
	Fvb1_2020853	HG1	1BIV	32.782	SNP	PHR		Fvb1	2020818	Affx-88810189	AX-89817365	TTCAAAAGTTCTGGAGCCATCCATGGTACAGTGCC[C/T]CGTACTCCACCAGAGACGAGTGTCCTCTGCTTGAT
	Fvb2_5948760	HG1	1BIV	33.284	SNP	PHR		Fvb2	5948725	Affx-88841179	AX-89785401	CTATAGAATATATCCTGTTGGTTTGACACAGAGGC[A/G]GGCTTTATATACCTTCAGATTTAAAGGGGATGCTG
	Fvb1_1714549	HG1	1BIV	33.284	SNP	NMH		Fvb1	1714514	Affx-88810378	AX-89817034	CATCCTACCATGGGGCACGGAAAGGAAAAACTAAG[C/T]ACTACTGCTGGAGGAGAAGCCAAGGGGACTGTAAT
	Fvb1_329529	HG1	1BIV	33.284	SNP	PHR		Fvb1	329494	Affx-88809434	AX-89817945	CAATGCACCAAAATCTTTCGTTGAGACAGTCACAA[A/C]GAGTGCAGCATTTGCCCACTTTGAGTCACGTCGAG
	Fvb1_75137	HG1	1BIV	33.284	SNP	NMH		Fvb1	75102	Affx-88809691	AX-89818597	GCTTCTTCGCAATCGAACTAGCAAGCCTCTTATCC[C/T]TTTCGCGCTTTCTCTTCGGCTTTGTAGAGTTGGTT
	Fvb1_48783	HG1	1BIV	33.284	SNP	NMH		Fvb1	48748	Affx-88809712	AX-89818661	ATACAGGTTCTACACATGGATAGGAATGACTATTA[C/T]GGAGGAGAGTGCGCATCACTCAATCTTATTCAGGT
	Fvb1_39602	HG1	1BIV	33.284	SNP	PHR		Fvb1	39567	Affx-88809726	AX-89818685	AGCAGATGCCGAGAATAGTAGTTACTAGTGAAGAA[A/G]CTGCTGGTCTGGAAATGGGCAGTCGTTGACGTTGA
	FAES0577	HG1	1BIV	33.284	SSR	PHR		Fvb1	268454	-	-	AAGAGGTGGAATCTCAAGAAGC / GCTTCCATCACCAAACAAGAA
	FVES1738a	HG1	1BIV	33.471	SSR	PHR		Fvb1	423798	-	-	GGCTTTTCGGATTGATTTGA / GAAAAAGCCATTGTGCCCTA
	Fvb1_421083	HG1	1BIV	33.873	SNP	PHR	TopHit	Fvb1	421048	Affx-88809359	AX-89847047	TGAGTACCGGTAGTAACATGTCCTTAGCATAGACA[A/C]AGAAGTGGCATACTTCTTAGAAGTGCAGAAAGTTC
	Fvb1_2281252	HG1	1BIV	34.124	SNP	PHR		Fvb1	2281217	Affx-88810032	AX-89816920	TGGTTATCCAATGTTGCTCAATGCAGTTACTGTGG[A/C]CAAGGATGATAACAATTTTCTCTCCTTGGAGAGAG
	EMFn049	HG1	1BIV	35.47	SSR	PHR		Fvb1	1700488	-	-	GCTAGCGTTCAAATTAAGACCA / GGTATCGGATTGAGGAAATCAA
	Fvb1_2318056	HG1	1BIV	54.568	SNP	NMH		Fvb1	2318021	Affx-88809992	AX-89779082	AGTATTATCTCCAGAATTTCTTGGTCTGTAACAGA[C/T]AGAGGCTGCAAACCATATCCCAGAAAATCCAATGA
	Fvb1_2309403	HG1	1BIV	54.568	SNP	PHR		Fvb1	2309368	Affx-88810002	AX-89816868	TACAGCTTTAAACAGCGAGAGTGTTTACAATTACA[C/T]TGTTTTTGCTTCTTAGGAGTGCCATCTTTACCATC
	FATS0034a	HG2	2A	0	SSR	PHR	TopHit	Fvb2	4051258	-	-	CTCAACCTACACACCCTCTGC / AAATTTCATGCCCCACATTC
	RosCOS 1238	HG2	2A	2.691	SSR	PHR		Fvb2	6110542	-	-	GACAACGCGCACTCTTCAT / GAGCGGCAAGCACATAAGTC
	FAES0276	HG2	2A	8.317	SSR	PHR		Fvb2	9105310	-	-	CGCTAGCTTTTCTGCTCGAT / ACACTCCACCGGCTTACATC
	Fvb2_4423675	HG2	2A	9.916	SNP	PHR		Fvb2	4423640	Affx-88820338	AX-89782552	TATTGCCATAATCTCTTCTATTCACATGCTAATTT[A/G]GTGTCAAAGCTACTCAGGCAGATAGCAAAGGCCTG
	Fvb2_4624566	HG2	2A	9.916	SNP	NMH		Fvb2	4624531	Affx-88820402	AX-89821915	TGGGGTTTGGCAAGACACTCCACTTGGGATTGAAT[A/C]AGTAGTGCTCAGTTATTTTCAGCAAGTTTTTGGTT
	Fvb2_8883567	HG2	2A	9.916	SNP	PHR		Fvb2	8883532	Affx-88821541	AX-89879967	CTTCCTCCTCGTCTCCTCCGGCCACCGGGCTGTTT[C/T]GCTTGTTCATGTTGTCTCTCTTCATTTGGGCCACC
	Fvb2_4131961	HG2	2A	10.094	SNP	PHR		Fvb2	4131926	Affx-88820123	AX-89782044	TTGAAACCTGTTAGGATATCTTCTGTAACAGATCC[A/G]TAAATCCACCCAACCTGAAACATAATAAAGAATTA
	Fvb2_4196279	HG2	2A	10.094	SNP	PHR		Fvb2	4196244	Affx-88820172	AX-89782181	GAGCTTGTTAATTTGGAGCAGCTTGATCTAAGCCG[A/G]AACAGCTTCAAGGGTGAGATTCCATGGAGCTTTGG
	Fvb2_4404937	HG2	2A	10.094	SNP	PHR		Fvb2	4404902	Affx-88820324	AX-89782521	TGACATGATTATTGAACCAAATGATACCAACCTGC[A/G]AGGATCATAGATCGTCACAGTACGATCAGCTCCAC
	Fvb2_4197317	HG2	2A	10.094	SNP	PHR		Fvb2	4197282	Affx-88820176	AX-89820798	GACTGGGAAACAAGGTACAAGATTGCTATTGGGTC[A/G]GCTCAGGGTTTGGCATACCTTCATCATGACTGTGT
	Fvb2_4347343	HG2	2A	10.094	SNP	PHR		Fvb2	4347308	Affx-88820274	AX-89821169	TGGATATGATGTGGCATGAGGTTGACATCTCCTAT[C/T]TGAAGCATCCAGTAACAAAGTCACTCCAATGTGGA
	Fvb2_4651859	HG2	2A	10.094	SNP	PHR		Fvb2	4651824	Affx-88820426	AX-89872350	CAGTTCAAGTAAACCTGAAATGGTACAAGATCAAG[G/T]TACAATCTCTGGAGACATATTTTCATTCTAAAGAC
	Fvb2_4283525	HG2	2A	10.094	SNP	PHR		Fvb2	4283490	Affx-88820218	AX-89878121	GGTAATCCAGTTTCTATATCTGGCTCTGTGCAAGC[C/T]GGCAGAAGAGATTCAATAATTGCCTTTAGTTCCTT
	Fvb2_4405084	HG2	2A	10.094	SNP	PHR		Fvb2	4405049	Affx-88820325	AX-89878455	ACAGCCGCCCTTTTCTTTCATTCTCAAGTCCCATA[C/T]ACTCAGCTGCACTTATTCCACAGACAAAGATGAGA
	FATS0152	HG2	2A	10.506	SSR	PHR	TopHit	Fvb5	26274361	-	-	ACAAGTTTTGAGGCAAACTTACG / TTTTAACTTGTTGGAAACGAAGC
	Fvb2_4314080	HG2	2A	10.768	SNP	PHR		Fvb2	4314045	Affx-88820236	AX-89821076	TCATCAGGCCTTCCTACGATAGCTGCCTCAAGAAT[A/C]TCTGGATGCTTGAAAAGCACTGATTCCACCTCTAT
	Fvb2_9147137	HG2	2A	10.768	SNP	PHR		Fvb2	9147102	Affx-88821652	AX-89822850	TTTTCCCATGCTATGTTATCCACATCAACAATAGA[A/G]TATGAAGTTTCATTCTCACCAATGCAGCCAAATGT
	Fvb2_4127848	HG2	2A	10.851	SNP	PHR		Fvb2	4127813	Affx-88820118	AX-89782024	CCAAGTATTTGGGATGACTCAGAAGTCAAACCATG[C/T]ACTGATAACACTTGTGCCAAACCTCAAAAGTGTTC
	Fvb2_4132653	HG2	2A	10.851	SNP	PHR		Fvb2	4132618	Affx-88820127	AX-89782049	CCAACATAAATGGGCCCTTGGATTCCATCTAAACC[C/T]TTCATATTGATCTGCACTCAAATTGTGTAATGGTA
	Fvb2_4134171	HG2	2A	10.851	SNP	NMH		Fvb2	4134136	Affx-88820131	AX-89782056	AAACCAAATCTCACATATTACAGATGTTAACCACA[A/G]TCCATATGCATCGTTGACTGGATGACGAATTCTAT
	Fvb2_4197785	HG2	2A	10.851	SNP	PHR		Fvb2	4197750	Affx-88820179	AX-89782184	CAAGTTTTGAGCCAGCTTTATCAATACTAGATACA[A/G]AGCTGCAAGGCCTGCCAGATCAAATGGTTCAAGAG
	Fvb2_4339053	HG2	2A	10.851	SNP	PHR		Fvb2	4339018	Affx-88820252	AX-89782404	CTTCTGAACTAGAAGAGAAGAAACGGCTAGGATTG[A/G]GCCAGCTTTCACCAGCTAGTTGCTCCCAAAAGCAG
	Fvb2_4106462	HG2	2A	10.851	SNP	NMH	TopHit	Fvb2	4106427	Affx-88820096	AX-89803546	GCACTGATAACACTTGTGGCAAACCGGAAACGTGT[-/TCA]TCAGGTGGTGCCTTTGCCTCGGTGTTAAATGTTTT
	Fvb2_4351281	HG2	2A	10.851	SNP	PHR	TopHit	Fvb2	4351246	Affx-88820284	AX-89803610	AAACTAACTGATTACAGGTTTATCAAAACCAAATA[-/TGT]TATTACAGCATGCTTGTCTACTGGGCACTCTAAAT
	Fvb2_4078176	HG2	2A	10.851	SNP	PHR		Fvb2	4078141	Affx-88820085	AX-89820466	CCAAAAAGTTCTAAACAATATGGTGCACCTTTCAA[A/G]GAAGAAGACTGGACTGATGATGAGGTTGAAACAGA
	Fvb2_4079139	HG2	2A	10.851	SNP	NMH		Fvb2	4079104	Affx-88820086	AX-89820469	TAATAAAGATCTGGGAGGATTGAGCAAAGATGGAT[A/G]TATTTTCCCCAATGGAGCTATTTCTGGAGCTTCAA
	Fvb2_4106622	HG2	2A	10.851	SNP	NMH		Fvb2	4106587	Affx-88820097	AX-89820536	ACTATATTGTCTCAACTGCAGGAAATCTTTGTGGA[G/T]TAAAAGAGTTTAGTAAAGCTGACAGTGAAAATGTA
	Fvb2_4133005	HG2	2A	10.851	SNP	NMH		Fvb2	4132970	Affx-88820128	AX-89820639	TCAACATTGAGTATGTAAGGAGCATTTGAGACTAT[G/T]GCTGACACCCGTACCTGATTTTATGAACACAACCG
	Fvb2_4229011	HG2	2A	10.851	SNP	PHR		Fvb2	4228976	Affx-88820192	AX-89820889	GGCGCAACCACTATCATACTAAGAATCTACAATGG[C/T]GATATGAGGTATTACAGTGGAGATCTGGTGGCTAC
	Fvb2_4347560	HG2	2A	10.851	SNP	PHR		Fvb2	4347525	Affx-88820276	AX-89821173	CGATTTATTGTCCCTGTTGACCAGAAATGGTGACA[A/G]AAAAGGCTGTCAATATCTTTTGCAGGTGCTTGATA
	Fvb2_4368123	HG2	2A	10.851	SNP	NMH	TopHit	Fvb2	4368088	Affx-88820298	AX-89860828	ATATATGTTTTGGTCGGACCAAAACAAAGTGATAC[-/TATA]TTATTTGGTTAAAAACAGAGCCTGCAGATTGATAA
	Fvb2_4338763	HG2	2A	10.851	SNP	PHR		Fvb2	4338728	Affx-88820249	AX-89878260	TTTCAAGCAAACATCTAAGAAAGATAAGAAGAAGC[A/G]TTACTTCTCATTGAAAAGGCAATTAGATGAACGTT
	Fvb2_4410935	HG2	2A	10.851	SNP	PHR	TopHit	Fvb2	4410900	Affx-88820331	AX-89904501	TTACTCAATTTCTCTCACATCATCAATTTTACTGT[C/T]CCTTATACTTATTCCTATTAATTCACATCTATATT
	Fvb2_10681851	HG2	2A	11.337	SNP	NMH		Fvb2	10681816	Affx-88822410	AX-89823144	GCATACAAGTCAATCAGAGCACTCCCAACAAAAAC[A/G]CTGGAGCACCACCCTGACTTTGCCACATGGGCATG
	Fvb2_3876735	HG2	2A	11.422	SNP	PHR		Fvb2	3876700	Affx-88819997	AX-89781606	ACTAGTCCACCATTTGCTTCTTTCATATCATTAGT[C/T]TGCCCCAGTAGCGAGGTGATTGATTAACTGGCCAT
	Fvb2_2583050	HG2	2A	11.422	SNP	PHR		Fvb2	2583015	Affx-88819396	AX-89781905	CTATGTACCTTTTGCCTGGCAAGAGGCAGAGGAAT[C/T]CGAGAGGACTTCACCTGTTGTAATGCACTCTCAAC
	Fvb2_2738577	HG2	2A	11.422	SNP	PHR		Fvb2	2738542	Affx-88819487	AX-89783332	GTTATGAGAACAAATAAAGAAGCACTACTGACCAT[C/T]ATTGAAGTATGTTACTTGACTCAGTTTATTTATTT
	Fvb2_2746903	HG2	2A	11.422	SNP	PHR		Fvb2	2746868	Affx-88819495	AX-89783345	CGATTACAAGGAAGACAATTTGAAAGAGAAAAATG[G/T]CAGAGTCTCAGTTAAAAATCATTTACTTTGGAGCT
	Fvb2_10822805	HG2	2A	11.422	SNP	PHR		Fvb2	10822770	Affx-88822469	AX-89783749	GAATGAGACTTTTTGCAACAAAAGGACTATGTCTT[A/G]TCTTGTACTTATTGGCATATGACAATGAGCGCACT
	Fvb2_3925781	HG2	2A	11.422	SNP	NMH	TopHit	Fvb2	3925746	Affx-88820016	AX-89806631	GGATATTAGTTGCCTATATGCTGTTATTATCTAGG[-/TCGA]TCTTACTGGCTCATATTTAAGCTATATCACAAGAT
	Fvb2_3926181	HG2	2A	11.422	SNP	PHR		Fvb2	3926146	Affx-88820017	AX-89820188	CCTGTAATCTACAATGAGGAAGAAGAATTGAAACT[A/C]GCTAATGAGCAAAGAAAGTAAGTTGGTACTTTTCC
	Fvb2_2572458	HG2	2A	11.422	SNP	PHR		Fvb2	2572423	Affx-88819388	AX-89820262	CACATTCCGGAATAGGGTCTACCGGAGAGAATGTT[A/G]CAACAATAGTCCGATCTTCTTCAGGTTCTAGTGGA
	Fvb7_3926396	HG2	2A	11.422	SNP	NMH	TopHit	Fvb7	3926361	Affx-88820596	AX-89822417	TACCATGATGAAAGAATTTGACATGACCGATATGG[G/T]GAGTCTGAGGTACTTTCTTGGACTTGAAGTTTCAC
	Fvb2_10500948	HG2	2A	11.422	SNP	PHR		Fvb2	10500913	Affx-88822307	AX-89823102	ATAGTATTCAGCAGAAATGGTCAGTATCTACTTAC[A/G]AACTCAAATGATAGAACAATAAGGATTTACGAGAA
	Fvb2_10501415	HG2	2A	11.422	SNP	PHR		Fvb2	10501380	Affx-88822309	AX-89823104	CAAGGAGCTTGAGGAAAATGAGGAATACATTGAAC[A/G]AGAAGATGAATTTGATCTGATCCCCGAAACTGAAA
	Fvb2_10581615	HG2	2A	11.422	SNP	PHR		Fvb2	10581580	Affx-88822347	AX-89823117	TAACGGAATAGTTATACACCTCTGGAATATGATTG[C/T]AGCAAAGTGACAAGGGTGCAGCTGTATAGAAACTA
	Fvb2_10832780	HG2	2A	11.422	SNP	PHR	TopHit	Fvb2	10832745	Affx-88822475	AX-89847594	CCATTTCCTTTTGCACCTACTTGAATGGTCTCTCA[A/G]TCGGACTAAAATCATTTGAAATGAGCAAGTAATGT
	Fvb2_2492202	HG2	2A	11.422	SNP	PHR		Fvb2	2492167	Affx-88819374	AX-89880369	TGGACGTGCAGATGGGTCAAGCAGCAATTTTGGAG[A/G]AGGCTACAATGGTATGTCACTATTAACATGTCCTT
	Fvb2_10469353	HG2	2A	11.422	SNP	PHR	TopHit	Fvb2	10469318	Affx-88822292	AX-89904633	TAGGGCGTACACCTACTAGCTATTAAAACTATCAA[C/T]GTAGGTGCACAATCATGTAGTGTATTTCATAGGTT
	Fvb2_10591782	HG2	2A	11.684	SNP	PHR		Fvb2	10591747	Affx-88822353	AX-89783728	CCATTTATAATCTGAATGATCACAAAAAGCGATTG[C/T]TGAAGATCATAATCCTGTATATTAGCTGATATAAA
	Fvb2_10604691	HG2	2A	11.684	SNP	NMH		Fvb2	10604656	Affx-88822358	AX-89880280	GGGATACCACCCTCACACCCAAACCACATCCCACC[A/G]CTTTCACCTTATTCTCAGATCCCGGTTGCCAGGCC
	Fvb2_10099258	HG2	2A	11.832	SNP	PHR		Fvb2	10099223	Affx-88903834	AX-89851687	AGGCAAAAGCTTACAACTTGCTCAAGGAACTAGGT[C/G]CAACCCAAGTTGATGAAGTCTTCACAGCTGGAGGT
	Fvb2_10121731	HG2	2A	11.832	SNP	PHR	TopHit	Fvb2	10121696	Affx-88822155	AX-89904629	GGCCTTCACGGCAAGGCAGTTGCCTCAAGGACTCC[A/G]GCATTAACAAGAAATTTACTAGCAGCAACTTGGTC
	FATS0192	HG2	2A	11.983	SSR	PHR	TopHit	Fvb2	3689596	-	-	CATGTTTCGGGACCATATTCTAA / GGACAACCTGTTATACTGACGCA
	Fvb2_3744944	HG2	2A	11.986	SNP	PHR		Fvb2	3744909	Affx-88819937	AX-89781376	TTATTTATCAACAACCTGGAGAAATCTATTGATAA[C/T]AAGGCATTGTTGGACACTTTTTCTGCTTTTGGGAC
	Fvb2_2764759	HG2	2A	11.986	SNP	PHR		Fvb2	2764724	Affx-88819506	AX-89783381	AGACTTAATATTTTCTGATCTTTCTCATTGATAAC[C/T]TTGAAAAGCATCTCTTTATCTCGTCCAGCACATTT
	Fvb2_10096216	HG2	2A	11.986	SNP	PHR		Fvb2	10096181	Affx-88822136	AX-89783662	GCTGTGATCAAACTGAGAAGACCAAGCAGTCTAAG[A/G]CCAATGGCTTCTGGGAGCAACGGAGGTGAGCCTGA
	Fvb2_10231231	HG2	2A	11.986	SNP	PHR		Fvb2	10231196	Affx-88822222	AX-89783692	ACCCTTTTGCTTCTTCTTACTCTTCAGAGTTATGG[A/G]TTCCTTCTTTCTTTTGCTTCCACAAATGTGAGTCT
	Fvb2_10349213	HG2	2A	11.986	SNP	NMH		Fvb2	10349178	Affx-88822259	AX-89783704	CCCAAATAAACTTTGAAGCCTTAAATCACAAATTA[G/T]TTGACTTTTCCGGCGAGGGTCACGAAGTTTGTTCC
	Fvb2_10820838	HG2	2A	11.986	SNP	PHR	TopHit	Fvb2	10820803	Affx-88822467	AX-89803815	AACAACATAAAGAATGATGATGTCAGGTAGATAAA[-/AAT]GTAGCATCAGTAACAAAAGTCAAAAGTATTCTATG
	Fvb2_10320148	HG2	2A	11.986	SNP	PHR	TopHit	Fvb2	10320113	Affx-88822246	AX-89806840	AAGACGAATTTATGAAGATTTTGCAAGAATTTTCA[-/AATT]AAGCTTTTTGGAGCATTCAATATGCAAGATTTCCT
	Fvb2_10231440	HG2	2A	11.986	SNP	PHR		Fvb2	10231405	Affx-88822223	AX-89823073	CCTGAGCTGGTATCTGAGTCAAACCATGAGATTCT[A/G]TCATATGTATTTGACAGGTTAGCTCTAACCTCCTA
	Fvb2_10511541	HG2	2A	11.986	SNP	PHR		Fvb2	10511506	Affx-88822314	AX-89823105	AAGTGTGCGTTGTTAGATAAATGTGGACACACGTT[C/T]CACCACAAATGCCTGTATGAGAATTTGGCTGTGTC
	Fvb2_10719342	HG2	2A	11.986	SNP	PHR		Fvb2	10719307	Affx-88822429	AX-89823150	GACGCTGCAGCTCAAGCGCACATTGAAAAGCATAG[A/G]AGACTTCAGGAGGATTTGACTGATGAAATGGTTGG
	Fvb2_10738348	HG2	2A	11.986	SNP	PHR		Fvb2	10738313	Affx-88822437	AX-89823153	AAATGTTGATGGTCTAGGTATCACCTTGGCATGAC[A/G]TACCTCTGCGCACCGGGGATGGTGCATTCAACTTT
	Fvb2_10833915	HG2	2A	11.986	SNP	PHR		Fvb2	10833880	Affx-88822479	AX-89823165	GCTATAAACAGAATGTTTGATCTCGAGACAGATAT[A/G]TCAATGTTGGAAGAAAAGATTCGAGCCAAGATGGA
	Fvb2_10835612	HG2	2A	11.986	SNP	PHR		Fvb2	10835577	Affx-88822481	AX-89823166	CCTGCCTCTTCTTTGGTCACACCCTTCTTCAGAAC[A/C]ACAGGAGCCTTTTCTACCAAGTCTTTAGCATCCTT
	Fvb2_2625943	HG2	2A	11.986	SNP	PHR	TopHit	Fvb2	2625908	Affx-88819420	AX-89847405	CATTTTATTGGAACTATATCCCAAGAAGAAGGCTC[C/T]TTATTCATGAGATTGACCTAAGGTAGTTTAAAATT
	Fvb2_10102882	HG2	2A	11.986	SNP	PHR	TopHit	Fvb2	10102847	Affx-88822148	AX-89847579	ATGCTGATTTGTGTAAATTTTTAGAGCTGACTGTT[A/G]ACTGAATCTTAGTCCTGTATGTGTGGGAGAGAACA
	Fvb2_10727789	HG2	2A	11.986	SNP	NMH	TopHit	Fvb2	10727754	Affx-88822433	AX-89847591	TTACTTTCTTTTCTAATTGGCAGTAGAGAACATAA[C/G]CATACCTCTGTATCTATATGACTGCCCAGGTCCCC
	Fvb2_2476994	HG2	2A	11.986	SNP	PHR	TopHit	Fvb2	2476959	Affx-88819364	AX-89860397	TCTACCTTTTGTGCAGGAAGAGATATTTGGTCCAG[-/TTC]TTCTTTGTTTGGAGGTATTTAGATGACTTCATCAC
	Fvb2_2772393	HG2	2A	11.986	SNP	NMH	TopHit	Fvb2	2772358	Affx-88819511	AX-89860930	TCACATACATGTTTTCTACTTTTCTCCAAAGTTGA[-/CCT]CATCATCATCTTCTTGTTTTGCTTCGTGATCTTTT
	Fvb2_10529320	HG2	2A	11.986	SNP	PHR	TopHit	Fvb2	10529285	Affx-88822320	AX-89867809	GTTAATTATGTGTCCAAAATTGAATTGGAGGATAC[A/G]AATATCATGAAGGATCTTTACTTTTGTTCAATAAA
	Fvb2_2638060	HG2	2A	11.986	SNP	PHR		Fvb2	2638025	Affx-88819429	AX-89879060	TTGTGTAATACTTGTTAAACACTTTCTCTTGCAAG[A/C]AGCACTCCACTAGAACTCGCATTATCTCTCTGTCC
	Fvb2_10484337	HG2	2A	11.986	SNP	PHR		Fvb2	10484302	Affx-88822302	AX-89880258	GCAGGGGTGATGCGATTGGTGACAAGATGATGCAC[A/G]AAAGTGACATCGCAGAGCACCTTATATGGCTGCCT
	Fvb2_10851338	HG2	2A	11.986	SNP	NMH		Fvb2	10851303	Affx-88822493	AX-89880324	TTTAGCGAGCAACACAGCACGATGGTAGCCAACCG[C/T]AACATTAAACTTGGGAAAATAAGCACCTCTCCAAG
	Fvb2_9977859	HG2	2A	12.578	SNP	PHR		Fvb2	9977824	Affx-88822078	AX-89783651	CATGATGAATGTAAGGAGAGCTGTAATCTGAGTAC[G/T]TATAGGTGTTAAATTTCCCCACAGCTATCTTTTTC
	Fvb2_9975733	HG2	2A	12.578	SNP	PHR		Fvb2	9975698	Affx-88822073	AX-89823016	CACTCTCATGGTCTCTCCTTCCATGTAGTGGTAAT[C/T]GTAGCTATTATACCATGGGGAGTGTAGTAAAACAA
	Fvb2_12756689	HG2	2A	12.578	SNP	PHR		Fvb2	12756654	Affx-88823088	AX-89823383	AATGGTTCCACTGGCATGAGCAGCATCTTTTTTGT[G/T]GGATGTTCCAGACAATAAGTCATCCTACGTGACCG
	Fvb2_12715623	HG2	2A	12.578	SNP	PHR	TopHit	Fvb2	12715588	Affx-88823071	AX-89847619	ATGGATAAACAACGATACGTAGAATATACATGATT[C/T]TAAACTTGACTGCATAAACAATAAGAGATGGAGGA
	Fvb2_12831710	HG2	2A	12.578	SNP	PHR		Fvb2	12831675	Affx-88823137	AX-89880564	ACTTTCAATAAGATGAACTATCACCTCCCACCTTG[G/T]TCCATCAGCATCCTGCCGGATTGTAAGAACGTTGT
	Fvb2_10000786	HG2	2A	12.578	SNP	PHR	TopHit	Fvb2	10000751	Affx-88822085	AX-89904628	ACTTTTCAACACAAGTTTTAAACCTATTAAAGGAA[A/G]AAGCAATGTCCATGCAGGTTTAGACTCGGTAGTGA
	Fvb2_10040870	HG2	2A	12.741	SNP	PHR	TopHit	Fvb2	10040835	Affx-88822108	AX-89806836	ATTAAGGGACTAAATTTGAAGGACAAGTGCAGGAC[-/AATT]AATGAATAATTCAATTGGTTGCATTCAACACCACT
	Fvb2_12564300	HG2	2A	12.741	SNP	PHR	TopHit	Fvb2	12564265	Affx-88823021	AX-89847614	TCGCAGCAACGAGACTGACCAGGTGAACATATCTG[A/C]CCCGACCAAATATTTATTGGCAGCTTAGCACGTTA
	Fvb2_12829389	HG2	2A	12.741	SNP	PHR		Fvb2	12829354	Affx-88823133	AX-89880561	AGATGGTCCAAGAGGCAAGGCTTTATGTGCATCTT[C/T]GCATTGGGCCGTACATTTGTTCAGAATGGAATTTT
	Fvb2_7268272	HG2	2A	13.226	SNP	PHR		Fvb2	7268237	Affx-88821076	AX-89783404	GAAAGAGAGGCCCTGGCTTCCCATTAATGGTATGT[A/G]CATCTGACATATTTGGAGGCAATCCGAGTCTGTTC
	Fvb2_7667067	HG2	2A	13.226	SNP	PHR		Fvb2	7667032	Affx-88860571	AX-89794046	CCATAGGAAAAGTAAAGCATAAGAACTTGGTTGGT[C/T]TAATTGGTTATTGTGCAGAAGGTGCTCAAAGGTAA
	Fvb2_7233101	HG2	2A	13.226	SNP	PHR		Fvb2	7233066	Affx-88821055	AX-89822598	GTCGCCCATTTGAAGCTCCATCTAATCAGAGCCAA[A/G]CGGTTGAGTGATATCCCCAGAGAAGCTCAGAAATA
	Fvb2_7514004	HG2	2A	13.226	SNP	PHR		Fvb2	7513969	Affx-88821125	AX-89822627	TGGATTGGATCACTAGATTAAAGATTGCATTAGGT[G/T]CTGCAGAGGGTCTAACTTATCTGCATCATGAGTGT
	Fvb2_7550825	HG2	2A	13.226	SNP	PHR	TopHit	Fvb2	7550790	Affx-88821146	AX-89847534	TAGAATCCTGAAAATTCAAAGCTCAGCTCTAGGTC[A/C]GCATCATCTTCCAAGCATGAGGATATTTAGGTCAA
	Fvb2_7127446	HG2	2A	13.226	SNP	PHR		Fvb2	7127411	Affx-88821030	AX-89879763	CATTGTCCAAATTATTTGCATGACGCTTGCCATCT[C/T]TTACATCTTCCTCTTCACTGTCTGTAGCGCTCCTG
	Fvb2_7550073	HG2	2A	13.226	SNP	PHR		Fvb2	7550038	Affx-88821145	AX-89879809	CACCAAATTTTTTCACTCCAAGATTCTTAGGTTGA[A/G]AGTCTCGCCCATTCTTTGTGGATCCAGCTGCTCTT
	Fvb2_12559463	HG2	2A	13.226	SNP	PHR		Fvb2	12559428	Affx-88823015	AX-89880520	AACAGGTTCTTGGAAACAAATACCAGAGCAAGTTG[C/T]TTGAAATAATTGATGCTAGGTGAATATACTTCCTT
	Fvb2_7082186	HG2	2A	13.415	SNP	PHR	TopHit	Fvb2	7082151	Affx-88821007	AX-89803748	ACTTCTATTGTGGGCTGCTGCAAGCATGGAAAAGA[-/TGCGC]GCATCCACTAATGAATCTGTTCCAGGCAATTCCAG
	Fvb2_7265202	HG2	2A	13.415	SNP	PHR		Fvb2	7265167	Affx-88821071	AX-89822605	AGGAAAGCGAAGAACATCAAAGCAAGGTTGGAATC[A/G]CTTGATCAGTCTAACATTGCTAACCGAGAGGTGGC
	Fvb2_7265307	HG2	2A	13.415	SNP	PHR		Fvb2	7265272	Affx-88821072	AX-89822606	AGGATTTCGGTGACTAGTGGACTGAGAGTCAAGCT[A/G]AGAGATATGATGAATGATTTTCTGGCATTGAGGGA
	Fvb2_7414890	HG2	2A	13.415	SNP	PHR		Fvb2	7414855	Affx-88821108	AX-89822620	AAGTTGACACTGTTCAAGAAATCTGGGAGTCTACG[G/T]CCCTGGTGGATCTGAATATTCTGAGCTCCACCATG
	Fvb2_6083063	HG2	2A	13.61	SNP	PHR		Fvb2	6083028	Affx-88841223	AX-89882272	CGTACCAACACTGCGTGTCTGAAGTGTGTGAACAG[C/T]TGTCCTTCCAAAGCGTATAAAAGCCCCTTGACTCT
	Fvb2_6806161	HG2	2A	13.809	SNP	PHR		Fvb2	6806126	Affx-88820624	AX-89783280	ATCCAACAGTTCAATTGAAGGAATTGTTGGTCGAA[C/T]GTAGAAGAAGCCAGAGTTATAAACCCACATACGCA
	Fvb2_6826485	HG2	2A	13.809	SNP	PHR		Fvb2	6826450	Affx-88820632	AX-89783283	AAACTAGAAAACTTTACCAGGAGAGAAGTTTGTCT[A/G]AAAACACTTCTGCGATACTGAAAGATCCATACGCT
	Fvb2_8005394	HG2	2A	13.809	SNP	PHR		Fvb2	8005359	Affx-88821171	AX-89783420	ATTCCCATTTATGGAACTAGTACTAGATCACACAA[A/G]TCGGATCCAAGACCAGGGTCTCTGTCGACCGAGAT
	Fvb2_12952703	HG2	2A	13.809	SNP	PHR		Fvb2	12952668	Affx-88823171	AX-89815367	AAACCCAAACTATACCACAAATTTTGGCTCCATTT[C/G]TAAACTCCAACAAGCAGAAAGCCAATGGAGAATGA
	Fvb2_8052186	HG2	2A	13.809	SNP	PHR		Fvb2	8052151	Affx-88821187	AX-89822658	ATCACAAAGCTTGCATATAAATTCACAGTCAATGT[C/T]GTCTTTGTTGTTGTAACCATAACGATCACCAGTAG
	Fvb2_8676669	HG2	2A	13.809	SNP	PHR		Fvb2	8676634	Affx-88821436	AX-89822758	TCATGCAGAATATTCCAACAGGCTTCTGTAAGAAG[C/T]ATCTTCCTCCTGGCTACTACAAATTCATCCTGGAA
	Fvb2_8121391	HG2	2A	13.809	SNP	NMH	TopHit	Fvb2	8121356	Affx-88821235	AX-89863039	GTACCTATCACTTTGCAAGTTGTAAAATTTATTGG[-/GGTAC]GGTTAACATGTGCCATGATTTACTGAACATATTTG
	Fvb2_8106260	HG2	2A	13.809	SNP	PHR	TopHit	Fvb2	8106225	Affx-88821231	AX-89867786	CACAAAAGCTGAGGGGAAATTACTTGAGTAAAATT[A/C]GATCGATGTAATCTTACCTCCAAAAGTCGTTTGAG
	Fvb2_5871040	HG2	2A	13.953	SNP	PHR		Fvb2	5871005	Affx-88841133	AX-89785387	GCAAACGAATTGTGGGTTGTTAACCAAGAATACTT[A/G]TTAAACGGCAGCGTTTTCACCTGTTCCAAGTTGCC
	Fvb2_5868486	HG2	2A	13.953	SNP	PHR		Fvb2	5868451	Affx-88841127	AX-89825098	AATGATCTCGTTGTTGTGTTCATGGCTGATGATTC[C/T]GCACGGTTTGGACATGATCCGGCTTTCATGCCACC
	Fvb2_6201652	HG2	2A	13.953	SNP	PHR		Fvb2	6201617	Affx-88841315	AX-89825165	CGAGCTGGTCGACATCGATGTCGCCGAGAATGAAC[C/T]GGCCGAGCTTCTTCTTCAACACGAACTTGCAGACT
	Fvb2_6218162	HG2	2A	13.953	SNP	PHR		Fvb2	6218127	Affx-88841329	AX-89825173	ACAAGGATCAAACTGATGGCACTCGTACATGGAGA[A/G]GAACAGTGAACGTGAATTTTATTGCAATTATAGAG
	Fvb2_6107903	HG2	2A	13.953	SNP	PHR		Fvb2	6107868	Affx-88841248	AX-89882282	GAATTAGCAATGTTCTGAACCATTCCTCTACGCTC[A/G]CGCATATCCCACTGGCAAAGCCTGTTATCATCCAG
	Fvb2_8479565	HG2	2A	14.066	SNP	NMH		Fvb2	8479530	Affx-88821370	AX-89783481	TCTGCTTTCTTTTGAAGACAAGCAACCTCAACCTC[G/T]TTGTCCAATAAGAACTGTTCTTTTAAATTTGAATC
	Fvb2_8480328	HG2	2A	14.066	SNP	NMH		Fvb2	8480293	Affx-88821371	AX-89822733	ACTTCACGCTGCAGAGATCAGATGATAAAAGCATG[A/G]AGTTTTCCTTGTAAGCAGCCTGGATTCCTGCAAGA
	Fvb2_8469101	HG2	2A	14.079	SNP	PHR		Fvb2	8469066	Affx-88821361	AX-89783474	TGAACAGTATTGTTTCTGTCAACCCAAGACAACAG[C/T]AAGGATACAGTTGTTACTCCGCTCGTTCAAAAAAT
	Fvb2_6323505	HG2	2A	14.079	SNP	NMH		Fvb2	6323470	Affx-88841370	AX-89825189	TCTCCCAAGCCACTTTCTAGCAATATTTTCCTCAA[G/T]GGAGAGGCAGGAGTTCCCAACATTAGATGATCCAA
	Fvb2_6316779	HG2	2A	14.079	SNP	PHR		Fvb2	6316744	Affx-88841363	AX-89882325	GATAAAAAAGATTGATTCTAGGAGATCTAAATTGA[A/G]GATTATGGTTGCATGGCTTGAATCCAGCTCATTGC
	Fvb2_6347736	HG2	2A	14.079	SNP	NMH		Fvb2	6347701	Affx-88841375	AX-89882332	TGGAAGCAGAGGAGGACCATGTGTTCCATTTGATC[A/G]ATAATAGTTGTGACAATGCTAGGACCATGCTCAAG
	Fvb2_6272738	HG2	2A	14.079	SNP	PHR	TopHit	Fvb2	6272703	Affx-88841344	AX-89904820	GAGCACAAGAATAGAGGAAAAGCATAGAGAGTGAA[C/T]AGCGCTTCTCACATTGTTCTTGGTCATCTTTTTGA
	Fvb2_8642091	HG2	2A	14.216	SNP	PHR		Fvb2	8642056	Affx-88821424	AX-89783500	AGTAGGTCTCAAGGTCGAAAGAGGGCATTCCAGAA[A/G]TAATCTCACTCGTCCATTCCACATATCAGCATGTT
	Fvb2_8681924	HG2	2A	14.216	SNP	PHR		Fvb2	8681889	Affx-88821442	AX-89783503	GCCAAATCAAGCTCCGTGATAAATGCACATTTGAG[C/T]TTGTGGGTGAAAAGAGAATGGTAGTTCACATTTGT
	Fvb2_8683987	HG2	2A	14.216	SNP	NMH		Fvb2	8683952	Affx-88821443	AX-89783504	TGTTTCTTGGAACACAATGATCAGTGGGTATGCCA[A/G]GAATGGCAGGATGGGGGAGGCATTGCGGCTTTTCG
	Fvb2_8768589	HG2	2A	14.216	SNP	PHR	TopHit	Fvb2	8768554	Affx-88821509	AX-89803768	GCTCAAAATCGGTCCTTGAAATTTCAACAGCCTGT[-/CAG]AACCATAGTTAATTCAGTACAAAGAATATTGTAAG
	Fvb2_6674091	HG2	2A	14.216	SNP	PHR		Fvb2	6674056	Affx-88820590	AX-89822414	CCTAGTAGTCCGACTTTCTTCGACAATGCCTCTGG[G/T]GTGAACCCTTCTGAAGTTCATATGCATGTCCGCCG
	Fvb2_7997128	HG2	2A	14.216	SNP	PHR		Fvb2	7997093	Affx-88821162	AX-89822642	TGCTTCTATTTCAGAAAGGAATGCTTGTTTTCGAC[A/C]TGGCTCAGTTTGATGGGATTCTCAAGAAGATTACA
	Fvb2_8007837	HG2	2A	14.216	SNP	PHR		Fvb2	8007802	Affx-88821174	AX-89822646	CAAGTTTGTAGGCTGTTAATACGTGTGGGACAGTA[C/T]ATGCTAGTGAGGATAATAGAAGTTGCCACAGATAA
	Fvb2_8247498	HG2	2A	14.216	SNP	NMH		Fvb2	8247463	Affx-88821280	AX-89822695	AGCTCGCTTTGGATAGGCAATACTGGATCCCTCAA[A/C]GCAACCCAGATAGCATCAACAAACTCAGGTACATG
	Fvb2_8542171	HG2	2A	14.216	SNP	PHR		Fvb2	8542136	Affx-88821394	AX-89822737	CAAGTGGTAACTCAAAGAATCTCTTACCAACCTCC[C/T]CCATCCTCTCAAACAATTCCAATGGCACCCCATGG
	Fvb2_8667400	HG2	2A	14.216	SNP	PHR		Fvb2	8667365	Affx-88821432	AX-89822756	TTGGAAAAGAACGAGTCTTTGGTTGAAAACGCAAG[A/G]CCAAATGTAAAACCGTCCCATCTTTGGATTGTTGC
	Fvb2_8745603	HG2	2A	14.216	SNP	PHR		Fvb2	8745568	Affx-88821475	AX-89822772	CGTTTGCATCCTAATCACTTGGTAACAGGCAGTTC[A/G]GCTGCCACTTATATATTCTTGCTTCAACACGAGAA
	Fvb2_8206128	HG2	2A	14.216	SNP	PHR	TopHit	Fvb2	8206093	Affx-88821267	AX-89847540	GATGAGTTCATAGTGTTGGGGATAGCAGCTGTTTG[A/C]AGAGATCTTTGTTGATTTAACCTCTAGTAAGACTT
	Fvb2_8167947	HG2	2A	14.216	SNP	PHR		Fvb2	8167912	Affx-88821249	AX-89865432	GAAAAGTGGAGTTCCCGGCGTACGAAAATTCCTTT[G/T]TTCAATTCACAGTTTGACAAGCCTAGCCACATTGA
	Fvb2_6738572	HG2	2A	14.216	SNP	PHR		Fvb2	6738537	Affx-88820598	AX-89879589	TCGAACAATTCTTGATTCTTCCATATATCTTTCTT[A/G]CATTCCAGTATTACCTTCACAACCTCCTGGTTCAT
	Fvb2_8728154	HG2	2A	14.216	SNP	PHR		Fvb2	8728119	Affx-88821463	AX-89879929	TATCCACCTAATGCTCTCAGTGGTACTGGAGGGAC[G/T]GTTTGCAGTAACCAATATCAAGTCTTTGAAGAAAT
	Fvb2_8748468	HG2	2A	14.216	SNP	PHR		Fvb2	8748433	Affx-88821481	AX-89879942	GGTATCTTGTTAATGCATGTTGAAAACAACTTGGA[A/G]GATGCTTTGACCAACCTATGGTCTTTTGTAAGTCC
	Fvb2_8393412	HG2	2A	14.374	SNP	PHR		Fvb2	8393377	Affx-88821343	AX-89783468	AAAGGGAAATTATAAACCACAGGTCATTGAGGCAT[A/C]CTAACATTGTCCGATTTAAAGAGGTTCGTTGAATT
	Fvb2_5898106	HG2	2A	14.374	SNP	PHR		Fvb2	5898071	Affx-88841148	AX-89785392	GGTGATGTTCTGAAGGAAGACCAAAGGAATATTTC[G/T]TTGAGTACATAATTCAATGAAGTGGGCCCCTTTTA
	Fvb2_8380608	HG2	2A	14.374	SNP	PHR	TopHit	Fvb2	8380573	Affx-88821338	AX-89803758	ACTGAGTATCACCTCATGGTTCCAGAATCTCTGCC[-/ACA]AACGAAGATGCAAAAAAGTAAAATAATAGAAGATT
	Fvb2_6294299	HG2	2A	14.374	SNP	PHR		Fvb2	6294264	Affx-88841351	AX-89825183	GCCTTTGATACCACGAGGTGGTGAATTCCTACGAG[C/T]AGATGCAAATGGCTGCCCATTCAGAGACCCACAGA
	Fvb2_6515669	HG2	2A	14.374	SNP	NMH		Fvb2	6515634	Affx-88841433	AX-89825212	GGGGTTTGGGTTGAACATATGAAAGCAATGGTCCT[C/T]CCCTTTTGTCTCATACAACTCCGCAAACCCTTCCC
	Fvb2_6470021	HG2	2A	14.374	SNP	PHR		Fvb2	6469986	Affx-88903722	AX-89851921	GAGAGGGCTTTGGAGAATTGGAGGAAGCTATCTGC[C/G]GCCCTCAAGAACCCTAAGAAGCGAGGGTTTCTCTT
	Fvb2_8258898	HG2	2A	14.374	SNP	PHR		Fvb2	8258863	Affx-88821285	AX-89879865	AACCACATGTAATGGAATGGAGGGACCAAGCCCAA[A/G]TTCCTGAATAGCATTTGTATAAAGTATGACAGTCA
	Fvb2_6262856	HG2	2A	14.374	SNP	PHR		Fvb2	6262821	Affx-88841340	AX-89882319	GAAAACTCAGAATTTAGGACCAAACCATTGATGAT[A/G]ACATCAAAGTTTTCCATGCCTGTCACTTCTTTGAA
	Fvb2_6407916	HG2	2A	14.374	SNP	PHR		Fvb2	6407881	Affx-88841387	AX-89882339	AACCCTACAGAACTGATAGCAAAGACTAGTACTAC[A/G]TTCATCGACCCTGCTCAGATTAAGAAACTTAAGGG
	Fvb2_6501317	HG2	2A	14.374	SNP	NMH		Fvb2	6501282	Affx-88841426	AX-89882351	CTCACACGGTATTGGCATTGTGTAGACCTGGAAAC[A/G]AAAGCTGGACTGTCTTTGAGATACTAAATCCTGAT
	Fvb2_6283141	HG2	2A	14.374	SNP	PHR		Fvb2	6283106	Affx-88902797	AX-89907866	ACAGAGAGGTCAGGGATGGTGGTGGGATTCTCTTC[C/G]TCTTCCTGGAAATACTGGAAGAAATTCTCCTGCCC
	Fvb2_6470021	HG2	2A	14.374	SNP	PHR		Fvb2	6469986	Affx-88903722	AX-89907872	GAGAGGGCTTTGGAGAATTGGAGGAAGCTATCTGC[C/G]GCCCTCAAGAACCCTAAGAAGCGAGGGTTTCTCTT
	Fvb2_5898347	HG2	2A	14.423	SNP	PHR		Fvb2	5898312	Affx-88841150	AX-89785393	CAGTGCCATACAATTTCTTGAATTCATCAAATTCG[C/T]TTCCGTCGACTATGCGAGCAATAATTGAACGAATG
	Fvb2_33546	HG2	2A	14.423	SNP	PHR		Fvb2	33511	Affx-88891108	AX-89799108	ATTGGTCCAAATTCACCAAAAATTTTGGTAAAATC[A/G]TCCTCAGTAGTCGATTCTGATATATTCTTAACATA
	Fvb2_178705	HG2	2A	14.423	SNP	PHR		Fvb2	178670	Affx-88891144	AX-89799128	GTGATGACCCTAAAAGTGCTGCAGTTGTTGGAAAT[A/G]TCCCGGGCCTTGAAACTCAAAATCCGGAAAGTGAA
	Fvb2_5942121	HG2	2A	14.423	SNP	NMH	TopHit	Fvb2	5942086	Affx-88841169	AX-89804017	ACCTTGCAAATTTGTCCCTTAATTTTCTAATAATT[-/TCGG]TAATTGCTTCCAAAACCAATCTCTGCCTTACATAA
	Fvb2_6190766	HG2	2A	14.423	SNP	PHR	TopHit	Fvb2	6190731	Affx-88841294	AX-89811743	GAAATGATGGGATCTGATGCATGATGTGAAGCTCT[C/T]ACTTTGTTTATGCAAGGAACATGTAGTTCCTGCTA
	Fvb2_12196727	HG2	2A	14.423	SNP	PHR		Fvb2	12196692	Affx-88822961	AX-89823330	GTGATGATGTGCTTAATATGCCCCATTCGCTGCGT[G/T]CATTAGCAGCTGACAATGATGGGAGGCTCCGCCTT
	Fvb2_5901599	HG2	2A	14.423	SNP	PHR		Fvb2	5901564	Affx-88841154	AX-89825108	TTGCGACTAATGGTGTTCTAGTTTGTTTATGCAAG[A/G]CAACTTGCCACCCTGCATTCTTTGACAAGCTACCA
	Fvb2_6128100	HG2	2A	14.423	SNP	PHR		Fvb2	6128065	Affx-88841253	AX-89825142	CAGGATATGCTAGTTATTATAACAAAAGAGGGAAG[A/C]AAAATGTATGCAAATGCATACCTTGCCAAGGAATC
	Fvb2_12493594	HG2	2A	14.423	SNP	NMH		Fvb2	12493559	Affx-88823001	AX-89880513	TTCATCATCAATGCTGGTTCTGGATTTAGGCTCTT[A/G]TGGAATACTGTGAAATCTTTCCTTGACCCCAAAAC
	Fvb2_5924444	HG2	2A	14.423	SNP	PHR		Fvb2	5924409	Affx-88841160	AX-89882250	CCCTCACCTGCCCCAGAAGTAGATGTAATTCCTTG[A/G]GTCTCTTCAGCACTCCATATATTCTTCAAAAGCTC
	Fvb2_6172159	HG2	2A	14.423	SNP	PHR		Fvb2	6172124	Affx-88841275	AX-89882295	CGGATGCATTGTACAAAGTTTAGCCACAGTGAATC[G/T]TGTGACCTTCTCATATGTGATGAGGCTCACAGGCT
	Fvb2_258364	HG2	2A	14.971	SNP	PHR		Fvb2	258329	Affx-88891168	AX-89799139	GTTCAGGAGATGGTTCTTGTTGAGGGCTTAAAGCT[A/C]GACGGAGTTCCAGCAGGAATATATTCTTCTGTCCA
	Fvb2_508180	HG2	2A	15.18	SNP	PHR	TopHit	Fvb2	508145	Affx-88891199	AX-89850227	TCAGGTAAAATTTTATTTGGTCCGCGTGAACAGAA[A/G]GAAATAACAACTAGTGTAGCGTCATCTCGAATGGC
	Fvb2_621210	HG2	2A	16.558	SNP	NMH		Fvb2	621175	Affx-88891215	AX-89799161	GCGGCTGCGGTTTCCTTAAAGAGGTTCCAGATGAA[A/G]TCTGTGGCGGCTCTCATCCTTTGCTGGGTGTAGTT
	FVES0261	HG2	2A	16.558	SSR	PHR		Fvb2	564830	-	-	GGTGTTGATGACTTGTTGCG / TCGGTTGTCAATCACCTCAA
	Fvb2_11022412	HG2	2A	18.822	SNP	PHR		Fvb2	11022377	Affx-88822569	AX-89823199	GTTCACAGCATACATGGTTCTTTACTTGCAGTTGG[A/G]GAGCTTTTAAGGTTGGTTGAGTTGGTAAAGATGTA
	FAES0247a	HG2	2A	19.048	SSR	PHR		Fvb2	11065935	-	-	ACGCCTTCGATCCTTTTCTT / CAAGGCAGTAAAGCTCCCAG
	FVES0210	HG2	2A	19.557	SSR	PHR		Fvb2	4865291	-	-	CTCAGCCGTAAACGGAAGTC / GCTTCTCGAACGCAGAGAGT
	Fvb2_10981867	HG2	2A	20.017	SNP	PHR		Fvb2	10981832	Affx-88822549	AX-89783781	CTCCACTTCCCAAAGTATCAGCAAAAACCCTGAAT[G/T]TGGAATCTGAGAAAATATCAGATACCTGCAATTGC
	Fvb2_11892412	HG2	2A	20.131	SNP	NMH		Fvb2	11892377	Affx-88822864	AX-89783887	AGGTTCGTTGCTTGGTCGATGTACCTGGAACAAAA[A/G]TACCCTCAGTAGCTAATGGTGAAATGGCCAAGTAT
	Fvb2_11865530	HG2	2A	20.131	SNP	PHR		Fvb2	11865495	Affx-88822862	AX-89815361	AGCTAAACGGTGACACTGAAACAATACAGAAGCAT[A/T]CATAAACTTGAAATTTCAAGGTTTAATTGAAAAGC
	Fvb2_11854392	HG2	2A	21.106	SNP	NMH	TopHit	Fvb2	11854357	Affx-88822849	AX-89803831	ATCGAAGCACTACTTCCATTTTGAAGAAGCCTAAA[-/ACAAG]CTCATCGGAGTATGATGCCGAGGTGGCCACACTCA
	Fvb2_11544446	HG2	2A	21.106	SNP	PHR		Fvb2	11544411	Affx-88822765	AX-89823267	GCACCTTATTTGTCAACCGATCCCAACCAATGATG[C/T]GGGGGAGTGCAAACTGTATGTTAACAATATTCATG
	Fvb2_11704702	HG2	2A	21.106	SNP	PHR		Fvb2	11704667	Affx-88822827	AX-89823289	GTTTGGGGTGAAAAGTACTTCTTGAACAACTATGA[C/T]AGATTGGTGAGAGCAAAAACAATTATTGACCCAAG
	Fvb2_11164817	HG2	2A	21.106	SNP	PHR		Fvb2	11164782	Affx-88822629	AX-89880374	TTTTAGGGTCCATAGTTACGGAATTAATTTCTTCT[C/T]GCTTGAAATCCATTGCAGAACACCCTGCCTCATGA
	Fvb2_11529131	HG2	2A	21.106	SNP	PHR		Fvb2	11529096	Affx-88822758	AX-89880416	CCCGAACTGGGGAAAAGATTTATGTCCCTGGCTGC[A/C]GAAGATTCAATAGCAACAATAGCAGCATGACGTAA
	Fvb2_11533456	HG2	2A	21.106	SNP	PHR		Fvb2	11533421	Affx-88822761	AX-89880418	TCTCTTCTTGTTAAATATCCCGATTTGATTGTGGT[C/T]GACTTCACTGTCCCTTCTGCAGTAAATGGTATTGA
	Fvb2_11502577	HG2	2A	21.221	SNP	PHR		Fvb2	11502542	Affx-88822745	AX-89783844	GTTGTACCACTCTTTGCATCAAGAGTACAAGCACT[A/G]AGGTTAGATTTCCTTTACTTACTATATTTTGGAAC
	Fvb2_11607479	HG2	2A	21.644	SNP	PHR		Fvb2	11607444	Affx-88822772	AX-89783856	TGGAGAAGTATGTCATGACCAAATTGTTCTCCAGG[A/G]CCTTTTCTTCTTGTCCGGAGGATGCCAAGACTGAC
	Fvb2_6469930	HG2	2A	28.932	SNP	PHR		Fvb2	6469895	Affx-88841419	AX-89882349	AAGAAGAAGCAAATTAACAAGGAGCATGAAGATGG[A/G]GAGCCAAGAAGCTAATTGTGTGATTGAGATCCCCC
	RosCOS 2585b	HG2	2A	48.286	SSR	PHR	TopHit	Fvb2	21349013	-	-	GCAGCTTTTGGAACTTTGATG / GATAGCCGCCAGACTCATGT
	Fvb2_11112254	HG2	2A	49.134	SNP	NMH		Fvb2	11112219	Affx-88822613	AX-89880370	CCTCGAAGCGTGATGATGAGTTTCCCAGAATCATC[A/G]AATCCTGGGATGACTTGAAGGAAGCATTGCAATTG
	FAES0247b	HG2	2A	49.134	SSR	PHR		Fvb2	11065935	-	-	ACGCCTTCGATCCTTTTCTT / CAAGGCAGTAAAGCTCCCAG
	FVES0112	HG2	2A	66.06	SSR	PHR	TopHit	Fvb7	9278040	-	-	GAAGAGCAAACCAAAGCCTG / CCAGACGAGATCCATTTTCAA
	Fvb2_8625256	HG2	2A	68.081	SNP	NMH		Fvb2	8625221	Affx-88821409	AX-89822743	AAGTTCTTACTCCTGAAAATCTAGAAAACATGTGG[A/G]CAAAAGGAAGAAACTATAAAAAGAAAGAACACAAG
	FVES2967	HG2	2A	68.081	SSR	PHR		Fvb2	8546761	-	-	TGCAAGAAGCAGAAGCAGAA / GCTCATCTTGGCATTCCTGT
	Fvb2_6103262	HG2	2A	71.96	SNP	PHR		Fvb2	6103227	Affx-88841242	AX-89825137	TGAATAAATTTAGGCTTCGCATGGCGATGGACACT[A/G]TCAGAAAAGACATTGTACAAAAGTTATTACGGAGT
	Fvb2_11127432	HG2	2A	72.359	SNP	NMH		Fvb2	11127397	Affx-88822615	AX-89823220	TGCGTTGGACAAGCTCAGGGACTCGTCTGCTTTGT[A/G]CGGCGTCATTTCGCTACTCGACCACCAATCGGCGG
	Fvb2_6613063	HG2	2A	73.288	SNP	PHR		Fvb2	6613028	Affx-88820581	AX-89822410	ATTCAGACGTATCTCAGTAGTGTTGACATAGAATC[A/C]CTCTTATCCCATCTCAACTGTGTAATTGAGGGTGA
	Fvb2_6898333	HG2	2A	73.51	SNP	PHR		Fvb2	6898298	Affx-88820665	AX-89822445	GAAGATGAATAAAGTTACAACCTGCTGGGTATTAA[C/T]GTCTACACCAGATAGCCAACATCCAAATCCAGGAT
	Fvb2_11572227	HG2	2A	75.851	SNP	PHR		Fvb2	11572192	Affx-88822770	AX-89783854	ATCAAAACAAGAAGTAGCAGCTCGACATACACGAG[A/G]TTTCTCTTCAGCGACAGCGCCTTCCCCTCCAGCAG
	Fvb2_11504880	HG2	2A	76.02	SNP	PHR		Fvb2	11504845	Affx-88822747	AX-89783846	TTCTCCTTGACAAGTTCAGATTTCATTTGTAAAAT[A/C]TCATCAAGCTTAACTTTAGCAGAGTCAACCATCGC
	Fvb2_11505048	HG2	2A	76.02	SNP	PHR		Fvb2	11505013	Affx-88822748	AX-89783847	CCTGATTAGTTATGCAGAGGTGGTCGCCAATGCTA[A/G]CCTTCCCTGCAAAGAGTTTCAGTAATGAAGAAAAG
	Fvb2_11181546	HG2	2A	76.02	SNP	PHR		Fvb2	11181511	Affx-88822640	AX-89880378	ATATATCTTTTTAACTTGCAGGAAAGAGATAACAT[G/T]CAGAAATCTGAGTTCCTAAAAGCGTTATCGGATAT
	Fvb2_11609093	HG2	2A	76.152	SNP	PHR		Fvb2	11609058	Affx-88822773	AX-89847602	GTGCTCATGTTGGGTGCCTTTGTGATATCATATTC[C/T]TAATATTGATCGTCTTCTTTGTTTTCTAGTCTCAG
	Fvb2_11692282	HG2	2A	76.152	SNP	NMH		Fvb2	11692247	Affx-88822819	AX-89847604	ATCTGTTCTCTTGTGCCTCGCCAACTAATCTGGGT[C/G]TCAATTTCATGAAGTTCCAGTACGCTGACCCAAAA
	Fvb2_11528588	HG2	2A	76.271	SNP	PHR	TopHit	Fvb2	11528553	Affx-88822757	AX-89806862	ATTTAAAATGTGCAGTATTCAGTTATTCACAAGCA[-/TGTG]TTCACAAGCATGTGTTCTTTTTTTTTTTGTCCATG
	Fvb2_11385697	HG2	2A	76.794	SNP	NMH		Fvb2	11385662	Affx-88822698	AX-89783833	AGAGACTACCTCCTCTGTACCAAGCGAATGAAATG[C/T]TGAGGAGGCACAAAAGCGCGCTCCATATCAACTAG
	Fvb2_11373889	HG2	2A	76.794	SNP	PHR		Fvb2	11373854	Affx-88822685	AX-89823242	GCTTTTTATTTAAGTCTAGTCAATGGGTTCTGTGA[G/T]TTTTACTGGTTTCATCATTAGCTTTGGTGAAAGTG
	Fvb2_11497900	HG2	2A	76.883	SNP	PHR		Fvb2	11497865	Affx-88822735	AX-89783840	GAGCAGCAAGTCAAGGAGGAGAAGTTGTTTAGTCC[A/C]ACAAAATACTTTGTGGAAGAAGTAGTTAACAGCTT
	Fvb2_11396184	HG2	2A	77.249	SNP	PHR		Fvb2	11396149	Affx-88822708	AX-89823251	GCGGTTTTACCTTTAAAGGCGGAGGCTTTGAGGAG[C/T]TTGTGAACTATGGTGCGGTCAACCAAGGAGTCATC
	Fvb2_11406260	HG2	2A	77.249	SNP	NMH		Fvb2	11406225	Affx-88822720	AX-89880408	TATATACAAGTTCACCTGTTCAATCTTGAGGTTTC[C/T]GAGAATCACCCTATACTCTGCAAGACTGGGATACC
	Fvb2_11864689	HG2	2A	77.443	SNP	PHR		Fvb2	11864654	Affx-88822861	AX-89783886	TCAACTATCTTATGAGAGATTGAAGAAATCAAGGC[C/T]AACCTCGAAACTCTAGGCTTTGAAGATTTTGCAGG
	Fvb2_10897751	HG2	2A	77.895	SNP	PHR		Fvb2	10897716	Affx-88822517	AX-89783766	CAAGTTGAAATACCTTGATATAATTACCAACTGGA[G/T]AAGCATAGATTACGAATGTATACTCCTTTCCCGGC
	Fvb2_12158563	HG2	2A	77.895	SNP	NMH	TopHit	Fvb2	12158528	Affx-88822929	AX-89803837	TAATTAGTGGAGTTATTTCCTGGAGCATCTAGGAC[-/ACG]ACTGTTTAGGGAAAGGTGTACATAATTATCGATTA
	Fvb2_11953711	HG2	2A	77.895	SNP	PHR	TopHit	Fvb2	11953676	Affx-88822881	AX-89860972	GAGACTTGACTGAACCTGATAGAATTGTTGGTGAA[-/CTC]CTGCAACCTGGAGGATATCTTAGTTTGATTGAGTT
	Fvb2_10915000	HG2	2A	77.895	SNP	PHR		Fvb2	10914965	Affx-88822519	AX-89880333	GAACTCTCATAACACAATGGAATTGTCTAAGATTT[C/T]AATATTATCCCTCATTTCCCTCGTAGCCTTAGCCT
	Fvb2_10896223	HG2	2A	77.895	SNP	PHR		Fvb2	10896188	Affx-88822514	AX-89904639	AACGAGAAAAGTTCAAATTTAAGAAGAAAACGTGC[C/G]GTCCATTTTCTTATTCTAATCCTTTTGAAGCTAAA
	Fvb2_10916745	HG2	2A	78.263	SNP	PHR		Fvb2	10916710	Affx-88822522	AX-89823183	ATTTCTCTCGTAGCCTTATTATCCCTACTCCATTC[C/T]CTTTACGCGCAGGACTCAATCCAAGACTACCTGAA
	Fvb2_10896862	HG2	2A	78.405	SNP	PHR		Fvb2	10896827	Affx-88822516	AX-89823180	ATGTCAATGATGCTTTTACGGGTTATTCCAGGGAG[G/T]ATAGTTCCTAGTTTCAATGTTGGAGTTGATAGAAC
	FVES2489	HG2	2A	81.009	SSR	PHR		Fvb2	2184200	-	-	AATCCAGGAAACCACAGTCG / GTGTAGGAGGAGATCGCAGG
	FVES0148	HG2	2A	81.971	SSR	PHR		Fvb2	210102	-	-	ATTTCACTTTTGGTGCTGCC / ATGTCCAAATGGGTCCAAAA
	Fvb2_5887514	HG2	2A	82.128	SNP	NMH		Fvb2	5887479	Affx-88841138	AX-89785389	CAGAAGGTGCTATCCAAGTCAATGAGTCCATCAAC[G/T]CAGAATTTCCTGCCCATATTGGAGACATGATGATA
	Fvb2_5876379	HG2	2A	82.128	SNP	PHR	TopHit	Fvb2	5876344	Affx-88841134	AX-89807050	ATGCTACATGTCACATTCATAGTTTATTGAGGGTA[-/TCAT]TAATGTATCCTATCTTAGTTATCTGGGTCCCCTAC
	Fvb2_5896270	HG2	2A	82.128	SNP	PHR		Fvb2	5896235	Affx-88841146	AX-89882243	GAGTTCATAGCAGTCAAAGCAAAATGATGATCGGA[C/T]TGTGACGCTCATAGCTCCCATGGTAAAGGACTTGC
	Fvb2_12179764	HG2	2A	82.237	SNP	PHR		Fvb2	12179729	Affx-88822942	AX-89783915	GGTGCAGTATTCTTGATCTTGGAGGGTTTGTCACT[C/T]AATCTTTTGTAGATACTGAGTGCCTGAGAAATCAT
	Fvb2_120323	HG2	2A	82.237	SNP	PHR	TopHit	Fvb2	120288	Affx-88891135	AX-89808526	TAGTATATCGACTTTACCCCACTCTTTGAGTCTGC[-/TAAT]TAACCAACCTTCAGGCATTGTATTTTGATCATTGC
	Fvb2_102272	HG2	2A	82.237	SNP	PHR		Fvb2	102237	Affx-88891125	AX-89850220	AAGGAAGAAAAGGATATATCAGGAAGGGGAGCAGA[A/T]GGCTCAGTTGATGAAGTTCACGAGTGCTTGAACTG
	Fvb2_463906	HG2	2A	82.375	SNP	PHR		Fvb2	463871	Affx-88891194	AX-89799152	AGGCTCAAGAGGATGAAAGACAGGCACAGTGTCAA[C/T]AATGTAATCTAGAGAGTCAGCAGCTTCTTGCATTT
	FVES2971	HG2	2A	83.015	SSR	PHR		Fvb2	279734	-	-	CTCACACAAATGAAGACCTCAC / GAGGGGGAACTAAAGGGTTG
	Fvb2_355469	HG2	2A	83.183	SNP	PHR		Fvb2	355434	Affx-88891187	AX-89850225	TCATCATCTTTGGGTTCTTGGTAGTATTGAAAATA[C/G]AAACCACGGTAGTTTTTCCGCTTTTTGTACAACCT
	Fvb2_12177329	HG2	2A	83.183	SNP	PHR		Fvb2	12177294	Affx-88822940	AX-89880483	TTGGCAGAGAAGCACCGTCTTTTGGCAGAGAAGGA[C/T]CGACTCTTGGTTGAGAAGGACGAATAGATAAAGTC
	Fvb2_12195522	HG2	2A	83.425	SNP	NMH		Fvb2	12195487	Affx-88822955	AX-89783922	GCCTTCTTTTTCAGAAGGTTCTAGCTCTAATTATA[C/T]CCCTCAGCATGTAAATTTAAATGCAGGGTATGTGG
	Fvb2_12192971	HG2	2A	83.425	SNP	PHR	TopHit	Fvb2	12192936	Affx-88822953	AX-89806872	ATAAGCAAGCTGCAAAGTGCATACATATCTCCTAT[-/AAG]AAGAAAATCATATTTTTCTCTTTCTTTTTCATATG
	Fvb2_6101358	HG2	2A	83.782	SNP	PHR		Fvb2	6101323	Affx-88841239	AX-89785411	TCTCTTCTGGGTTTGAAGTGTATGACTACATTACA[G/T]GTGGAGAATATGCATCTAGTGAGTGATCATGATAA
	Fvb2_6090440	HG2	2A	83.782	SNP	PHR		Fvb2	6090405	Affx-88841226	AX-89847852	TCATACGTGTGTGGGTCCTACGCGGACCATTTACT[C/G]ACTGGTTGACATGAAGTTTAAAAAGGGAACATAAT
	Fvb2_6058051	HG2	2A	83.782	SNP	NMH		Fvb2	6058016	Affx-88841216	AX-89882268	GACGCTGCTTGTGTTCCACATATACTGGTGGGTTA[C/T]GATATGCTCAATGGTTAGGAGACAACTGAGTAATA
	Fvb2_6094636	HG2	2A	83.782	SNP	PHR		Fvb2	6094601	Affx-88841230	AX-89882274	GACACCCGAGCGTGTAGCCAAGATCACACTGATTC[A/G]ATTCTAAGTACCAGAGACGAGGGCAACCCGAAAGC
	Fvb2_6051905	HG2	2A	83.782	SNP	PHR		Fvb2	6051870	Affx-88841213	AX-89904818	CCGATGCACTGAGGTCGGCGCCGGCGCGTGAGTTT[C/T]GATCCGGTTCGGTTATTGTTTTGATGCGATTGGGC
	Fvb2_6094828	HG2	2A	84.069	SNP	PHR	TopHit	Fvb2	6094793	Affx-88841231	AX-89861091	CCAAATTCAAGCTAACCAAGAAATGTGAAGAGAAA[-/ACT]GCTTGGGGGATCAGGTACAAGCTAACCTCAGTTTC
	FVES1965	HG2	2A	84.183	SSR	PHR		Fvb2	6083794	-	-	AAGAGACCAAGAGCGTGGAA / TGCTTTGTGATGCAAACCTC
	Fvb2_6097128	HG2	2A	84.194	SNP	PHR		Fvb2	6097093	Affx-88841234	AX-89825134	AGACCATTCCCTTCTGCAATTTTCAGGTATTATGA[C/T]ACCCTACAAGCAATTGACATCAGATAATTATAGAG
	Fvb2_6170604	HG2	2A	84.43	SNP	PHR		Fvb2	6170569	Affx-88841270	AX-89882293	CAGACCCAAGGCCCGCCCTTCTCCGCCGCGGCCGC[C/T]GTCCGCCAAAGATCGCAAATCGAAGAACGTCGATG
	Fvb2_6204894	HG2	2A	84.57	SNP	PHR		Fvb2	6204859	Affx-88841316	AX-89825166	GGGGAATATCTTTGTTGGGTGGGTTTTATGTTGCA[C/T]AAACGATATCTCTGTCATTTGGAGCTTTAGGAGTC
	Fvb2_6200152	HG2	2A	84.636	SNP	PHR		Fvb2	6200117	Affx-88841311	AX-89785436	TATTGATATAATATGGTACCCAATCTGATATAACA[C/T]GTGATCCGGGTAGCAGACCCTCAGCAACTGATTCT
	Fvb2_6200613	HG2	2A	84.743	SNP	PHR		Fvb2	6200578	Affx-88841313	AX-89785438	GTCACAGATGGATTAAATTTTTGATTATCAACATC[A/G]TCCATTTGAAGCAGTTCAAGTACTGCTCCCTGAAA
	Fvb2_6211365	HG2	2A	84.743	SNP	PHR		Fvb2	6211330	Affx-88841322	AX-89825169	CTTTGGGTATGGGAGAAGACGCTTCTCTCATCTGC[A/G]CAATCATCACCGGTTTGGTTAATGTCATCGCTACT
	Fvb2_6213472	HG2	2A	84.743	SNP	PHR	TopHit	Fvb2	6213437	Affx-88841325	AX-89863233	GAATTATTCTTCGAAGAAAAATTTGTTATGTAGGC[-/TATA]TATTCCAGTTTATCTGTCTGAAATGGCTCCGGCAG
	Fvb2_6298409	HG2	2A	84.827	SNP	PHR		Fvb2	6298374	Affx-88903881	AX-89907867	CTCCTCTTTCTCTCTCCCTCTCCTCACCATCATTG[A/T]TGCCCTTCTCGTCTTTAGATTCCACGGCCTCACAG
	Fvb2_6298409	HG2	2A	84.982	SNP	PHR		Fvb2	6298374	Affx-88903881	AX-89912000	CTCCTCTTTCTCTCTCCCTCTCCTCACCATCATTG[G/T]TGCCCTTCTCGTCTTTAGATTCCACGGCCTCACAG
	FVES0590	HG2	2A	85.062	SSR	PHR		Fvb2	6306348	-	-	GCGGACTCTCACACTCCTCT / AGGAGCTTGAAACCACGAGA
	Fvb2_8290284	HG2	2A	85.084	SNP	PHR		Fvb2	8290249	Affx-88821297	AX-89783452	TGAAGAGGTTTGCCAACACAGCCAAATTGGATCCC[A/G]TTTGGTTCAAATGGCAAAAGCAATTCCAGATGGAC
	Fvb2_6313635	HG2	2A	85.084	SNP	PHR		Fvb2	6313600	Affx-88841358	AX-89785453	ATGAATCTCATTCTGAATCCAGTTTCAATTCAAAC[C/T]CTCGCCTCTCTCGCTCAAACCCTCTCGCCTCGTCG
	Fvb2_6408375	HG2	2A	85.084	SNP	NMH		Fvb2	6408340	Affx-88841389	AX-89785469	TATATGCCTTAATTAATTAGTACCACCAAAGACAA[C/T]CTTCAGTTTCTTTATCTGCAAAAAGTCAAGAAAAG
	Fvb2_6461934	HG2	2A	85.084	SNP	PHR		Fvb2	6461899	Affx-88841412	AX-89785483	TTAGAGCTTGGTTTCCTACAAAACTTTAAGAGTCT[A/C]TGCACGGGTGCCATTCCCTCAGGAGCTTTAGGTGC
	Fvb2_6408028	HG2	2A	85.084	SNP	PHR	TopHit	Fvb2	6407993	Affx-88841388	AX-89807057	ATTGACATGTCTTTCAGTCTTTCTATTCTGTTGCT[-/GCG]GCTTGAGTTGTATTGAACGTAGTTGCATCTCATTT
	Fvb2_6540087	HG2	2A	85.084	SNP	PHR		Fvb2	6540052	Affx-88903880	AX-89851923	CAACAACAACAGCAGTGGATGCATCAGCATCAGCA[C/G]CAATGGATGGCGATGCAGTACCCGGCGGCGGCCAT
	Fvb2_8319915	HG2	2A	85.084	SNP	PHR		Fvb2	8319880	Affx-88821313	AX-89879876	GCTTTTCGGGTTGAGCATGAAAAGGCGAAGAATCT[C/T]AGGATGGTTAACTTATGCCAGGAAGGTCCTTAAGC
	Fvb2_6467430	HG2	2A	85.084	SNP	PHR		Fvb2	6467395	Affx-88841418	AX-89882348	CACCAAGCTCACAGCCTTCTCGCAGCTCGGATCAA[A/G]CAAATGAAACACATGATCTTCTCCTTCAGTCTCCT
	Fvb2_6460267	HG2	2A	85.334	SNP	PHR		Fvb2	6460232	Affx-88841406	AX-89785479	TTGAATCTCCCGGAAGATTGGAATATGATGGACAA[A/G]GCAGCAGAGTTGCTGAAAGCATTACAACGAAGGAA
	Fvb2_6537725	HG2	2A	85.334	SNP	PHR		Fvb2	6537690	Affx-88841438	AX-89785487	AACACATTATGAAAGCTTTCTCCATTCAGATCTTC[G/T]CAGGTAACAGCAATGGGGATGATGTATATACCATG
	Fvb2_8319887	HG2	2A	85.334	SNP	PHR		Fvb2	8319852	Affx-88821312	AX-89822712	GGGGGTGATGGAGTTTCTAAACGGTACTGCTTTTC[A/G]GGTTGAGCATGAAAAGGCGAAGAATCTCAGGATGG
	Fvb2_8339995	HG2	2A	85.334	SNP	PHR		Fvb2	8339960	Affx-88821322	AX-89822715	TGAGGCACAGCCAATAAGAAGACCTTTCTCATTAC[A/G]AACCACCATAGCAAGACTACAAGAGAGGGAATCAG
	Fvb2_6462198	HG2	2A	85.334	SNP	PHR		Fvb2	6462163	Affx-88841415	AX-89882347	GATTTGAGAGAACTGAAGAGCATTTATAGTGAAGA[A/C]GTAATTTGCTTATCTCTATGCACCATCAATATTGA
	FVES2013	HG2	2A	85.334	SSR	PHR		Fvb2	6304749	-	-	TGGGGTGTTGGGTTGTTAAT / GGGCACTTTCTCTATTGGCA
	Fvb2_6461994	HG2	2A	85.478	SNP	PHR		Fvb2	6461959	Affx-88841413	AX-89882345	GCTTTAGGTGCCCTGAAGATACTGCAAATCAGTTA[A/C]TGTAACTCTTTAGAGAGTGTACTCAACCCAAGGCT
	Fvb2_8829539	HG2	2A	85.802	SNP	PHR		Fvb2	8829504	Affx-88821534	AX-89783530	TGATCATTTTCCTAGCTTCATGGTGTACAAGAGAT[C/T]TAGCTCCAGTAGGAAGTTAGGGTCGGGCCTCTAGT
	Fvb2_8829813	HG2	2A	85.802	SNP	PHR		Fvb2	8829778	Affx-88821535	AX-89872369	TTATTTTCCCGATGTGGGATTTATATCTCAACACG[C/T]CCCTGCAAGTGTGAATAATATTCAAGCCTAACACG
	Fvb2_8456195	HG2	2A	85.802	SNP	PHR		Fvb2	8456160	Affx-88821359	AX-89879894	AGGTCAAGGATGAGTTGAAAATAGTTGAGCCCTGC[C/T]CTTTTCCAAGGGAATATCTTGACTGGCTGTGGAGA
	Fvb2_8733494	HG2	2A	85.802	SNP	PHR		Fvb2	8733459	Affx-88821464	AX-89879930	AGGGCTCAACTCCTTTTCTGGACTCAAAGCTCACA[A/G]CAGTGTTGCCTCTCTTGGTCTTCCTCAGTGCACTG
	Fvb2_8395458	HG2	2A	86.098	SNP	PHR		Fvb2	8395423	Affx-88821345	AX-89783469	CCAGCAGATCTCATGGTTGAAAACACCATGAACAG[C/T]CAGTTTGAAGAGCCCGATCAACCCATGCAAAGCAT
	Fvb2_8475220	HG2	2A	86.098	SNP	PHR		Fvb2	8475185	Affx-88821365	AX-89783477	AACTTACATACCTTAACCTTTAGATCTTGCAATTC[C/T]CTATCCAATGACGTAACTTTGGTCTTGAGTTGATC
	Fvb2_8643491	HG2	2A	86.098	SNP	PHR		Fvb2	8643456	Affx-88821426	AX-89783501	TGCAAGAAAGATCCATGGTTCTAATGTTTCCATAG[A/C]TGAATGCACATCCTTCAAGGATGGCCTTCATCCTT
	Fvb2_8823334	HG2	2A	86.098	SNP	PHR	TopHit	Fvb2	8823299	Affx-88821531	AX-89806807	GCCTCTGTCACAATGCCAATATAGAATTTCAAACT[-/GATC]GAGCTATTGTAGCTCTCAGAGTCATGAACTGTGCC
	Fvb2_8416432	HG2	2A	86.098	SNP	PHR		Fvb2	8416397	Affx-88821351	AX-89822726	GAGCTTAAATGTGCAAATATCTCCGCACTTGACTT[A/G]ATTAGCACGTCTAAACTTTGCCCACCCTCCAGAAA
	Fvb2_8802949	HG2	2A	86.098	SNP	NMH		Fvb2	8802914	Affx-88821521	AX-89822797	GGTCTACAAGGCTTTCTATGAGTCTGCAACCAAGG[C/T]TTTGGAAGAGGCTGAGAGTACTTTTGGGATATCAA
	Fvb2_8674247	HG2	2A	86.098	SNP	PHR		Fvb2	8674212	Affx-88821434	AX-89879920	GTATTGCTTGCCTCATCTTGCCCAGTGCCCACACA[C/T]ATTGTTTCAGCAATACAACACAACAGCAACCATCC
	Fvb2_8782214	HG2	2A	86.098	SNP	PHR		Fvb2	8782179	Affx-88821513	AX-89879955	AGGCACTAGATAGGAACGGATCCGCCTCCGCATCC[C/T]AAAATAGCAACGTCCCTCCGGTAACCATCGAACTA
	Fvb2_8803487	HG2	2A	86.098	SNP	NMH		Fvb2	8803452	Affx-88903606	AX-89911530	CCAACGGCGGCGAATAAGATTTGCGCGGGGAAGGA[A/G]CTGGTTGTGTTGATGAACAGGATAATGTTGGTCGA
	Fvb2_8156451	HG2	2A	86.258	SNP	PHR	TopHit	Fvb2	8156416	Affx-88821244	AX-89867788	AATGTCTTGGGACTACTTGTACATTTTGTATATGA[A/T]CTGAAGAAGTTGCGCATGTCTGTATCATTGGTAGC
	Fvb2_8187640	HG2	2A	86.304	SNP	PHR		Fvb2	8187605	Affx-88821258	AX-89879856	TCAGCTGACAATGTGAATGTCAATATGAATGCCAA[C/T]GTAAATGTCACTATGAATGAAGATTCTAGAGCTGA
	Fvb2_8187614	HG2	2A	86.453	SNP	PHR		Fvb2	8187579	Affx-88821257	AX-89822685	ACTTGAACAATGACGATAACAACGCCTCAGCTGAC[A/C]ATGTGAATGTCAATATGAATGCCAACGTAAATGTC
	Fvb2_8144354	HG2	2A	86.453	SNP	PHR		Fvb2	8144319	Affx-88821242	AX-89879848	ATGGGGAGGACCATGGTACTATCTTCGTATGCCTA[G/T]GATTATGTAGGAATACGATGGTTTGGTGGATTTCG
	Fvb2_8073044	HG2	2A	86.597	SNP	PHR		Fvb2	8073009	Affx-88821204	AX-89783429	TTGTGTTGAAGCTCACAAAGTGGTCATTGACATTT[C/T]CCACTCCGTACTTTTGCATCATGGTCTTCTCTATT
	Fvb2_8092969	HG2	2A	86.597	SNP	PHR		Fvb2	8092934	Affx-88821222	AX-89822670	TGAGAGCCTTGACATGTTGGGGAAAATTCTTAAAC[G/T]TAGAAAGATACCATCTCCTAGTAGCATAGCTCCTA
	Fvb2_8094418	HG2	2A	86.597	SNP	NMH		Fvb2	8094383	Affx-88821226	AX-89822673	ATCGGATTGTTTGCTATTCTTCCAGAACTTGGAAT[A/C]CTGCATGTTCTTTCCTCTCAACTCAGAGAACCCGG
	Fvb2_8077150	HG2	2A	86.597	SNP	PHR	TopHit	Fvb2	8077115	Affx-88821212	AX-89863037	GTTTTATTATTGTGAGCTAAATGTCTAATGTAATG[-/ACGT]ACACTATTGTGACCCTTGTGGTCATTGTAATCTAG
	Fvb2_8077915	HG2	2A	86.597	SNP	PHR	TopHit	Fvb2	8077880	Affx-88821213	AX-89863038	AGCAAGATGGGCTCGGTGTTGGGGTTGGCTTTGGG[-/CGA]TCTAGATGTTGCAACCCGAACTCTGATAGTTGTTT
	Fvb2_8079958	HG2	2A	86.693	SNP	PHR	TopHit	Fvb2	8079923	Affx-88821216	AX-89860935	AGTTTGACTACTACATCAAACACAAATACTTCAAT[-/ATA]TCACAAGATCATAGAACCCGAACCCTCATTCACCG
	Fvb2_8061681	HG2	2A	87.019	SNP	PHR		Fvb2	8061646	Affx-88821196	AX-89783427	GGAGATGTTTTAGGCCCATCTGGATTTCTCTCTAC[A/G]CCAACCGATGCTTTCAGTACTGAGGTTCATGTAAA
	Fvb2_8062036	HG2	2A	87.019	SNP	PHR		Fvb2	8062001	Affx-88821197	AX-89822660	TAAGGAGGTGCTGAGAAAAACAATCAGCGTAAATA[A/G]CCCTTTAAGGTACGGAGGAATCACCATATACCAGA
	Fvb2_8062622	HG2	2A	87.019	SNP	PHR		Fvb2	8062587	Affx-88821198	AX-89822661	TGCTTTTGCGAGATTTACAATCAATTGTCCTGTAT[A/G]ATCAAGAAGGGAAATTTGTTGGAGTTCGACGACCA
	Fvb2_7991662	HG2	2A	87.031	SNP	PHR		Fvb2	7991627	Affx-88821155	AX-89822640	AAGGAACTACCTGCACTCACACGTTTGTTGGGCAC[A/G]CAGGTGAAAACTTCTATTCTGCTATGTTCTGATAT
	Fvb2_8000514	HG2	2A	87.183	SNP	PHR		Fvb2	8000479	Affx-88821165	AX-89847537	TTGTGTTTTCATTTGTGTTTGGAGATCTCAAAATT[A/T]ATGTTTGGTGAGTCATGACAATAATAATATATGGT
	Fvb2_6753713	HG2	2A	87.36	SNP	PHR		Fvb2	6753678	Affx-88820603	AX-89822421	GATATAGAAGATCCAGTGAGTGATGGAGGACTAGA[C/T]AACTTGCTTTTGGGATTAGCTGAATATGCTGAAGG
	Fvb2_8052511	HG2	2A	87.372	SNP	PHR		Fvb2	8052476	Affx-88821189	AX-89783425	GCCAGATAATCCGAATAACACCCAATTCGAGACGT[A/C]CCAGCTGCATTAGACTGTTGCTCATCATAGGTGTA
	Fvb2_7768950	HG2	2A	87.67	SNP	PHR		Fvb2	7768915	Affx-88860609	AX-89794056	GGCCCATAAGGAAGTAGCCCAAAGACATCAGCATC[A/C]AAGCTCAAAGCAAGCTCGGCCAAAACGATAATCCC
	Fvb2_7810542	HG2	2A	87.67	SNP	PHR	TopHit	Fvb2	7810507	Affx-88860615	AX-89807952	AAATGAAATAAATGAGTTAAACCAATTTGAAACAA[-/CTAG]CTAGGTTTATGTTCACTTTTGTGTATGGATTTATG
	Fvb2_7733236	HG2	2A	87.67	SNP	PHR		Fvb2	7733201	Affx-88860598	AX-89835586	AAATGTAGTAAATTGGTTGCTCAGAAGCATTCTCT[A/C]GACGAACAAGCACAATACATACAACAGTCTCGAGA
	Fvb2_7888725	HG2	2A	87.845	SNP	PHR		Fvb2	7888690	Affx-88860629	AX-89835596	TTGTTTCGCTTATTGGGAATCAAAGCCGGTGCTTC[G/T]TCGCCAGTGTGCCATTTCTTCCCTGCAAATCATCT
	Fvb6_3647841	HG2	2A	87.845	SNP	PHR	TopHit	Fvb6	3647806	Affx-88873980	AX-89849844	AGCGACTACATTGACAGAAAGGGTGAAATTCAGCT[A/T]TGTTTACAAACGAAGGCATAGATCTACAGATATTG
	Fvb2_7810621	HG2	2A	87.936	SNP	PHR	TopHit	Fvb2	7810586	Affx-88860616	AX-89864033	AATTCTTGACTTTAGTATCCAACAAATTTGTTGCG[-/TTGTC]TTGTGCAAAATAATTGAGTATAAACTAATGTGAAT
	Fvb2_7972146	HG2	2A	88.051	SNP	PHR		Fvb2	7972111	Affx-88860666	AX-89794068	GGGAGTAGAGATTCAGAATTCCCATAAGAACTTCG[A/G]CCTGCACGTCGGAGATTTTGAGGTCGTCTTTGATG
	Fvb2_6899636	HG2	2A	88.111	SNP	PHR		Fvb2	6899601	Affx-88820666	AX-89904578	ATGCCTCAATAAGGTGTCATCTGAGGATCGAACTC[A/G]CCAAAACAAACTACCTATCTAGTTGCAATAGATTG
	Fvb2_6901013	HG2	2A	88.111	SNP	PHR		Fvb2	6900978	Affx-88820667	AX-89904579	TAAAAACTGGGTAATAATATCAAACTGCAAATCAA[C/T]CAATGCGAAAAAAGCCATACCGGCCAGTTTGCTTG
	Fvb2_7648478	HG2	2A	88.341	SNP	PHR		Fvb2	7648443	Affx-88860563	AX-89794045	CTTTCTTTTCGATCAGTGACAGATCTCTGTTATAT[G/T]GCACATATTGTTTTCCAAACACGAAATCTGATGCG
	Fvb2_7685964	HG2	2A	88.341	SNP	PHR	TopHit	Fvb2	7685929	Affx-88860574	AX-89864031	TATTATACGAGTCAGTTCCCCCCAACTCCAACTTT[-/TACG]TACTCACACAACCAATTAAGTTAGGCCAAAGCTTT
	FAES0101	HG2	2A	88.593	SSR	PHR	TopHit	Fvb2	7473870	-	-	CCGTAACATCACCGTCAATG / CCATATCCACCACCACTTCC
	Fvb2_7648267	HG2	2A	88.602	SNP	NMH		Fvb2	7648232	Affx-88860561	AX-89835573	GGAAAGGTATAGCAGAACTTGTAATAATCTTCTTT[C/T]GGTCATAAGGACGGCACTAATTGATCAACATCGGC
	Fvb2_7567548	HG2	2A	88.602	SNP	PHR		Fvb2	7567513	Affx-88821151	AX-89847535	GCTTGGCCAGACTGACCATCAAAGTTCAAGAACTA[C/T]CCTCCAACAAATTAGATGTTTACCTAAGAGATCAT
	Fvb2_7568054	HG2	2A	88.602	SNP	PHR		Fvb2	7568019	Affx-88821152	AX-89879811	AGAGGTGATATATTGTCTTTGCACACGATCAGAAC[C/T]GGAAGCCAATCATTTACAAGCTTCTTTCGAACCTG
	FAES0499	HG2	2A	88.776	SSR	PHR	TopHit	Fvb6	4518293	-	-	TAGCCCCCAACAACAACTTC / GCAACCGAGAAGGCTATGAG
	Fvb2_7126630	HG2	2A	88.979	SNP	PHR		Fvb2	7126595	Affx-88821028	AX-89783396	CTTGAGGCGTTTAACCCACCTGAAATTCGGATCTA[A/G]TCCCTGAGGGCCATCTTCACTTCTACTGGATTTTG
	Fvb2_7178924	HG2	2A	88.979	SNP	NMH		Fvb2	7178889	Affx-88821047	AX-89822596	ATGAAAGCGCAGTTTAAGGAAATTGATGCCCGACC[A/G]GCAAAGAAGGTGGCAGAGGCTAAAGCTCGAAAGAA
	Fvb2_7241503	HG2	2A	88.979	SNP	PHR		Fvb2	7241468	Affx-88821056	AX-89847531	TAATCTTGTTTTGTATTTTAACTAAACGTGCACTT[A/G]ATATTGAAATTGCAAGATGGTAGTCTTGTTTGTGA
	Fvb2_7175018	HG2	2A	88.979	SNP	PHR		Fvb2	7174983	Affx-88821042	AX-89879766	TTCTTGGGTCTGTTACTTCCATAACATTTGATGAT[G/T]TGACATCTTTGCCTATCAAGGATCATGGTTTGACA
	Fvb2_7133257	HG2	2A	89.108	SNP	PHR		Fvb2	7133222	Affx-88821039	AX-89822592	GGCATTGGTGTCATTATTCAAGATTCTAATTCCTC[C/T]GTTGTTAGAGGGGTGTGTCTAAAGGTGGAGCACAT
	Fvb2_7132703	HG2	2A	89.108	SNP	PHR	TopHit	Fvb2	7132668	Affx-88821038	AX-89863030	TTCAGAAATTTTGGAAGAAGGTCTAGTTTACCAAG[-/GCTA]GCTCCAGGGAAAGTTAAAGTTCACATTTGGAGGGT
	FAES0400a	HG2	2A	89.363	SSR	PHR	TopHit	Fvb2	7088170	-	-	TCCCAAAATTTCGGTGATCT / GGCTGTCTCAAATGGGTGTT
	Fvb2_7120246	HG2	2A	89.422	SNP	NMH		Fvb2	7120211	Affx-88821022	AX-89783393	TACTGTGATCAGGACGATGAACTTTATGAATTCAC[C/T]GCAGATGATTATTATCGGATCTTGAATAGCCGGAA
	Fvb2_7120505	HG2	2A	89.422	SNP	NMH		Fvb2	7120470	Affx-88821024	AX-89822585	CTAAGAAGCTGATAAGAGACATGGCACAGGATTTT[C/T]ACTCTGCTGGGTTTGTTCCTGGTGCCATTGTTTAT
	Fvb2_7108643	HG2	2A	89.422	SNP	PHR		Fvb2	7108608	Affx-88821021	AX-89879758	CATTTCCGACGTCAGCTCCGTTCCTGTCTCCAGCT[G/T]CGACAAAAACTGACCAGACCTACCTTATCGGCGTC
	Fvb2_7086768	HG2	2A	89.594	SNP	PHR		Fvb2	7086733	Affx-88821015	AX-89822582	CTTTTACCCACCTCAAATACCCATACAAATTGCCT[C/T]ACAGCATCCGCTGTTCCTTGGAACCAATCCATTCC
	Fvb2_12578478	HG2	2A	90.754	SNP	PHR	TopHit	Fvb2	12578443	Affx-88823033	AX-89863082	CATACCAGTTGAAATGGGAGCATCAGACACAGCAT[-/CTACA]CTACAGTTTCAAACTCCTGAAGGTAATCATAAACG
	Fvb2_12714316	HG2	2A	91.735	SNP	PHR		Fvb2	12714281	Affx-88823070	AX-89823377	ACTAACCTTCAAAAAGTTAGCATCTATATTGCTGG[A/C]AATTGCTCTAGCCAGCAATGTCTTTCCTGTTCCTG
	Fvb2_12741841	HG2	2A	91.735	SNP	PHR		Fvb2	12741806	Affx-88823085	AX-89847621	AACCCTAAAATAATCAGGATACTTGGCCACCCGGT[A/C]ACGAAAATCTTCCGAAATCCCAAACAGCAACCTGC
	Fvb2_12720920	HG2	2A	91.735	SNP	PHR	TopHit	Fvb2	12720885	Affx-88823076	AX-89904652	CGAAAAAATAATAATTTAAATAAAAAATTACCCAC[A/G]AAAATAACGACAAACCCCTGATCTTGATCGAGTGA
	Fvb2_12706368	HG2	2A	92.003	SNP	PHR		Fvb2	12706333	Affx-88823065	AX-89880535	TTCCTGACTTTGTTCTCTTTGTCTATGTGTGACTG[C/T]ACTACAGACCTCTACTGCACCCATTTATTTGTTTA
	Fvb2_9971710	HG2	2A	92.632	SNP	PHR		Fvb2	9971675	Affx-88822068	AX-89783649	CTTGGTACATTCAAGAAGAAAAACACATCTTGTAT[C/T]AGCGGGTGTGTACTATTCTTGAAGCTGTTTTATTT
	Fvb2_12860432	HG2	2A	92.632	SNP	PHR		Fvb2	12860397	Affx-88903032	AX-89855714	GACAAATTCTCAACCTCAGCGGTGCTGATACTGGT[C/T]GGTTGATCAAGTCTCAACCTTTTCAAGTCGTTTGA
	Fvb2_9976792	HG2	2A	92.632	SNP	PHR		Fvb2	9976757	Affx-88822074	AX-89872375	GATCATTCTTATAGGTGGGATTCAGAATTTAGCGC[A/G]CACATACACACAACATTTTGGTTAAATGAAGACAA
	Fvb2_10102447	HG2	2A	92.808	SNP	PHR		Fvb2	10102412	Affx-88822145	AX-89783664	CCAACTCCTCTTAACATCCTCTCATTCAGATGTAC[A/G]TGATGATCTCCCTAAGAATTTGAATGTGAAAGTAG
	Fvb2_10123605	HG2	2A	92.808	SNP	PHR		Fvb2	10123570	Affx-88822157	AX-89783671	AAAAATACCAGTAATGTTCCCTCAAGGCAGTGAGT[C/T]GGGGGCGTTACAGCTAATGCAAGGAAATAAGGTAT
	Fvb2_10125301	HG2	2A	92.808	SNP	PHR		Fvb2	10125266	Affx-88822159	AX-89880208	TATCTCCTTCAAACACACCTGTGACACCATAGTTG[C/T]CCATGCTGCACCAGCAATGCCATAGCCTAAATAGC
	Fvb2_10125388	HG2	2A	92.808	SNP	PHR		Fvb2	10125353	Affx-88822160	AX-89880209	ACCAACACCATTTATAACACTGGCCACAGCCAAGG[C/T]CTTCAAAGGACCCCAAGAATCTTTCATGCCAAGGC
	Fvb2_10155106	HG2	2A	92.942	SNP	PHR		Fvb2	10155071	Affx-88902689	AX-89851688	CCAACATATTGTGGAAAATTTTGCAGATATATTCA[A/T]TATGTTAAAGGGTACATCAAACCAGTCCTTACAAA
	Fvb2_10155106	HG2	2A	92.942	SNP	PHR		Fvb2	10155071	Affx-88902689	AX-89907651	CCAACATATTGTGGAAAATTTTGCAGATATATTCA[A/T]TATGTTAAAGGGTACATCAAACCAGTCCTTACAAA
	Fvb2_10101783	HG2	2A	93.028	SNP	PHR		Fvb2	10101748	Affx-88822144	AX-89783663	TTAAGGAAGCAGAAGTGATATCCAATATATACCAA[G/T]CTTCGCATCTTGTTAACCTTAGAAGTCATTCCTCT
	Fvb2_10102499	HG2	2A	93.028	SNP	PHR		Fvb2	10102464	Affx-88822146	AX-89783665	AATTTGAATGTGAAAGTAGTTTTTCCGAATTCTAG[C/T]CCACAGTTTGTTTCTTCAAAAGATAAGATGCCAGC
	Fvb2_10102537	HG2	2A	93.028	SNP	PHR		Fvb2	10102502	Affx-88822147	AX-89783666	ACAGTTTGTTTCTTCAAAAGATAAGATGCCAGCAG[A/G]GGAGAAAAACTTATCATTGTCCAGTATGTCTAAAG
	Fvb2_10079096	HG2	2A	93.028	SNP	PHR		Fvb2	10079061	Affx-88822123	AX-89823037	TTCCTCTTTTGTCAAGAAGACAGAGCCATTTTTTG[C/T]AGGGAATGCGACAATTCAATCCACAAAGCGAATGA
	Fvb2_10098204	HG2	2A	93.028	SNP	PHR		Fvb2	10098169	Affx-88822140	AX-89823047	GGAACGACTGATAGTATAGCAGCTTTTTTAGCAGC[G/T]CGTGCAACACAACCTGGGAAAGCTGTGAGTTCCTT
	Fvb2_10156284	HG2	2A	93.028	SNP	PHR		Fvb2	10156249	Affx-88822183	AX-89880217	AGTTTTCTCTCTCGCTTAGGGTTAGGGTTTCTCGG[C/T]TGAGCGGTAAGTTCCACATCTATGGCAACGACCTC
	FVES0380	HG2	2A	93.028	SSR	NMH		Fvb2	10089447	-	-	GGCTCCAAAACCATGTGACT / TGTAAAACGACGTCGCTGAG
	Fvb2_10235835	HG2	2A	93.294	SNP	PHR		Fvb2	10235800	Affx-88822231	AX-89783697	GCGCAGTTGCAGGAGCTAGCATCGCATGCTATAAA[C/T]CAACCAATGTCCAAGGTAATCTCAATCTACCTTCT
	Fvb2_10222264	HG2	2A	93.388	SNP	PHR		Fvb2	10222229	Affx-88822208	AX-89783689	AAAGAAATTATTTCTAACCTCCAAACCGCTTTTAA[C/T]CATCCACCAACCAATTAGACCTTGCCCAGCACCAA
	Fvb2_10222804	HG2	2A	93.388	SNP	PHR		Fvb2	10222769	Affx-88822211	AX-89823068	TGACTATTGCTAAGAGAATGGAACTTTGCACTGAC[A/C]GCTTATATTCAGGGGATTGCTTGTACTTGTCAAAC
	Fvb2_10225854	HG2	2A	93.388	SNP	PHR		Fvb2	10225819	Affx-88822215	AX-89823070	CCACCGAAACCGAAACCCGAACCAAATGTCCCAAA[A/G]TTTGAACTAGAACCACCGCAGCTGCTCAAGCCCAA
	Fvb2_10378014	HG2	2A	93.388	SNP	PHR		Fvb2	10377979	Affx-88822263	AX-89823087	CCCTCTCAATTTCACGATTAAATGGCCTCCAACTC[C/T]GAACCCGAAGACTCCTACTTCCCCTCTCCTTCCCA
	Fvb2_10221707	HG2	2A	93.388	SNP	PHR		Fvb2	10221672	Affx-88822207	AX-89880226	TACCTGCACAGCAGATGTATTCTCAAAGAAGTTCC[A/G]GATTAGTGGCTTCATGTCAAAAACATCCTCCGGGA
	Fvb2_10561066	HG2	2A	93.633	SNP	PHR		Fvb2	10561031	Affx-88822328	AX-89783720	AGAAAGAGTCAGATTTAGGGTGTCCATACTTTGAC[C/T]GCATCTCCTTTATGTCTGAACTTTCTGTCGATAAT
	Fvb2_10627583	HG2	2A	93.785	SNP	PHR		Fvb2	10627548	Affx-88822381	AX-89783737	GAGCCCCAAGGAATTTTTACAAGGGCAAGAACTGC[A/C]AGCCCACTGGTTTCCACACCCGAAAAGGTTTGCTA
	Fvb2_10668083	HG2	2A	93.785	SNP	PHR	TopHit	Fvb2	10668048	Affx-88822397	AX-89863065	TCGAAGATGCATAACGTTTGAATATATATATTTGG[-/TCGA]TCTGTTTCCTAAGTAGCATTTCTATTTAGTAGTGG
	Fvb2_10645461	HG2	2A	93.785	SNP	PHR		Fvb2	10645426	Affx-88822390	AX-89880292	TAAATAATTGCATTAGGCATGCACTTTTCCCCTTC[C/T]TTTTCTATTCTTATTAGGAACCAAGTGGCTCTATC
	Fvb2_10775267	HG2	2A	94.085	SNP	PHR		Fvb2	10775232	Affx-88822450	AX-89847593	GGTCCGGTGGTGGTGTTCTGGGAATCTTCGGCTAA[A/G]GGGGTTTTGGCTAAGATCTCATGGGTGTTTCAATC
	Fvb2_10777498	HG2	2A	94.179	SNP	PHR	TopHit	Fvb2	10777463	Affx-88822454	AX-89806855	ACAATAAGAAAACTTCCTAATTCATCATGGTATAT[-/GTC]GACTCTTCCTGATTGCAAAGGAAATTTGGAGAAAT
	Fvb2_10828422	HG2	2A	94.179	SNP	PHR		Fvb2	10828387	Affx-88822471	AX-89823161	AAGGGGACAATGGGAAGTGAGGAGGTGGTAAAGAT[G/T]ATTGAAGGGCTCCTCCTCCCTTCTCCTCGAAGTCA
	Fvb2_10856552	HG2	2A	94.472	SNP	PHR		Fvb2	10856517	Affx-88822497	AX-89823174	CCCCTCTTGCAGAGAGCATCAATTAGTACAGTGTA[A/G]GTGCACTGGTCAGGAACCAAACCACTATGATTCAT
	Fvb2_3514857	HG2	2A	94.496	SNP	PHR	TopHit	Fvb2	3514822	Affx-88819821	AX-89806587	CTATATTTCGGATTTTCTCTATTGTATTTGGTTGT[-/TTA]TTAGCTCTATAACATCATATTCTCTAAAAACTATC
	Fvb2_2615784	HG2	2A	94.748	SNP	PHR		Fvb2	2615749	Affx-88819413	AX-89782520	CATAGGATTCCCACGATCATCCCGGATAGTAAAAC[C/T]TATAGCTGTGCTTCCATTACGAACAAAACCATCGA
	Fvb2_2660593	HG2	2A	94.748	SNP	PHR		Fvb2	2660558	Affx-88819441	AX-89783241	GACCAGACGGTTTGCATGCATCCTTCTATCAGAAT[C/T]GTTGGATGGAAATAAAAGACACGGTTATTCCCATG
	Fvb2_2604886	HG2	2A	94.748	SNP	PHR	TopHit	Fvb2	2604851	Affx-88819411	AX-89803590	CATTACTTAATCACCAAATATATCAAATTCTACTA[-/CTC]CTCCCCCTATGTAGTTCATTACATTAATTTATTTT
	Fvb2_3158740	HG2	2A	94.748	SNP	PHR		Fvb2	3158705	Affx-88819649	AX-89880345	GCGGCTCAGATCTGGAATTACGGGTCAAAGCATAT[C/T]GGCCTTTTGTGTTTGTACCTGAGTCTGCACAGAGA
	Fvb2_3179299	HG2	2A	94.748	SNP	NMH		Fvb2	3179264	Affx-88819657	AX-89880381	CTCCGAAACACTAAACCCTGGCTTCACGGCACCTC[A/G]GGATTCCCTAACCTCACTGACCTCAAACCTAATCA
	Fvb2_3259784	HG2	2A	94.748	SNP	PHR		Fvb2	3259749	Affx-88819689	AX-89880470	TATAAACAAGCAACCATAACGACCACCTACTCTGT[C/T]GAGATAGCAGATCTAAGCATCTTCTAACACGAGCA
	Fvb2_2898354	HG2	2A	94.893	SNP	PHR		Fvb2	2898319	Affx-88819568	AX-89822761	GGGAAAACACGAGAAAAAAATTCGTGTGATCATGT[C/T]TGTGGAGCCATAGATCTACTCGGTCAGCGGACTCG
	Fvb2_3093743	HG2	2A	94.893	SNP	PHR		Fvb2	3093708	Affx-88819629	AX-89904631	AAAATAACCAACTCAATCAAACGGAGTCCACCCCT[G/T]CAGCAGCATGCATACAGGAAAATTAAAATTCCACA
	Fvb1_3743504	HG2	2A	95.161	SNP	PHR		Fvb1	3743469	Affx-88811837	AX-89818118	CAGAATTCTTGACATGAAAAATATTAGTAGTACAA[C/T]AAGTCCGACTGTAAAAGTTGCTAGGGACGATTACT
	Fvb2_3622564	HG2	2A	95.161	SNP	PHR		Fvb2	3622529	Affx-88819877	AX-89876757	GCCCCATATTGCTCACCATTTTTAGGACCAGGTCC[A/G]CTTTTCTTGAAAACCTTGTAAAGAGCATAATATTC
	Fvb2_2599594	HG2	2A	95.94	SNP	PHR		Fvb2	2599559	Affx-88819410	AX-89782268	TTCTTCTTCTTCAATAACAAGTTGGAACAGAAACC[C/T]GAGTTTTCTATTGGTGATTGTTCGTGATTTGTATC
	Fvb2_2685891	HG2	2A	95.94	SNP	PHR		Fvb2	2685856	Affx-88819451	AX-89783274	TTTGTAATTTGTGTGAAGGACTTTGAAATTGATGA[A/G]TATTCACAAGAATACAAGGCTTTACACCCAGTTTC
	Fvb2_3354340	HG2	2A	95.94	SNP	PHR		Fvb2	3354305	Affx-88819733	AX-89783972	CCGGTCCACAAACCTTGATATAGGAACTGCTAGTC[A/G]AAGCTGGACTGTGATACCCGCTGAGATAACCTGGT
	Fvb2_2595336	HG2	2A	95.94	SNP	PHR		Fvb2	2595301	Affx-88819405	AX-89877932	TTTGGTCCCCGACGCATTGCTGGGGTAGACTTTTC[A/G]CTAATCCCACAGTGCTGACATCTACGTAAGCTTAG
	Fvb2_2744786	HG2	2A	95.94	SNP	PHR		Fvb2	2744751	Affx-88819491	AX-89879696	TTCTTGGTGATTGGTTGTGCAGACTCTAGGGTCTG[C/T]CCCTCAACAATTCTGGGATTCCAGCCAGGAGAAGC
	FVES3353	HG2	2A	95.94	SSR	NMH		Fvb2	2695378	-	-	TGGAGGCAGTGCTGATACTG / TTCCTGGTGCGGTTACTTTC
	Fvb2_2642492	HG2	2A	96.02	SNP	PHR	TopHit	Fvb2	2642457	Affx-88819436	AX-89847449	AGCGGCTGCAAGTGCTTCAACCTTAACCTTTAACC[A/G]TAAACCGAACTGATTTCAACCTTTATACCGTCGAT
	Fvb2_3601883	HG2	2A	96.128	SNP	PHR		Fvb2	3601848	Affx-88903349	AX-89854868	ATGGCTTGGAGAGGGACGTGTGCCAATTCCACAGG[A/C]TCTTCTGAAGCCCTAGAGGCGCCTTTCTTCTGTGC
	Fvb2_3504632	HG2	2A	96.128	SNP	PHR	TopHit	Fvb2	3504597	Affx-88819819	AX-89862803	TAAGTGTTGGTGCGGGTGTCCCTGAGTTTGAATTA[-/ATAT]ATATACACTACAGAATAAATGGGGACATGGTGCCT
	Fvb2_3601883	HG2	2A	96.128	SNP	PHR		Fvb2	3601848	Affx-88903349	AX-89910825	ATGGCTTGGAGAGGGACGTGTGCCAATTCCACAGG[A/C]TCTTCTGAAGCCCTAGAGGCGCCTTTCTTCTGTGC
	Fvb2_2591114	HG2	2A	96.37	SNP	PHR		Fvb2	2591079	Affx-88819404	AX-89782089	TGATGTCAAGCTGATAAAGACCAATACCTGCTCTT[C/T]GAAGTTTGCAGGAATCTCAAATGTTGTCCCCGAAG
	Fvb2_2662259	HG2	2A	96.37	SNP	PHR		Fvb2	2662224	Affx-88819443	AX-89783263	AGGTTGGTGTATAAAATCTCCATGTAATTGGCACG[C/T]CTTGCATGATTGTGCATAATTTATTGAGTCTTGTA
	Fvb2_10856617	HG2	2A	96.37	SNP	PHR		Fvb2	10856582	Affx-88822498	AX-89783761	ATTCATCAAATGAAGCAACCTATAAGCACTATCCA[A/G]ATGACCTGCTTGACACTGCCCATGAATTAGTGAGG
	Fvb2_3153873	HG2	2A	96.37	SNP	PHR		Fvb2	3153838	Affx-88819647	AX-89783771	CATCTCTGTTGCATAGTTTAGTTTGAAGAGTACCA[A/G]AGAGAGGAGAGTTTTGGGGCAAAGAAAGCGAAACC
	Fvb2_2641579	HG2	2A	96.37	SNP	PHR		Fvb2	2641544	Affx-88819434	AX-89822025	AGATTTTTTAGAAGGCAATGCCTCGTCAGCAAAAG[A/G]TGAAATTCCTTCAAACAACATGTTAAGACCAAGAT
	Fvb2_2489754	HG2	2A	96.37	SNP	PHR		Fvb2	2489719	Affx-88819368	AX-89823168	TGGAATGTCATGCTTCATGGATATGCTAAAAAGGG[A/G]GAGTTCAGTAATGCTGTTGGTATATTTATGGAAAT
	Fvb2_3301208	HG2	2A	96.37	SNP	PHR		Fvb2	3301173	Affx-88819718	AX-89823341	AAAAGGAAAATTAGCTTAATACCTCTTCCAGAATC[C/T]TAGACCAGAGTGATTTTTTCTTCAAACTTCTCACA
	Fvb2_3349587	HG2	2A	96.37	SNP	PHR		Fvb2	3349552	Affx-88819732	AX-89823415	CTGCTACTCTCACTCTTCTTCGGGTCCTTCAAGTG[G/T]CGTTTACATAAACAAACCAAGGACATCAGCGATTA
	Fvb2_10870201	HG2	2A	96.37	SNP	NMH		Fvb2	10870166	Affx-88822509	AX-89880331	ACCTCCACCGTCAGTTCCAAGGGCAGCAGAGCATA[A/G]TCCAGAAGCTACAATTGCTGCAGGGCCTGAGGAAG
	Fvb2_3315975	HG2	2A	96.37	SNP	PHR		Fvb2	3315940	Affx-88819723	AX-89880526	TTGTATCTGTGGGAACTCCATGGTCAGGCCATTCA[A/G]GATACTGAATATGCAGCACAGAAATTGGTGGTTCT
	Fvb2_2960671	HG2	2A	96.388	SNP	NMH	TopHit	Fvb2	2960636	Affx-88819610	AX-89822883	ATGAATTGAGCTGGATAATCCTTAGCATAAGTCCC[G/T]AGATGATCTCTGGAAAACAACCACAAAATCGGACG
	Fvb2_2920811	HG2	2A	96.388	SNP	PHR		Fvb2	2920776	Affx-88819586	AX-89879968	TGTAGTGCAGAGACCAGGTGGTGAGACTGCTATGG[A/C]AGACATTGTTCGTCTAGTAGAAGAAGCACAGAGTC
	Fvb2_2960236	HG2	2A	96.388	SNP	NMH	TopHit	Fvb2	2960201	Affx-88819609	AX-89880041	AACGAAGAAAATGTGAAAGGGTATGTCAACAATGG[A/G]AGATGCCAAGTTGATGAAAAGGTTTGGCAATGTTG
	Fvb2_3196599	HG2	2A	96.62	SNP	PHR		Fvb2	3196564	Affx-88819659	AX-89880390	TGAGCACTAGTCCATTCCTCAACATAGTTCCAAAT[A/G]ACTAAAGCAGGATCTCCAGGCATAACAAAACCAGA
	Fvb2_3196825	HG2	2A	96.62	SNP	PHR		Fvb2	3196790	Affx-88819661	AX-89880393	AAGAGGGGCAAATAGATTTCCAAACCTCTTTAGAC[C/T]TGTAACAGTCTCTGAATAAATGAAGTAAGCTCTCA
	Fvb1_3743878	HG2	2A	96.71	SNP	PHR		Fvb1	3743843	Affx-88811839	AX-89780000	ATGGTGGTTTTGAATTGGATGTGCTAAATGCTGAT[C/T]CTGCCCTTTGCAGCAGTTGTTTGGCATCAGGGGGA
	Fvb2_3515881	HG2	2A	96.71	SNP	PHR	TopHit	Fvb2	3515846	Affx-88819823	AX-89806588	ATCTATTACCGGACGTAGGGACAAAGGTGAAGGTG[-/ATC]ATCGAGTACGGGGCATCAGTTGAAATAGTGTACCA
	Fvb2_3503643	HG2	2A	96.71	SNP	PHR		Fvb2	3503608	Affx-88819813	AX-89819463	AATGGTAATAGGCTTTCTGCTAGCTTGAACAATAT[C/T]AGTTTTGATACTCCAACGACTGATATACTCCAAGC
	Fvb2_3525956	HG2	2A	96.71	SNP	PHR		Fvb2	3525921	Affx-88819826	AX-89819489	TAGACCGAGAATGATTTCTTCATCAAGCTGCAGCC[C/T]AAAAGACGGAGACCGGACTCCGATTGCTTGATTTT
	Fvb2_3384504	HG2	2A	96.71	SNP	PHR		Fvb2	3384469	Affx-88819774	AX-89823481	TGTCACTACTTGACAAGGAAGTCATTGGACTGATG[A/G]TTGGCATTGAAATTAAATTGCCCTGCTTAATAGAT
	FVES0335a	HG2	2A	104.082	SSR	PHR		Fvb2	2782301	-	-	CACGTGGCACATAGAGTTGG / AGAAAGGGTCGGGTCTCACT
	Fvb2_13861566	HG2	2A	115.001	SNP	PHR		Fvb2	13861531	Affx-88823323	AX-89823494	GTAGATGTGTCATTGAAGTCACTCAAGATTTCAGA[C/T]AATGCACAAAACCAGCTTACCAATCTGGAGTCATG
	Fvb2_13863739	HG2	2A	115.395	SNP	PHR		Fvb2	13863704	Affx-88823325	AX-89784014	ACCTCCAGGAAGACAGTTAAAAAGGTAATCCACAA[A/G]GCATTGGAAAACCTTAAGGCAACAGCAAGCAAATC
	Fvb2_13893767	HG2	2A	115.395	SNP	NMH		Fvb2	13893732	Affx-88823337	AX-89784021	GAGACCAACGCTGCTGTCCATGTAGTCCATATGAC[C/T]GCCGTGGAGATGCAGCGGCGAGGAGTGGTCGGAAT
	Fvb2_13814558	HG2	2A	115.395	SNP	PHR		Fvb2	13814523	Affx-88823299	AX-89823484	TCAGAAGACCTCAATCTGCACAAATATTCATCAAC[C/T]TCTTGATTGATTGGGTGTGGCCTAGAGGGGAAGCT
	Fvb2_13898138	HG2	2A	115.395	SNP	PHR		Fvb2	13898103	Affx-88823340	AX-89823497	TTGAACACCAGTCGTGCAGTGTTGTTCGACTCTTT[A/C]CGGAGCACGATTCGCTCAACCCATGTGGAGGGTTT
	Fvb2_13890247	HG2	2A	115.395	SNP	PHR		Fvb2	13890212	Affx-88823332	AX-89847637	TAAACCCAGATAATACTTGACCTCCAGCATTCAGC[A/G]TGCAAGTATCTCCGAAATATAAGCCACCCCGATGT
	Fvb2_13893623	HG2	2A	115.395	SNP	PHR		Fvb2	13893588	Affx-88823336	AX-89847638	ATAGTAAGACGAATTGGACGATTCACCCATGTGGT[A/G]CACGTTCTCTGATCTCATGGGTTTTTGCTGGTACA
	Fvb2_13967470	HG2	2A	115.882	SNP	PHR		Fvb2	13967435	Affx-88823352	AX-89823502	CCCGGGAAGCTCAATTCCTCAAGCTCCGAATTGGA[C/T]CTGGATCGCCCCAACCTCGAGGACTACCTCCCTTC
	Fvb2_13978385	HG2	2A	115.882	SNP	PHR		Fvb2	13978350	Affx-88823361	AX-89823505	TTTCCTAATATCACAGAACTCTCCTATGCACATTC[C/T]GGCAAAGAGGTTTCTCATAATAAGAGCGTTTGGTG
	Fvb2_13974259	HG2	2A	115.882	SNP	PHR		Fvb2	13974224	Affx-88823356	AX-89904663	ACTACTGCATTTGACAAGTCATTTTTGCCTCACCT[C/T]TTTGCTGTATCATTAGTTTCACTTATAAAATGACT
	Fvb2_14096645	HG2	2A	116.119	SNP	PHR		Fvb2	14096610	Affx-88823412	AX-89880690	TTCTCGAGTCTTCCAGAGGTTGGTTGGTTATGCTG[A/G]GGTGGGAGTTCTATTACAGGTTATTCATACAAAGA
	UFFa11A11	HG2	2A	116.485	SSR	PHR	TopHit	Fvb2	14579827	-	-	ACGAGGCTCCAATAGAGTTCTG / CTGAGCAGAAGCCATAGTATCAC
	Fvb2_14289844	HG2	2A	116.622	SNP	NMH		Fvb2	14289809	Affx-88823526	AX-89780950	AGCTCATACCAACTGGATCAAGAGGGACCAAACGT[G/T]ACTAACTTGGATCAACTCAAGTTTATCTGTGAGCC
	Fvb2_14158426	HG2	2A	116.622	SNP	PHR		Fvb2	14158391	Affx-88823449	AX-89819292	AAGAATCTTCCCTGCACTGCACAGAGCCGAAATCC[G/T]AGAATTGAAAGTAATGACATCCGGAAACATACCCT
	Fvb2_14490830	HG2	2A	116.622	SNP	PHR		Fvb2	14490795	Affx-88823613	AX-89819357	ATTGTTATCGCACTCGTCAACATAATTGCCATTGC[C/T]GTTGCAGTTTCAAGAGAGCTTTATTCTGTAAATGC
	Fvb2_14524735	HG2	2A	116.622	SNP	PHR		Fvb2	14524700	Affx-88823650	AX-89819373	ACACTAAAAAGATTGCCAGGGATGCCGAGGGAGTT[A/C]AAGTACAAAGAGCTCAAGGATGCAACTAATAATTT
	Fvb2_14206313	HG2	2A	116.622	SNP	PHR		Fvb2	14206278	Affx-88823467	AX-89847204	TTACTGGTCGATTGAGATACATTACTCGCAGCTGC[A/G]TCAGTAGTAACAGAATTAGAAATTTGATAGTACAA
	Fvb2_14460857	HG2	2A	116.622	SNP	PHR		Fvb2	14460822	Affx-88823605	AX-89847212	TTATTTTTGAGTTGTCGTTCAACAAAAATACGAAT[C/G]TAATGCAGGACTCTACGAATAATTATTTTCATCAC
	Fvb2_14623986	HG2	2A	116.622	SNP	PHR		Fvb2	14623951	Affx-88823721	AX-89847215	TAATCTAGAGAGACTCATTCTTGAAGACTGTACAC[A/G]ATTGATAAATGTCCATGAATCCATCAGAGTCCTGC
	Fvb2_14205078	HG2	2A	116.622	SNP	PHR		Fvb2	14205043	Affx-88823466	AX-89876417	AACTTTACCCCGTCAAGTAGTATATTGGAAGCTTT[A/G]AAATCTCTATAGATTACTTGCTTCTCTGATGTATG
	Fvb2_14524430	HG2	2A	116.622	SNP	PHR		Fvb2	14524395	Affx-88823647	AX-89876495	TCTTAACCATCCCAGCAGTAAGGCCCGAGACACCA[C/T]TTATGAGGGAGACAATAAACTTGAAACGTTATCTA
	Fvb2_14571926	HG2	2A	116.622	SNP	NMH		Fvb2	14571891	Affx-88823695	AX-89876513	CCTAAAACCTGGAATGACACGGCTGAGAATCTTCC[A/G]ATGCAGAGGTACTGACTGATGTTACAGAATACCGC
	Fvb2_14577844	HG2	2A	116.622	SNP	PHR		Fvb2	14577809	Affx-88823703	AX-89876515	AGCTCCAGCATCTTCTGCTTCTTCAGGTGACCAGG[G/T]CTTATCCCCTGAAACTTCAGAAGGTGCTCCATCAG
	FVES0393	HG2	2A	116.622	SSR	NMH		Fvb2	14477787	-	-	AAGCCATCTCATTCACCGAT / GCGACAAAGGCAAGAATAGC
	Fvb2_14388989	HG2	2A	116.806	SNP	PHR	TopHit	Fvb2	14388954	Affx-88823578	AX-89904344	TGTAAGATTGTCAAAGATGGTGCTCGAAATGGACT[A/G]TTCAGACTTGTTTGATGAAATTGGAACTGATAGAT
	Fvb2_14711360	HG2	2A	116.923	SNP	PHR		Fvb2	14711325	Affx-88823772	AX-89876538	ACGCAGGTGCATGCACACATGTACCTTCCAACATT[A/G]AAGTTCTCAATTCCAAGGTCTTCATCCCAAAGGAA
	Fvb2_14748121	HG2	2A	116.923	SNP	PHR		Fvb2	14748086	Affx-88823783	AX-89876540	CAAAGCAGGCAGAACAGAATACATACCGGCTCACT[A/G]CGACCACCTATGGATCTCATTAAAATATTTGAGGT
	Fvb2_14658383	HG2	2A	116.923	SNP	PHR		Fvb2	14658348	Affx-88823736	AX-89904347	CGTCTTGTACGTACTTGGTTCCCAATTGGCCTCTC[A/T]ATAGATTATAGAAGAAGACTACATAGACACTAACG
	Fvb2_14665801	HG2	2A	116.923	SNP	PHR		Fvb2	14665766	Affx-88823744	AX-89904348	AATTTGGAGAAGGCTGATCAAGGGAATGAGTAATG[A/C]CGAATGCACTTGGAAGTTGGAAAGAAAAACCAACA
	Fvb2_14827408	HG2	2A	117.065	SNP	PHR		Fvb2	14827373	Affx-88823805	AX-89781027	TTGAGGACAAGAATGCTGATGCCAATCTTAAAAAC[A/G]GACAGGGCTGTGCCAAGATGGCTTACATGCTTCAG
	Fvb2_14658322	HG2	2A	117.065	SNP	PHR		Fvb2	14658287	Affx-88823735	AX-89847216	TGGTGAATTTGCCAGAACTCTTTCAATAACTGTTG[C/T]TCTCAATCTCTATACAGAGAGTAACCGTCTTGTAC
	Fvb2_14174643	HG2	2A	117.417	SNP	PHR	TopHit	Fvb2	14174608	Affx-88823456	AX-89803406	GAATCAGCAAAAGTTTCTGGAACAAGAATATGAGT[-/AAGG]AAGGGAGGGTTTGGAGGTGAAAGGAACTATTAGGT
	Fvb2_14360642	HG2	2A	117.417	SNP	PHR		Fvb2	14360607	Affx-88823565	AX-89819337	GTTTCTTTGAATCTTGCAGGTATCTGAGCTGTTAT[C/T]ATTACAGGTAACCCCCTCTATTCTTCTTCATTGAA
	Fvb2_14188602	HG2	2A	117.417	SNP	PHR	TopHit	Fvb2	14188567	Affx-88823459	AX-89847203	CCCCGAGGATCCAATCGATTCTCCTCAATCGGAAA[C/T]GCCCGCTCTCCCATAATGGTTACTTCTTGTGACTC
	Fvb2_14893560	HG2	2A	117.74	SNP	PHR	TopHit	Fvb2	14893525	Affx-88823837	AX-89862799	GGCTTGCATGCTTTAGTTTCTTTGCTGCAATAGTG[-/ATAT]ATACCACCCTGAGCGTGGAGCATATCTGCTAAGAG
	Fvb2_14846650	HG2	2A	117.764	SNP	PHR		Fvb2	14846615	Affx-88823828	AX-89819442	TCGTGACTGCCATTTCGGGCTCTTTTTGTATGATC[C/T]ATGGGCTGGGTATCTATACTATTTCTACAAGAGAG
	Fvb2_15209016	HG2	2A	118.054	SNP	PHR		Fvb2	15208981	Affx-88823963	AX-89781068	CGACGAAGAAGAACGACTTGGTTTTGAAGAGAAAC[C/T]TCAACATGGGTTTTATCACGGAGGAGGAGATATCT
	Fvb2_15105027	HG2	2A	118.054	SNP	PHR	TopHit	Fvb2	15104992	Affx-88823932	AX-89806585	ACCTACTCCCATATATATACATCTTGGTGGAATTA[-/ATCG]ATCGAGCAACTAGCTAGATAGGGCATAGGAAAGGG
	FVES0129	HG2	2A	118.054	SSR	PHR		Fvb2	15092494	-	-	ACAGGGACATTAGGGCACAG / CCACTCGCTCAATTCGTGTA
	Fvb2_15142750	HG2	2A	118.58	SNP	PHR	TopHit	Fvb2	15142715	Affx-88823944	AX-89803427	TCCACTCTTACCGGGACCATTTTATTCAGTAGGTG[-/TCACA]TTTCGATTCTTAAAGTAAATTTTGGTTACTTACTT
	Fvb2_15397229	HG2	2A	118.885	SNP	PHR		Fvb2	15397194	Affx-88824011	AX-89781085	TTTGATGACAAGTTGGGTTGAAGAACATAATACAA[A/G]GAAGCGTAAGAATGATTCCAGCAACGAGGAGCAGG
	Fvb2_15451605	HG2	2A	118.885	SNP	PHR	TopHit	Fvb2	15451570	Affx-88824032	AX-89806590	AAGAAGACATGAAATTTGTATCTATGATCAATCAA[-/ATT]ATTATGAAGTGTAAAAACGCGGATTAGAGAGAGTG
	Fvb2_15401837	HG2	2A	119.117	SNP	PHR		Fvb2	15401802	Affx-88824013	AX-89876624	CAATGGAGGACTGCAAAGTCGGTGGCTTTCATGTT[C/T]CAAAGGGTACCCATCTGTATGTGAATCTCTGGAAG
	Fvb7_4830158	HG2	2A	119.358	SNP	NMH	TopHit	Fvb7	4830123	Affx-88896786	AX-89805926	ATCGCCGCTTTCGCTATCTGAGTCCGCAGCCGCGG[-/TGC]CGCCTGGGGAGCCCAAGCTCAGTCAATAGCCCTTC
	Fvb2_15592393	HG2	2A	119.543	SNP	PHR		Fvb2	15592358	Affx-88824102	AX-89781116	AATCCAAGTCAGATAATTTATCTAAGAAGCGCACA[A/G]GTTAGAGATTGCGACTTCTCAGTGTAGCTGGCAAG
	Fvb2_15536683	HG2	2A	119.645	SNP	PHR		Fvb2	15536648	Affx-88824069	AX-89876641	CAAATGGGTCTCCTGCTGCATCAGAAAATCGAAAC[A/G]ACTACCGTCAATTCTTGCATCTACTGAGAATATCA
	Fvb2_15540261	HG2	2A	119.645	SNP	PHR		Fvb2	15540226	Affx-88824071	AX-89876642	TATGGGAAGACGGTATTCGCTTTGGCGGAGTATGA[C/T]GGCAGATCTGATGCTGTCTTGGTGCCTATCACCTC
	Fvb2_15721760	HG2	2A	119.774	SNP	PHR		Fvb2	15721725	Affx-88824183	AX-89781148	ATACCTCTTTTATAGGCTGTGAAAATCTGTCTGGA[G/T]AATGCCCCTGATGTCAATGAGGAGTGCACATTTTA
	Fvb2_15661507	HG2	2A	119.774	SNP	PHR		Fvb2	15661472	Affx-88824137	AX-89819540	CCCTTTATTCTCCCAGAACTCAGGCATCGTGATTT[C/T]GCTAAATGATTCACTTGAAATATCAAAGGTAACAA
	Fvb2_15723754	HG2	2A	119.774	SNP	PHR		Fvb2	15723719	Affx-88824188	AX-89819554	TCTTTCTATTTGGTACCAGATAAAGCAAGCTATGA[G/T]CTTTCAAGAATTTTTCTGTAATGGTTTGTTTGGGA
	Fvb2_15731910	HG2	2A	119.774	SNP	PHR		Fvb2	15731875	Affx-88824197	AX-89819557	TGGAACTTGGAATTCTGGCTTTGTATCTGCTGCGC[A/G]GTCCAACATCTTCAAAGGTTAGTACCTGGAACATT
	Fvb2_15762599	HG2	2A	119.774	SNP	NMH		Fvb2	15762564	Affx-88824223	AX-89819569	CAGCACAAATCTTCGCAACAGGCCACTCATTAAGC[A/G]ACTTATGCAAGCAAAGATCTCGGTTTCTAAACCCG
	ARSFL_12	HG2	2A	120.532	SSR	PHR	TopHit	Fvb2	2782783	-	-	GCGGAACCAAGCCAATAAGATG / GCGACCACGACAGTTTCTCACTCT
	Fvb2_16130034	HG2	2A	121.265	SNP	PHR		Fvb2	16129999	Affx-88824342	AX-89781196	CAACACTCCTGACCGATTTAAATTGTTAGAATGAG[A/G]AGACTCAGCCATGTTCACAGGTGGAGCAGTTGGCC
	Fvb2_15827652	HG2	2A	121.309	SNP	PHR	TopHit	Fvb2	15827617	Affx-88824241	AX-89806595	AAGTCGACTTAGCAGCCTTGGTTTAACTAATTTAC[-/TTG]TTGTCTCAAGCCCACATGGGTTCGATTCGTGGTAT
	Fvb2_16019314	HG2	2A	121.309	SNP	PHR	TopHit	Fvb2	16019279	Affx-88824303	AX-89860710	GATGATTTGGAAAATTGTTCAAGCTCATACTTGGC[-/TGA]TGATATGGAAAATTCAGTTAAGAGCTATCCAACAA
	Fvb2_15829666	HG2	2A	121.309	SNP	PHR	TopHit	Fvb2	15829631	Affx-88824242	AX-89862815	TTCGGTTGGGTTAGAAGATGTTCGTTTCTTGTTGT[-/TAAA]TAAATGGAACATTTGCATATCTATGACACTTCAAT
	Fvb2_15950791	HG2	2A	121.309	SNP	PHR	TopHit	Fvb2	15950756	Affx-88824271	AX-89862816	TTTGTGATTCGTGGAATTTGCTTATTTTTGAGTTG[-/GCCT]GGTTTTGTGCATATTAGTACAAATTCATATAGTCT
	Fvb2_16034658	HG2	2A	121.531	SNP	PHR		Fvb2	16034623	Affx-88824312	AX-89819613	TTCAGCATTCCTACTCTTGGCATGAGTGTCAAATT[G/T]CAGCGCAATGGTGCGTATAGGACGACTGACCAACT
	Fvb2_16061151	HG2	2A	121.531	SNP	NMH		Fvb2	16061116	Affx-88824320	AX-89876729	TGAACTCTCCTAGCATGCCGACGCAACTCCTGGTA[A/G]TTACCAGAAAAAGAGCATGCTTCACGAGAACAACT
	Fvb2_18038598	HG2	2A	121.744	SNP	PHR		Fvb2	18038563	Affx-88825315	AX-89877105	GATCACCAACAGCTTTCAGAGACTTTATACCGGAG[G/T]AAAAACATTTTCAAGGAATTGGGTCGTCTTGTTCG
	Fvb7_20635574	HG2	2A	121.777	SNP	NMH		Fvb7	20635539	Affx-88902350	AX-89802067	GGGCAGCTTCTTGCTGCGCTTCAAAAGCATGGGAA[A/G]ACAGGTTACCTTCTTCATCTTTTCCACTCATGCTG
	Fvb2_16197845	HG2	2A	121.777	SNP	PHR	TopHit	Fvb2	16197810	Affx-88824382	AX-89803449	ATACCTTCATCATTAGGTAAGCTCAGCATGCTGCA[-/AACG]CTGTCGATTTATACTACAATGATATCCGGTAAGAT
	Fvb2_18224743	HG2	2A	121.777	SNP	NMH	TopHit	Fvb2	18224708	Affx-88825674	AX-89803490	AATCTCCATGCCGAGAAATGCTTCAAAGGTGAGGC[-/AGCT]AGATGCTGTGTTATTTGCACTCTCAGTTTTTAACT
	Fvb2_18083269	HG2	2A	121.777	SNP	PHR		Fvb2	18083234	Affx-88825337	AX-89820013	GGAAGGATATCTGCAGGCAGGAGGAGAAGTTTTGA[C/T]GATAGCCAGCTCTCACAGGAGATGGCAAATTATGT
	Fvb4_19259038	HG2	2A	121.777	SNP	NMH		Fvb4	19259003	Affx-88903365	AX-89857048	AACTCTGCTGGATTCCAATCATAGAGCTTGAATGA[G/T]ATACGACCTGTCGGACACTACAAGTATGTATCGAA
	Fvb2_18093468	HG2	2A	121.777	SNP	PHR	TopHit	Fvb2	18093435	Affx-88825352	AX-89867611	TTCTGTTTGTTCATGTAGAGGGAAACCTATCAACT[G/T]CTTCCTTGTAAAATGGCTGATGGAACTGCTAACCA
	Fvb2_18161749	HG2	2A	121.777	SNP	PHR	TopHit	Fvb2	18161714	Affx-88825382	AX-89867612	TGGATACTGTCTAAGCATTGCATTCCAGAAGAGAC[A/G]GAGGAAGCTAGCATATATTTGAAATTTTAAGTTGA
	Fvb2_17891670	HG2	2A	122.486	SNP	PHR		Fvb2	17891635	Affx-88902889	AX-89910895	CCTCAGAAGCCCTTGACATTTGTTGAGAGGGCATC[C/T]TATAGTGTTGTCATTCCTATAGGGTTAGTAATTGC
	Fvb2_17891670	HG2	2A	122.687	SNP	PHR		Fvb2	17891635	Affx-88902889	AX-89851339	CCTCAGAAGCCCTTGACATTTGTTGAGAGGGCATC[C/G]TATAGTGTTGTCATTCCTATAGGGTTAGTAATTGC
	Fvb2_17891670	HG2	2A	122.687	SNP	PHR		Fvb2	17891635	Affx-88902889	AX-89854938	CCTCAGAAGCCCTTGACATTTGTTGAGAGGGCATC[C/T]TATAGTGTTGTCATTCCTATAGGGTTAGTAATTGC
	Fvb2_17891670	HG2	2A	122.687	SNP	PHR		Fvb2	17891635	Affx-88902889	AX-89907316	CCTCAGAAGCCCTTGACATTTGTTGAGAGGGCATC[C/G]TATAGTGTTGTCATTCCTATAGGGTTAGTAATTGC
	Fvb2_17776433	HG2	2A	123.29	SNP	PHR		Fvb2	17776398	Affx-88825165	AX-89781446	CAAGCAAGAAGAGCTTTATGAGGAGGCAATGGTGT[C/T]GAAATGGAGAAGAGCTCTTAAAGATGTCGCGGATC
	Fvb2_17824042	HG2	2A	123.29	SNP	PHR	TopHit	Fvb2	17824007	Affx-88825198	AX-89860726	GCCTTTTGTGTCAGGTGATAGGCAATCAGGCGGCC[-/GACT]ATGTGCCACCTAACAACCGCCGTATAGGCGCTCCA
	Fvb7_17789882	HG2	2A	123.29	SNP	NMH	TopHit	Fvb7	17789847	Affx-88898099	AX-89862327	CTTCCATTCTCTTCTCAAATCCTTCAGGCAACCAC[-/TCT]TCTACTTCTTTCTTTTCTTTCTTCACAACCCAAAT
	Fvb2_17769677	HG2	2A	123.29	SNP	PHR		Fvb2	17769642	Affx-88825164	AX-89877047	ATAAACAATCAAAGAACAACCAAGGTAGTAGGAAA[C/T]AGAAGTTAAGGTCGAATAAGGACCATCATAGTCAA
	Fvb2_17850123	HG2	2A	123.29	SNP	NMH	TopHit	Fvb2	17850088	Affx-88825205	AX-89904388	TGGTCCTCATTGAACAGGTTGCAAAGAGTATTGTT[C/G]CATAAGGCATATAGCATAAGGCATCAACAATAAAT
	Fvb2_17982902	HG2	2A	123.614	SNP	PHR		Fvb2	17982867	Affx-88825292	AX-89847276	TTTTTTGTTGAAGATGGGATTTGAAGAGCAGGTAT[A/G]CATAATGTCTGCTATGGTTGAAATGTATGCCAACT
	Fvb2_17241362	HG2	2A	123.9	SNP	PHR		Fvb2	17241327	Affx-88824852	AX-89781353	ATCAAAATCCTTGCATGCAGGGTTTGCAATGGCCT[A/G]CTCTATTTCACATCCTCGCCACACGCATGGAAGGG
	Fvb2_17489080	HG2	2A	123.9	SNP	PHR		Fvb2	17489045	Affx-88824996	AX-89781392	GGCTGTGACGATTTCAGAAAATGTAAAATTTTCAT[C/T]TCTCCTCCAAATGGTTGATCCAAAACTGTCAGACA
	Fvb2_17261665	HG2	2A	123.9	SNP	PHR		Fvb2	17261630	Affx-88824863	AX-89819834	GAGAATCTCATTAGATATGGTAACCATGCCCTTAC[A/C]TACAGGATTGTTGATAGAATATTTTCACAGGTTGG
	Fvb2_17349503	HG2	2A	123.9	SNP	NMH	TopHit	Fvb2	17349468	Affx-88824893	AX-89819843	CGGCCTCATGATCAAGCAACTGCCCTTCACGAAAA[A/C]GCTTCTGACTGCTACATGGAATCCCCATCTTCTTA
	Fvb2_17477143	HG2	2A	123.9	SNP	PHR		Fvb2	17477108	Affx-88824979	AX-89819868	AATTTCTTAACTGCAACAACTCTGCCTCTGTCCAA[A/C]GCGGCCTTGTAGACACTTCCAAAACCTCCTCTTCC
	Fvb2_17478762	HG2	2A	123.9	SNP	PHR		Fvb2	17478727	Affx-88824982	AX-89819871	ATTCCAGATTGTCAAAGGAATTGGCCCAGATAGGT[G/T]GTTTTCTGATAGAACAAAGTATCTCAAATCTTGCA
	Fvb2_17421804	HG2	2A	123.9	SNP	PHR	TopHit	Fvb2	17421769	Affx-88824929	AX-89860723	ACCCATTCTAGTTATGCTTACAATGATCAAATCGT[-/AAC]AACAACGAGTTTCAGACAATCTCAAACTATGTGCA
	Fvb2_17479036	HG2	2A	123.9	SNP	PHR	TopHit	Fvb2	17479001	Affx-88824984	AX-89862832	TCCACCAAACTGTGGAGATTGGCCAAGAACAAAGG[-/AAT]AAGTTCCTCACTGAATCTATTATTTTTGAGGTTCA
	Fvb2_17436329	HG2	2A	123.9	SNP	PHR		Fvb2	17436294	Affx-88824947	AX-89876966	CGCTTCCATGATTTGTCCTCACACCACACGGGCAA[A/G]GTGAATATTCCACCATCATCATCACGACGGACAAG
	Fvb2_17479317	HG2	2A	123.9	SNP	PHR		Fvb2	17479282	Affx-88824988	AX-89876980	AAGGTCTAGGTGCTGTAGCTCCCTGAGTTGGCCTA[C/T]TGAGGATGGGATTTTGCCTTCAAGGGAGTTGTTAT
	Fvb2_17484447	HG2	2A	123.9	SNP	PHR		Fvb2	17484412	Affx-88824993	AX-89876984	CTAATGGTATTTGTTGTTCACAGATGAATGCAATT[C/T]ATGCAATCACAATAGAAGCATACTATGATTATGTC
	Fvb2_17491253	HG2	2A	123.9	SNP	PHR		Fvb2	17491218	Affx-88825003	AX-89876988	ACCAGATTGTTGCCCAAATCCAAGACTGTCAGCTT[A/G]CCAAGGTTGCCAATGGAAGATGGTATAGACCCTGT
	Fvb2_17530377	HG2	2A	123.948	SNP	PHR		Fvb2	17530342	Affx-88825022	AX-89781403	TGACAAATTGATAGGAGCAGAACCCTTGAAAGCTG[A/G]TCTCTTTGGCACACAGTAGACTGACTTCCATCCTC
	Fvb2_17560390	HG2	2A	123.948	SNP	NMH		Fvb2	17560355	Affx-88825054	AX-89819897	ATGGAGGGCTATTACAAAACCCTTTTCCCGCTCAA[C/T]CCGGGCAGCATTCAGCCTATCATTCCTGTTGGATC
	Fvb2_17590417	HG2	2A	123.948	SNP	NMH		Fvb2	17590382	Affx-88904216	AX-89854917	AAACTTTTCTGTGTGTAGAGTCTATAGCATTTTCC[A/G]GGCTGAGTTCTTCCGGCACGCCCTGACCTCTGCCG
	Fvb2_17590692	HG2	2A	123.948	SNP	NMH		Fvb2	17590657	Affx-88902836	AX-89854923	TGAATACAATGGCATCACTTTCACAGGACCAATGT[G/T]ACACTTGTGATTGATTTTAGTAATTTCTCTATTAA
	Fvb2_17420520	HG2	2A	123.969	SNP	PHR		Fvb2	17420485	Affx-88824926	AX-89865243	ACCTTATCATGTTTGGCAAAATATCTTCTCCATGA[C/T]GATGTTCTACGTTCAATTCCTCTTGTACATGAGAA
	Fvb2_17488273	HG2	2A	124.165	SNP	PHR		Fvb2	17488238	Affx-88824995	AX-89819878	CAGGATGCCTTCCCATCATGATTTCTAATGCCACC[A/G]CCCCAAAGCTGTAAACATCACACTTATCTGTCACA
	FVES1786a	HG2	2A	124.428	SSR	PHR		Fvb2	17258394	-	-	TCCCTTCACCACTTCTCACC / ATCCATCGCAACTTCAATCC
	Fvb2_17477709	HG2	2A	124.504	SNP	PHR		Fvb2	17477674	Affx-88824981	AX-89819870	AAAGGAATTGCTGCTGAGGTCCAACAAGTATCGCA[G/T]GGGTAGATTACCAAGCTCATCTGCTATTCCACCTG
	Fvb2_17146110	HG2	2A	125.07	SNP	PHR		Fvb2	17146075	Affx-88824786	AX-89781332	AAATTAAACAGATTTTATGAGAGGGACGCCAAACG[C/T]ATCCTCCTCACCCTTCTTAGCCTGTACCTTAATCA
	Fvb2_16861517	HG2	2A	125.264	SNP	PHR	TopHit	Fvb2	16861482	Affx-88824621	AX-89781289	CAGTATTATTTGCAGACAAACCATCATCCTCTAAC[A/G]GGTCTATCTTTTTGGTTGGGGTTGCAGGCACTTGA
	Fvb2_17081810	HG2	2A	125.264	SNP	PHR		Fvb2	17081775	Affx-88824736	AX-89781317	GCCTTCAAATTGGGAGCTGTTCTTTCTATTTCTGA[C/T]AGCTTGGCATCCATTTGTTTCTTAAAGTCTAACTC
	Fvb2_16913779	HG2	2A	125.264	SNP	PHR	TopHit	Fvb2	16913744	Affx-88824651	AX-89803456	TTTAGAAGTTAGGAACGTAATTAGGATACTGTCAA[-/TTG]TGTAGTTAATTATGTGAAAACTCATGCAACGTGTG
	Fvb2_16873111	HG2	2A	125.264	SNP	PHR		Fvb2	16873076	Affx-88824624	AX-89819735	ATCCTCCATTGATTGGTTTGATGACTTTTGATGTG[C/T]TTTGTCTGGATTTTCATCATCCTGAAGGTGACCAG
	Fvb2_17130203	HG2	2A	125.264	SNP	PHR		Fvb2	17130168	Affx-88824775	AX-89819803	CCTGGTTCCAGTAGCCGCTACGAGAACCAAAAGCG[C/T]CGTGACTGGAACACCTTCGGACAGTACCTGAAGAA
	Fvb2_16921652	HG2	2A	125.264	SNP	NMH		Fvb2	16921617	Affx-88824662	AX-89876867	GCTCTTGAGTGAACCTGTCAGGCTGGCTGCAGAGA[A/G]GGCTATGGTGGCAACTTCAAATAACTCCAAAGGAG
	Fvb2_17029412	HG2	2A	125.264	SNP	PHR		Fvb2	17029377	Affx-88824701	AX-89876883	TCTCTCTATGCCCTCTCCTTCGAGAGATTTCTCGA[C/T]GGCAACCAGTTCTGACTGGTACTGGCTTTGTATCT
	Fvb2_17087191	HG2	2A	125.264	SNP	PHR		Fvb2	17087156	Affx-88824744	AX-89876895	TGCAGCTTTTTAATTTCCTCTTTATGTCTCTCCCT[G/T]TCTTTTTCTTTCTTACCAAGCTCAGTCTTACTTTT
	FVES0363	HG2	2A	125.713	SSR	PHR		Fvb2	17031309	-	-	TCGTCCTTCTCAACTGACTCAC / ACGTTCTCATCGTCGTTCCT
	Fvb2_16723439	HG2	2A	126.313	SNP	PHR		Fvb2	16723404	Affx-88824554	AX-89781267	GATCAGAAGTCAAAAGTTTCTAAGTCGGAAGGTGA[C/T]GTGTCAACAAGCAGGGATGTGTCTGTTAGTAATGC
	Fvb2_16727734	HG2	2A	126.313	SNP	PHR		Fvb2	16727699	Affx-88824562	AX-89781273	AAGAAAAATCCTGTGGGCCTCATGCTTTTAAGTGA[A/C]GTTGCCCTGGGAGAGATCCATGAGCTCAAGAAGGC
	Fvb2_16771952	HG2	2A	126.916	SNP	PHR		Fvb2	16771917	Affx-88824587	AX-89781281	TTATTTTGCTTTGCTTTGTGCAGATAGTTACAAAT[G/T]GTAAGTTTAAGAGCGTGGAACACAGAGTTTTGTTG
	Fvb2_16447045	HG2	2A	129.061	SNP	PHR		Fvb2	16447010	Affx-88824459	AX-89781232	GCTTCCCATCTTCGGAAAAAGCTAAAGAACGTGCA[G/T]TTCCATTCATCTTCAGTGTCCCAATCAATTCCTTT
	Fvb2_16537192	HG2	2A	129.061	SNP	PHR		Fvb2	16537157	Affx-88824485	AX-89781241	TAAGTCTTGACATCTTCCACAATAAACTTGACTGC[A/G]CCAATGCAACCGAGCACTGCAACAGCTGAGAACCA
	Fvb2_16525327	HG2	2A	129.061	SNP	NMH		Fvb2	16525292	Affx-88824482	AX-89819685	GTAAATCATCCTCAACCACGACGGGATGCATAAAA[C/T]AATAGGGAATTTCACCATCAAGCGAAAAAAAATCC
	Fvb2_16591896	HG2	2A	129.061	SNP	NMH		Fvb2	16591861	Affx-88824501	AX-89876806	AGAGCATGGCTGTTAACATCAATATTCTCTTGATC[A/G]GCTTCAAGAACATTGTCCTGATCCAAACCCAAAGC
	FVES0039	HG2	2A	129.646	SSR	PHR		Fvb2	16383696	-	-	GAAAGCAAACCAAAGCTTCA / ATCGGAGATGAGATAGGGGG
	Fvb2_16413365	HG2	2A	129.927	SNP	PHR		Fvb2	16413330	Affx-88824444	AX-89781222	CAGAAGTCGATGGATTTGATTATCAAATCAGCATT[C/T]TTCTTTGATTTAATTATGGTCTCTGCATTAGGCCG
	Fvb2_16361661	HG2	2A	129.927	SNP	PHR		Fvb2	16361626	Affx-88824422	AX-89819658	CAAATCAACATGAGTAACAGTACTGCTAATCCTGA[A/C]GAACTTGTGAACACGAAAGGTATAATCTTCATCAG
	Fvb2_16363205	HG2	2A	129.927	SNP	PHR		Fvb2	16363170	Affx-88824423	AX-89819659	CTGGGATTTCATTTCAATTAATTTGTTTGTGTAGG[C/T]TGTGCTGAACAATAGATCACAACTGAAGAATCTAT
	Fvb2_16366970	HG2	2A	129.927	SNP	PHR		Fvb2	16366935	Affx-88824427	AX-89819662	GGGTTTTACGAAAGAGATCTACTTGGAGAAGGACA[G/T]ATGGCATGGGTATGTTATATGCATCACCTTAATTG
	FVES0738a	HG2	2A	130.312	SSR	PHR		Fvb2	16410436	-	-	CGTGTCCATATCCTCCCACT / GCCTGAGCTCTGTCTCCATC
	Fvb2_16420059	HG2	2A	130.45	SNP	PHR		Fvb2	16420024	Affx-88824451	AX-89781225	AACACATACCCGCTCAGATCAAGCAATTCTAAGTA[A/G]GGATAGGTTGAAGCTACAGCAGCAACTGATGCATC
	Fvb2_17613137	HG2	2A	136.187	SNP	NMH		Fvb2	17613102	Affx-88825075	AX-89819908	AATCCGGTTGCCAATATTTGGCAATCAATTCGCTC[A/G]GGCAATAACAAGTAAGGTCCACCATATCAGCTGCA
	Fvb2_17618918	HG2	2A	136.187	SNP	NMH		Fvb2	17618883	Affx-88825076	AX-89877014	AAACTAAGGGAAAGGTTTGATTCTCAAGCATGGGA[A/G]ACAGTGAGACAGTCGTTGCTCAAACAAATGCAGTG
	Fvb2_21428240	HG2	2A	149.513	SNP	PHR		Fvb2	21428205	Affx-88826945	AX-89820571	TAGTCACACAAAGATTTCATCCCATTCATTATTCT[A/G]TTACTGGATTGTACAGTTCCTGACTGTTACACTGA
	Fvb2_21392086	HG2	2A	149.513	SNP	PHR		Fvb2	21392051	Affx-88826918	AX-89877691	CTGTTACAGTGCATCGACTGGAGAGACAGGTGGTG[C/T]CACATTTTTTCTCAGGGAAATCACCAGAGTTTACT
	Fvb2_21427847	HG2	2A	149.724	SNP	PHR		Fvb2	21427812	Affx-88826944	AX-89820570	AAATCTTGATTTCAGGAATTATCCAGAAGAGAGAT[G/T]TATTTACAGATACAGTGACAGGAGAAGAAATTGTT
	Fvb2_21450234	HG2	2A	149.724	SNP	PHR		Fvb2	21450199	Affx-88826956	AX-89820575	CCGGAGTCTTCGTGAGTTGACACGTATACTAAATA[C/T]TCCCCGGTCAAGCTGGGCTTGTCTTTCATGGAAAC
	Fvb2_21471355	HG2	2A	150.091	SNP	PHR		Fvb2	21471320	Affx-88826965	AX-89877716	AGTGTACTTCCCTGTGGAGATGTACATTGTCCAGA[A/G]GAGAATTCCAAAATGGAGCACCAAATGGCTTTGCC
	Fvb2_21511581	HG2	2A	150.367	SNP	PHR		Fvb2	21511546	Affx-88827000	AX-89820598	ACAAAAGTTCCAGATCTCTCTCGTTGTGCAAATAT[C/T]GAGAATATAGATCTCAGTGCTACAAATTTGGTTGA
	Fvb2_21516835	HG2	2A	150.572	SNP	PHR		Fvb2	21516800	Affx-88827011	AX-89782010	GGACTGCTATAGCCACATCAAGCAGCTTGGAGATC[A/G]AGAACCAAGACTATAGAATTCCAACAATGGCAATG
	Fvb2_21598212	HG2	2A	150.572	SNP	PHR		Fvb2	21598177	Affx-88827102	AX-89782052	TCAATTTTGAAGGACATGTAGAGAGAATCAGGACA[A/G]AGACTTTGCTGATTGCTCAATCCCTCAAGAGAAGT
	Fvb2_21608651	HG2	2A	150.572	SNP	PHR		Fvb2	21608616	Affx-88827113	AX-89782058	ACACTACAAAGTGAGCATAACATCGTTTTCAAGTC[C/T]AAAATCAACAGAAAAATATGAATCTGGCGAGTTTG
	Fvb2_21514367	HG2	2A	150.572	SNP	PHR	TopHit	Fvb2	21514332	Affx-88827006	AX-89803554	AATAATTCAATATATATGGCTTCTTCCTCTTCTGC[-/TGT]TGCTGCTGCTGCTGTTCATGAACTCCTTCGAGACA
	Fvb2_21502653	HG2	2A	150.572	SNP	PHR		Fvb2	21502618	Affx-88826995	AX-89820595	AGCACCGAGGATGTTGGAGGGTGATATTGATATTC[C/T]TAAGTTACCAGATAGGCCAATGCCACTTGGGACTG
	Fvb2_21504899	HG2	2A	150.572	SNP	PHR		Fvb2	21504864	Affx-88826997	AX-89820596	TTTAAGTTGATAGGAGAAACATCACAACTTGGTTG[G/T]GTAGACATATCTTCATTGCCTCCCATTGATGTTGC
	Fvb2_21567256	HG2	2A	150.572	SNP	PHR		Fvb2	21567221	Affx-88827074	AX-89820630	CTGTCAAAGCTAGGACCGTTTATTGGACTGGGTAT[C/T]CTCACAGCTGCTGTTGTACCTGATACAGGTTTATT
	Fvb2_21488765	HG2	2A	150.572	SNP	PHR		Fvb2	21488730	Affx-88826979	AX-89847336	TATTGGGTCCTGGAAAGTGCATCAGTAAGCAACCA[A/C]CATATCCGCTGGTGTTGAAAAATTGCATATTTATG
	Fvb2_21544049	HG2	2A	150.572	SNP	PHR	TopHit	Fvb2	21544014	Affx-88827051	AX-89847338	TTTGATCAACTAATTGTGTATAAACTATGGAACTT[C/T]TTGTATGCACGACGTGTATTTACACGACGCAATCT
	Fvb2_21579315	HG2	2A	150.572	SNP	PHR	TopHit	Fvb2	21579280	Affx-88827086	AX-89847339	AAACTATATAATATCCCAACACCGTTTGGTACAAT[A/G]ACACAGTCTCATATTCATGAGTTGAAAGTCTTGAA
	Fvb2_21494713	HG2	2A	150.572	SNP	PHR		Fvb2	21494678	Affx-88826986	AX-89877723	CATGTTCCCACTCTTGCTGTTGCACGTGTGATTTT[G/T]TCGAACGACACCAAGAATAACGTCGTTAATAAGGT
	Fvb2_21502684	HG2	2A	150.572	SNP	PHR	TopHit	Fvb2	21502649	Affx-88826996	AX-89877729	ATTCCTAAGTTACCAGATAGGCCAATGCCACTTGG[A/G]ACTGAGTTATAGATCTTCTTTTGGGTATTCTAGCA
	Fvb2_21569527	HG2	2A	150.572	SNP	PHR		Fvb2	21569492	Affx-88827079	AX-89904450	ATATTGATGCTCCATACTTGTCAAATTGCAGTATG[A/G]ATCCCAGACTAATTAGCATAAGCTTAAGTCGTATG
	Fvb2_21678550	HG2	2A	152.047	SNP	PHR		Fvb2	21678515	Affx-88827157	AX-89820664	TCCATACATTGAGGAGCTAACAAAAACTGGAGGTG[C/T]CATCAAGGAGTTTGTTAACCCAAAGTAAATCTTCT
	Fvb2_21837318	HG2	2A	152.49	SNP	PHR	TopHit	Fvb2	21837283	Affx-88827220	AX-89806681	GCCTCTCAACACGTACGTAGCGTGTCGAACTGTTA[-/CCTC]CCTCAATGTTATATCTGAATACGTAGGTAATATGT
	Fvb3_22303794	HG2	2A	154.558	SNP	NMH		Fvb3	22303759	Affx-88830904	AX-89783103	CCTCAAGTGTTCAATTGAAGAATAATGTCCACAAA[A/G]CTTGCTCACACTGCTGCTGATTGTTGACCAACGAT
	FVES3375	HG2	2A	154.558	SSR	PHR		Fvb2	22161880	-	-	CGACTACGTGGAGGAGAAGC / GTGATGACATTTGCACAGGG
	Fvb2_22937421	HG2	2A	157.554	SNP	PHR		Fvb2	22937386	Affx-88820521	AX-89783185	ACTTGGTTGCGATGACGATAGCGCCAATAAAGAAG[A/C]GGAAGAGTAGCAACACATCCAGATGCATAACCAAC
	Fvb2_22964791	HG2	2A	157.944	SNP	NMH		Fvb2	22964756	Affx-88820539	AX-89783223	ACGGCAAGTAATGTAGGATTTGTACGAGAGTACCG[G/T]GGGAGGCTGTCTATTCCTGGAAATTCAAGTCCTGG
	Fvb2_22945743	HG2	2A	157.944	SNP	PHR		Fvb2	22945708	Affx-88820525	AX-89847473	AACCTTCTGTTTAGAGGTCAAAGTAGCCACGCATT[C/T]GAACTGCCAAGTGAAGAATTATATCAGAATACTAA
	Fvb2_22987503	HG2	2A	157.944	SNP	PHR		Fvb2	22987468	Affx-88820547	AX-89879551	TTCAGCTAAATTCTTTTCCTCCTTGCCCTGACCCG[A/G]CTCGAGTTTTAGGTCTACCACCACACACAGACAGT
	Fvb2_22845148	HG2	2A	158.39	SNP	PHR		Fvb2	22845113	Affx-88820449	AX-89879286	TGTGGAGCTGCTATTTGCAGATTCAGGTGAACGCC[G/T]GGATCTCTCTGAATGAGGAAATGCAGATGGCATGT
	Fvb2_23196391	HG2	2A	159.139	SNP	PHR	TopHit	Fvb2	23196356	Affx-88879286	AX-89894783	CCCGTCAATCTTAAACCCAGGTCCGTCTGGCTGCA[C/T]AATGGCGAAACCATTAAATCTGGGACCGAAAGGTG
	Fvb2_23200067	HG2	2A	159.351	SNP	PHR		Fvb2	23200032	Affx-88879289	AX-89837592	CTAAACTTAAATACAAGATGATCTCAAGCACATAT[A/G]CCTGGAGACTCAAAAGGGATAGAACATATAACCTA
	Fvb2_23245274	HG2	2A	159.351	SNP	PHR		Fvb2	23245239	Affx-88879329	AX-89837607	GATATGCCTCATATCAGGTATACGAGTTACATCCA[C/T]CCAGTGACTGCTTCAAAGCTTTACAACGATGTATG
	Fvb2_23263796	HG2	2A	159.351	SNP	NMH		Fvb2	23263761	Affx-88904242	AX-89909086	ATATTGAGGTCTGCTATCCAAATATTAGAGTGCTA[C/G]CTTTCCACCCAAACAATGAAGATGTCCTATATTTT
	FVES0041	HG2	2A	159.633	SSR	PHR		Fvb2	23594080	-	-	CATCTCTTTCGGTCTCCCAG / ATGGCGGTTGTAGCGATTAG
	Fvb2_23574628	HG2	2A	159.732	SNP	PHR		Fvb2	23574593	Affx-88879547	AX-89795644	CCAGTTATTATCTCATTGAGTATAATCCCGAAGCT[A/G]TATACATCACATTTCTCATTATAAGGCTCGCACTG
	Fvb2_23572407	HG2	2A	159.732	SNP	PHR		Fvb2	23572372	Affx-88879538	AX-89837681	CTCCTTTGGATTCTCTATCCTCCAGAGACTTGCAG[A/G]CCCGGTGCTGTTTGATCTCCTAATCTTGGCATCCT
	Fvb2_23573070	HG2	2A	159.732	SNP	PHR		Fvb2	23573035	Affx-88879542	AX-89837683	AGAGATGGGAGCGTTACTGGATCCTGTAATCTCAG[A/G]GCAAGAAGAGCCAACATGGTTGTCCACTTTGCTAA
	Fvb2_23312199	HG2	2A	159.982	SNP	PHR	TopHit	Fvb2	23312164	Affx-88879385	AX-89808095	TAAATCTACTGAATATTGATGAAAATCTTACAAGC[-/AAT]AAGGAATACTTAGTGACCTCATATTTAAACTCTTG
	Fvb2_23269369	HG2	2A	159.982	SNP	PHR		Fvb2	23269334	Affx-88879346	AX-89905979	TCTTTCTCTCTTTCTCCACCCCCCTCTTGGCACTA[A/C]ATCTATTATAAATCTAGGTTATACCTCTGAACCAG
	Fvb2_23634730	HG2	2A	160.163	SNP	PHR		Fvb2	23634695	Affx-88879573	AX-89795654	AGATGCAAATTCTGACTCACAAAGTTCAGATCAGG[C/T]GTCTAGCTATGTTCTTGTTATTGGAGCCACGAATA
	Fvb2_23508332	HG2	2A	160.29	SNP	PHR	TopHit	Fvb2	23508297	Affx-88879491	AX-89808099	AGGTTCTATGCAGTTAGATATTTAAAATTAGTAGC[-/TATA]TATAGAGAACAGTTGTCAATATCTGTATGTTGAAA
	Fvb2_23582991	HG2	2A	160.29	SNP	PHR	TopHit	Fvb2	23582956	Affx-88879554	AX-89808104	ATCATAAAAATTCCCTAAAATTTAGTTGATGCCCT[-/ATC]ATCCGAAAATAGTTAAAAGAACAAACAAATATATA
	Fvb2_23572916	HG2	2A	160.29	SNP	PHR		Fvb2	23572881	Affx-88879541	AX-89837682	TAAAGCTAGCAACTAAAACACCCAAACTGCACCCG[A/G]AAACAATATACTCCATCACCATCTTCTCGTTCCGT
	Fvb2_23583437	HG2	2A	160.29	SNP	PHR	TopHit	Fvb2	23583402	Affx-88879555	AX-89864195	CTTTTACCTAAATGACTACTCACTGTATTGTCTTC[-/ACGT]ACCCAAATGTTACCGCAATGCCTTCTTACTTGAAA
	Fvb2_23572850	HG2	2A	160.29	SNP	PHR		Fvb2	23572815	Affx-88879540	AX-89894873	TCACAAGCACGCAGCATTTCCACATCTCCAATCCC[A/C]AAGGCTTAAGATTCTCTAGTTTCTCGACAGTAAAG
	Fvb2_23640626	HG2	2A	160.527	SNP	PHR		Fvb2	23640591	Affx-88879578	AX-89837694	GAGCAAGCATTGGCAGACCAACTGGCTCATAGTTT[C/T]GAAAGGGATCTCTCAGCTGCACCATGACAGCAATT
	Fvb2_23684313	HG2	2A	161.067	SNP	PHR		Fvb2	23684278	Affx-88879609	AX-89837703	TCCAAAAGAGGGTCATGCACAACATAATCATTTAC[A/G]TCCTCAGTGCGAGTCATCTGCAGAATGATTTACAG
	Fvb2_23804312	HG2	2A	161.067	SNP	PHR	TopHit	Fvb2	23804277	Affx-88827904	AX-89878092	CTGATTTGTTCTCAGTTCTTGCCAAGCAATATGGC[C/T]CTATCTTCAGGTTAGTATGTGTTTCTGGATGTAGC
	Fvb2_24298221	HG2	2A	161.38	SNP	NMH		Fvb2	24298186	Affx-88827599	AX-89820838	ACTGAACTAGCTCCAGCATGTATTTCAGCTGAAGC[A/G]GTAGCAGGAGGGGCATGAGAAGTTGAAGTCATCTC
	Fvb2_24292593	HG2	2A	161.38	SNP	NMH		Fvb2	24292558	Affx-88827605	AX-89877973	TTGTTTTCCTCTTACCTTTGGTAGCAACATCCTCA[C/T]TACGACCATTGCCGCTGCCATTTTGGATCGACTTG
	Fvb2_23889216	HG2	2A	161.38	SNP	PHR		Fvb2	23889181	Affx-88827871	AX-89878080	CCGCATAAAGAAATGTCAAGTTCCTCCAACAATGG[A/C]AGCTTCTGAGCCACTTTTACCAGTCCCTCATCTGA
	Fvb2_25048267	HG2	2A	162.859	SNP	NMH		Fvb2	25048232	Affx-88902575	AX-89907525	GCTGGTACAAAAATAGGATGACCCAAAATCTGTCT[A/T]GCCATACTTCTTGAGCTCACTTCCTCACGCACTGG
	FVES0295	HG2	2A	162.859	SSR	PHR		Fvb2	25040499	-	-	GATAGAGCACCCAGTCGTCC / CGTTTGATTTGCCGGACTAT
	Fvb2_24365896	HG2	2A	164.257	SNP	PHR	TopHit	Fvb2	24365861	Affx-88827542	AX-89862894	GTACACTACTGCATGTTCTTCCATCTAGCTAGTAC[-/ATCG]ATCAGCAAGTGCAGATAATCAGTTCCAATCTAACA
	Fvb2_24463229	HG2	2A	164.394	SNP	PHR		Fvb2	24463194	Affx-88827465	AX-89877914	TGCAGCTGCCTTCTTCGCATCCCTCGCAGCTGCAA[G/T]TGCCTTCTTTGCGTTTTCAAACGTCTCTTGGTTTC
	Fvb2_24663869	HG2	2A	164.545	SNP	PHR		Fvb2	24663834	Affx-88827322	AX-89782119	CTTTGCTCAGCAATCAATATGGAAAAAGGGTGCTT[G/T]CTTGGCGTGAAAGGAGCTTGCGACGTATGTAGACA
	Fvb2_24419739	HG2	2A	164.867	SNP	PHR	TopHit	Fvb2	24419705	Affx-88827509	AX-89867678	TGTGTAGCTCTGCACAACAGACAAATCTTTGTAAA[A/C]GATGCATAAAATTGTTTGTTCCTAGAAATAATTTA
	Fvb2_24459456	HG2	2A	165.068	SNP	PHR	TopHit	Fvb2	24459421	Affx-88827470	AX-89806684	TGATACAATGAAGAAAAATAAAGTAATGATAAAGC[-/TTT]CGAAAATACGTACATTTACAGGTTTCTTGAATGCC
	Fvb2_24458054	HG2	2A	165.068	SNP	PHR		Fvb2	24458019	Affx-88827475	AX-89820790	AAAGAAGAAGATTAATCATACGTAATCCTTGTACC[C/T]AGAAATACCTCGCCACTAGTATTGCTCTGAAGTTT
	Fvb2_24459451	HG2	2A	165.068	SNP	PHR	TopHit	Fvb2	24459416	Affx-88827471	AX-89860791	GATACAATGAAGAAAAATAAAGTAATGATAAAGCC[-/GAAA]ATACGTACATTTACAGGTTTCTTGAATGCCCAAAA
	Fvb2_24626161	HG2	2A	165.159	SNP	NMH		Fvb2	24626126	Affx-88827348	AX-89782135	TTACTTGCAGGATAGAGTGAGCTTTAGTGAGGATA[A/G]GTTGATGGATGCCGAAAACAAGGCGGTGATGATGG
	Fvb2_24536133	HG2	2A	165.159	SNP	PHR		Fvb2	24536098	Affx-88827405	AX-89782159	TCCAAGTGTAACACTGACAAACCATTGCTGCCAAG[C/T]GAGAGGAGATGTACTTGCAAATGTACCCAGGAACT
	Fvb2_24510482	HG2	2A	165.159	SNP	PHR		Fvb2	24510447	Affx-88827420	AX-89782164	AGAAACAATTGGTAGGGCTTGCAAAATTTGACAGC[G/T]CTTGGAGAGACACCAAGCATGATAGGCAGCCTGTA
	Fvb2_24800315	HG2	2A	165.362	SNP	PHR	TopHit	Fvb2	24800280	Affx-88827963	AX-89806699	GTTTAGTCAGAGTTAGACTACAACATTAAGCTGTT[-/GGC]GGTACAAGACTAAAGGTCACACTTGCATGTGTAAC
	Fvb2_24833026	HG2	2A	165.362	SNP	NMH		Fvb2	24832991	Affx-88827973	AX-89878115	CAGCTCCAACCATTTTCAGATTCCATAATCAAATT[G/T]TATCCACTTGTTGTTGAAGGCTACAATTCGGGTGT
	Fvb2_25037210	HG2	2A	166.709	SNP	PHR		Fvb2	25037175	Affx-88829826	AX-89878863	CCAAAAGCATGCCTGTCACCTTAGGTGCCTTGTCC[A/G]TCTCCAACATGTCAACGAGAGGAAACAAACGCTCA
	Fvb2_25079710	HG2	2A	167.046	SNP	NMH	TopHit	Fvb2	25079675	Affx-88829801	AX-89803654	TACCATACTGCAAATCAACAATGCAGTTTCAAATG[-/CTGA]GGAATCCCACACATACATAAGGTATAGGACTTGAA
	Fvb2_25064656	HG2	2A	167.046	SNP	PHR		Fvb2	25064621	Affx-88829810	AX-89821715	TTATCTGAGATGGATTGATCACCGTGGTCACATGG[G/T]ATCAAGCCCTGTAGTGGCCATGAATAACTAGTATA
	Fvb2_25160843	HG2	2A	167.046	SNP	NMH		Fvb2	25160808	Affx-88829758	AX-89878846	TGTTTAACAATGGTTTTAGGGGAAGGAAAGGCGGG[C/T]CTGTGGAGAAAGTTGTTGAGAGGAGACAGAGGAGG
	Fvb2_25153529	HG2	2A	167.046	SNP	PHR		Fvb2	25153494	Affx-88829764	AX-89878851	TCTTCCAAAGTGAGTGTGGAGGAGAGTGTATCTCC[C/T]ATTGTATTTGATGATAATCCAAGCAGTTCTTTGTG
	Fvb2_25152727	HG2	2A	167.52	SNP	PHR		Fvb2	25152692	Affx-88829767	AX-89821703	CATATGATGAACTCACTGTTGTCAATTCTATGTTT[A/G]ATACATCCACGTCAACTGTCACTGTAGGCATATGT
	Fvb2_25418128	HG2	2A	168.709	SNP	NMH		Fvb2	25418093	Affx-88829630	AX-89821647	TATCACAATCTGATAGACGGTGGATTGGCAGCAAA[C/T]AATCCAGTATGTTCAATATTCATGTTATCATATAG
	Fvb2_25310484	HG2	2A	168.709	SNP	NMH		Fvb2	25310449	Affx-88829660	AX-89878808	CTTTGATCCATGGTTTAAACCGGCATTATTACTCT[A/G]TAGCAATCAATTACAGGAAGAATGAACTCGAGGAG
	FVES0250b	HG2	2A	168.709	SSR	PHR		Fvb2	25296251	-	-	ACCCAACTCCATTCACTTGC / AACCGCTTTATGAATTCCCC
	Fvb2_25458973	HG2	2A	169.274	SNP	PHR		Fvb2	25458938	Affx-88829577	AX-89847406	GTAGTGGTGTTGGATGGACAGACAGCCCACCAACA[A/G]TCCTACCCACAATAAAGCATCTCTTAGAGAGTGGA
	Fvb2_25458324	HG2	2A	169.274	SNP	PHR	TopHit	Fvb2	25458289	Affx-88829582	AX-89862964	TTTGATTCAGAGTTACATGTCATTTAGACATGAAC[-/TACG]TACCGTATCATGCAAGTGTACGTTGATTAACATTC
	Fvb2_25484792	HG2	2A	169.784	SNP	PHR		Fvb2	25484757	Affx-88829554	AX-89847404	TCTTCTTCATGTCATTGGACACTGCCTTGTTCACG[A/G]TGTAATGCAACTCATGTGCTGAAGGTCCTTTTCTT
	Fvb2_25501815	HG2	2A	170.224	SNP	PHR		Fvb2	25501780	Affx-88829537	AX-89782718	TTGAGTTTGATACAAGGGAGGAATCAATACAGGCC[A/G]ATCGAATTGTGGCTTGGGATGGAATGGGAACGTTG
	Fvb2_25599067	HG2	2A	170.224	SNP	PHR	TopHit	Fvb2	25599032	Affx-88829463	AX-89811673	CGTGCAAATCGGTTTATGAGAGTTTCATATATGAC[C/T]CTGTGTTGCTGTAATATATGACCGTGTTGTTGTAA
	Fvb2_25856391	HG2	2A	170.224	SNP	NMH		Fvb2	25856356	Affx-88829309	AX-89821521	GAACAAGAAGTTGAGCCCGGTGAAGCAAGACATGC[A/G]GAAGACTTGATGATTGGTCACTACGAGAGCTTCAA
	Fvb2_25671021	HG2	2A	170.224	SNP	NMH		Fvb2	25670986	Affx-88829411	AX-89821571	CAGCTGGAGGATTTGGAAGACGATAGTAACCCAAA[C/T]TTTGTGGAGGAAATTGTGACATTGTTCTACAAAGA
	Fvb2_25885461	HG2	2A	171.645	SNP	PHR		Fvb2	25885426	Affx-88829294	AX-89782650	TACATGCAGAAAGGAACGTACCTAAGAAATGGTCC[A/G]GGACTTTGGCACATTGAGGACTACAACTTCCGTCA
	Fvb2_9030618	HG2	2A	172.64	SNP	PHR	TopHit	Fvb2	9030583	Affx-88829074	AX-89806726	TGCTGACCTCGTCTACTGGTTGCTCAATAATCTTC[-/TCCGA]TCCTCAACACTGGTATTGGTGCTGACCTCGTCTAC
	Fvb2_26109890	HG2	2A	172.64	SNP	PHR		Fvb2	26109855	Affx-88829078	AX-89821432	CTTAGTTTTCTTCCATTTAATAGCATAATCCCATA[C/T]CATATTCTTGAAGCAAGCAGGAAGAACAAAGCCAG
	Fvb2_26331410	HG2	2A	172.872	SNP	PHR		Fvb2	26331375	Affx-88828916	AX-89821371	TGGGCAAAGACGCTGAGAAGTTGAGGATACAGATC[A/G]TGAAAAAGATAACAAAAAACTTGAAAGAGGACCAA
	Fvb2_26331348	HG2	2A	172.872	SNP	PHR		Fvb2	26331313	Affx-88828917	AX-89821372	GAGGACCAAAATGCTGAACTACATAACCTGTTCAC[G/T]CTTATTCCCTGGAATGCCGTAAAAGATCTCAAACC
	Fvb2_26286815	HG2	2A	172.872	SNP	PHR		Fvb2	26286780	Affx-88828933	AX-89821378	TTTTGCCGAAACGGGAGATTTTTTCTCCGGTGATC[G/T]CACTTTCGCTTTCAAGAACCGGGTTAGTCACACTC
	Fvb2_26280950	HG2	2A	172.872	SNP	PHR		Fvb2	26280915	Affx-88828936	AX-89821379	TTTATGGATCCCTTGCATTGGACAACCAATACTCT[A/G]TCCAGAAGATGCTGGGCAAGATGCACTCCCCTTCT
	Fvb2_26346247	HG2	2A	172.872	SNP	PHR		Fvb2	26346212	Affx-88903579	AX-89851520	ACATACAGTATTACAAGAATCAAGTTCAAAATCTG[A/T]TAAAGATTCACTGCTCCAATTCTTTGACCGTCACT
	Fvb2_26346247	HG2	2A	172.872	SNP	PHR		Fvb2	26346212	Affx-88903579	AX-89855303	ACATACAGTATTACAAGAATCAAGTTCAAAATCTG[G/T]TAAAGATTCACTGCTCCAATTCTTTGACCGTCACT
	Fvb2_26330943	HG2	2A	172.872	SNP	PHR	TopHit	Fvb2	26330908	Affx-88828919	AX-89862944	GACTAGTGCTGCTACTGCTACTACTACTACTACAA[-/CTG]CTGCTCATCAAGTTGAAAGAGCAAATATACCTTTC
	Fvb2_26339149	HG2	2A	172.872	SNP	NMH		Fvb2	26339114	Affx-88828912	AX-89904503	ATAATTCTTATTATATTTTTATACACATGTTATGC[A/G]AAACCAGTAATATCTCAATTTTTACTGCATACTTA
	Fvb2_26193425	HG2	2A	173.258	SNP	PHR		Fvb2	26193390	Affx-88829027	AX-89878556	GTTGGTGTATGGAATTCTCTATGGAATGGGTGCTA[A/C]TAGCCTTGCTGAACAACTGGATTGCAGTCCCCAGG
	Fvb2_25919745	HG2	2A	173.436	SNP	PHR		Fvb2	25919710	Affx-88829279	AX-89782648	GCTGATATGAAGGAAGGTTTTGTATTTGGCAAGGA[C/T]GTATCTCTTCCTGAAACGTACGTCCAGAATGCTAG
	Fvb2_26515056	HG2	2A	173.965	SNP	PHR	TopHit	Fvb2	26515021	Affx-88828759	AX-89782512	AATAATATCAATGCACGTAGTTGCTTGAGAAACCC[A/C]GTTGGCAGTTCACCATGAAAAATCACTTTCAGCCT
	Fvb2_26407346	HG2	2A	173.965	SNP	PHR		Fvb2	26407311	Affx-88828846	AX-89782533	TGGCTTTGGTCTTGGAATAGAATGAACCAATGAAA[C/T]TAGGCTTGTCCTCCTCCTTGAATCCTTTGCCTGAT
	Fvb2_26413158	HG2	2A	173.965	SNP	PHR	TopHit	Fvb2	26413123	Affx-88828840	AX-89806718	GCCATGGATTAGTTACATACACAACACAAATGTAG[-/TGA]TGATTACATACACAAATGTCACTCTGACATTTTCT
	Fvb2_26398661	HG2	2A	173.965	SNP	PHR	TopHit	Fvb2	26398626	Affx-88828861	AX-89806722	CTAGTTCACAACTAGCTCCTTAAAGTGCATCAACC[-/ATAT]ATCACACAACTAGTTCACAACTAGCTCCTTAAAAT
	Fvb2_26701153	HG2	2A	173.965	SNP	PHR		Fvb2	26701118	Affx-88828624	AX-89821250	TATCAACTACTAGATTCCTAGGCCTTGCAGGGGAC[C/T]TCATCCTCATTGACGGGCAACTTCAATCATCTAAT
	Fvb2_26687468	HG2	2A	173.965	SNP	PHR		Fvb2	26687433	Affx-88828641	AX-89821265	CTTGAGCTCAACTTCCTGTTTTTGCTTGCTGAGTA[C/T]GTCAAGTTCTTCTTGCAGAAGGCGCACGACATTCG
	Fvb2_26688546	HG2	2A	173.965	SNP	PHR		Fvb2	26688511	Affx-88828637	AX-89878399	CGCATTGTCTCCTCCGTTATGTGAATTGTCTTGTT[G/T]AGCTCTGTTTCCTTGGCCTTTTGGACAGCTATTTC
	Fvb2_26516083	HG2	2A	173.965	SNP	PHR		Fvb2	26516048	Affx-88828754	AX-89878444	TACTGTCATTGAGCTCCTGCAAAACACTCTCACCA[A/G]CACATTGGACATCTATTTTCACTCCCTTCGGTGTG
	FVES1230	HG2	2A	173.965	SSR	PHR		Fvb2	26430877	-	-	GATGATGGGTCTTCTTGCGT / AGAGTTTTGATCGCCTCGAA
	CX309678	HG2	2A	173.965	SSR	PHR		Fvb2	26430882	-	-	TGGGTCTTCTTGCGTCTCTT / GAAGAGTTTTGATCGCCTCG
	FVES2110	HG2	2A	173.965	SSR	NMH	TopHit	Fvb2	8987243	-	-	TGATTTTCAGCTTGTGCCAG / GCGTGAGGAAAAGTTCCAAG
	Fvb2_26451430	HG2	2A	174.013	SNP	PHR		Fvb2	26451395	Affx-88828808	AX-89847385	ATGTTACACATTTCTATTTTATTTGGAATTGCAGT[A/G]CTAACCTCTTGACTTTATAGCAAAGTGCCCAAACA
	Fvb2_26613675	HG2	2A	174.37	SNP	PHR		Fvb2	26613640	Affx-88828691	AX-89782493	TCAGCACTGAACACCAGCACTAAAATAGGTATGGT[A/G]GCCAGGTATATAGCATTATTGATGAGGTGGTGGTA
	Fvb3_26642015	HG2	2A	174.37	SNP	PHR	TopHit	Fvb3	26641980	Affx-88828738	AX-89878438	ATGATATAGGTCCTCAGAGACGGTCGATGGACTGA[A/G]CAAGATGCTTCAATTTTGGTTCCAGGAGACATAAT
	Fvb2_26908810	HG2	2A	174.868	SNP	PHR		Fvb2	26908775	Affx-88828507	AX-89782445	AATCAAGAATTGCTTAATTTTGCTAGTCTCAATAC[G/T]AGTATCCTCAAGTAAAACCGAAATACTGGTTTCTA
	Fvb2_26900058	HG2	2A	174.868	SNP	PHR		Fvb2	26900023	Affx-88828514	AX-89878344	GTGGAGGCGCGCCCTCGCGCGGCGCCGTACGGTGG[A/C]GAACGGACAGAAATCAGCACCGTAAAACGGTGCAG
	Fvb2_27312247	HG2	2A	175.112	SNP	PHR		Fvb2	27312212	Affx-88828236	AX-89782368	CGCTCTTGCCAAGTTGGGATCTCCTGCAGTCTCAA[C/T]AATACCCTTGCCATTTGATAGGGACAAGGTTTGAG
	Fvb2_27173122	HG2	2A	175.325	SNP	PHR	TopHit	Fvb2	27173087	Affx-88828321	AX-89862917	TTTGAATATAGTCTACGTTCCCCAAAAATTCTTGT[-/ACGCA]ATGCAATGCAATGTTAGTCACAATAAATTCATGTG
	Fvb2_27082861	HG2	2A	175.325	SNP	PHR		Fvb2	27082826	Affx-88828389	AX-89878279	GGCGGCAATGCCAAAAAATCCAAGTGGCGCATTGC[C/T]AAGGAGAATGATGTTTTGTGCAAATGCCCCAGTTC
	Fvb2_27059889	HG2	2A	175.793	SNP	PHR		Fvb2	27059854	Affx-88828402	AX-89821160	GGTCATGCATGGACTTCTGATTATGGATGTTCTGA[C/T]AAGGAGGAAGAATTCCATTGGCTAATCAAGTAAGT
	Fvb2_27058837	HG2	2A	175.793	SNP	PHR	TopHit	Fvb2	27058802	Affx-88828403	AX-89904487	CTCGCCTCTACACAATGTCAACAGACCATGGGAAC[A/G]ACTTCCAAACCAGCAGTACCCACCTACCATGCTAT
	Fvb2_27255237	HG2	2A	176.024	SNP	PHR		Fvb2	27255202	Affx-88828279	AX-89821108	TAGGGATATTACGACAGTTTTTAGATAACTCACAT[A/C]TGTACTTGAAGCAGCATAATTTGATAACCTGTCCA
	Fvb2_27285856	HG2	2A	176.024	SNP	PHR		Fvb2	27285821	Affx-88903067	AX-89855234	TCCCCTTTGAATAGTAATCGCACATGTGGATTAGT[C/T]TGGTGCTTTCCTTCCAAATCTTCAGCTTCATGGAC
	Fvb2_27285856	HG2	2A	176.024	SNP	PHR		Fvb2	27285821	Affx-88903067	AX-89911195	TCCCCTTTGAATAGTAATCGCACATGTGGATTAGT[C/T]TGGTGCTTTCCTTCCAAATCTTCAGCTTCATGGAC
	FVES0100	HG2	2A	177.066	SSR	PHR		Fvb2	27403065	-	-	TAATCCCCTATGCGTTTTGC / GCGAGGTGAGAAGTACGAGG
	FVES0767	HG2	2A	177.537	SSR	PHR		Fvb2	27441876	-	-	TAGTAGTGCACACACCCCCA / GGCTCTCAGATGCAGAAAGG
	Fvb2_27470534	HG2	2A	177.659	SNP	PHR		Fvb2	27470499	Affx-88828118	AX-89878174	ATAAGTGATTTCAGCCTTTTCAGGACATACTTTTT[A/G]TTGTTCCTATCTTCCTTCACAGTCCTTATAAGCTC
	Fvb2_27469709	HG2	2A	177.85	SNP	PHR		Fvb2	27469674	Affx-88828120	AX-89782345	AATGAAAAACAAGAGAAGGTTGACATAATTACTTC[A/C]AGCGGACGTGGTTCTTTGAGACTTTTACCAACAAA
	Fvb2_27547547	HG2	2A	178.69	SNP	PHR		Fvb2	27547512	Affx-88828070	AX-89878153	AGGTCTGCAGATGCAGCCAACAAGCAGCATATGGA[A/G]GGTGTAAAAAAGATTACTAAGCTAGAAGCAGAGTG
	Fvb2_27655223	HG2	2A	179.221	SNP	PHR		Fvb2	27655188	Affx-88827991	AX-89820994	AAGCTTGTCTTTCCGGTTTACCGGAACATCATCGC[C/T]TTGCTTCTCCTCCTTCCCTTTGCCTATTTTCTGGA
	FVES2943	HG2	2A	180.518	SSR	PHR		Fvb2	28055042	-	-	TAACAGTGCAGTCTGGCAGG / CCCATGAAACAGATGCTGAA
	Fvb2_27963204	HG2	2A	180.726	SNP	PHR		Fvb2	27963169	Affx-88830617	AX-89783025	CAGCTTTGCATATGAACCGTATAGAAACGAACGGC[C/T]TATATTTGGCACGACCCACATGCGATCCTTTTCAG
	Fvb2_27977891	HG2	2A	180.726	SNP	PHR	TopHit	Fvb2	27977856	Affx-88830599	AX-89847447	ATTACAAGAGTTGGGATAATCGTAATGAAATCGAT[A/G]TTGTTTTCTTTGGCAAACTTCCATGCTGCTTGCTC
	Fvb2_27961648	HG2	2A	181.244	SNP	PHR		Fvb2	27961613	Affx-88903758	AX-89911394	AGTTTCCGGCCGGTGGTGACGTGCCGGAAGAAGGA[A/G]ATACACCCGGAGTTCTACGAGGACGCCAAAGTGTA
	Fvb2_28083203	HG2	2A	181.541	SNP	PHR		Fvb2	28083168	Affx-88830520	AX-89879137	GATTCCAAACTTGAAGCAGCACTCCATTCCTTCGA[C/T]AACAGAGAAGCACAAGTAGTTCTCCTCGGAGCAGG
	Fvb2_28597949	HG2	2A	182.423	SNP	PHR		Fvb2	28597914	Affx-88830161	AX-89782890	GAATATGAAGAACTCTTCAAAATCAGAGTTGTTCC[A/G]AAACCCTATCAAAAGTTTATAGTTCTCATCAGCAG
	Fvb2_28768357	HG2	2A	182.423	SNP	NMH		Fvb2	28768322	Affx-88830026	AX-89847427	TCACCACCTGTTTGACAAAATTGCTAGGAACCTCC[A/G]CTACACATGTCACCGCACAATACTTACCACGAACC
	Fvb2_28781881	HG2	2A	182.423	SNP	PHR	TopHit	Fvb2	28781846	Affx-88830004	AX-89862976	TTACCACCATACCCGAATACTTGATTCTAATTGAT[-/AGCA]AGTAAGTAATGGATGCTTGTCAGAATCTAAATTAG
	FVES0224	HG2	2A	182.508	SSR	PHR		Fvb2	28855582	-	-	TTGCGTAACTTTTAAAACCCTG / TTATCGGTATCAGCGACGAA
	Fvb2_28412837	HG2	2A	182.903	SNP	PHR		Fvb2	28412802	Affx-88830268	AX-89782920	AAACAGGCAGCTGATTGCGATATACAGAGGACATT[A/G]GACACTTCATTGATATCATCCTCTTGAAGTTTGGC
	Fvb2_28591843	HG2	2A	183.058	SNP	NMH		Fvb2	28591808	Affx-88830164	AX-89782891	CAAAACAAGAGGAGGAGATCATGGACGTATAAAAC[A/G]TTCACGATCAGAGGAGATCGATATAAATATTGATG
	Fvb2_28886204	HG2	2A	183.058	SNP	PHR		Fvb2	28886169	Affx-88829906	AX-89821756	GGTTGTATATCAACCTCTTCAGGAATGAATCCCAA[C/T]GAAAGGAAGTCATTTGCCAAACCCAGTGAGTCACG
	Fvb2_28476008	HG2	2A	183.058	SNP	PHR		Fvb2	28475973	Affx-88830249	AX-89879014	GTACGCTTCTACAGTTTTCCGGTCACTTTCGAGGC[C/T]CACTTTCGAGATCCACTTTCGATGGTTAGAACCAT
	FAES0136	HG2	2A	183.058	SSR	PHR		Fvb2	28802589	-	-	GCTGCTACCAAACTCCCTCTT / GCATGAGAATGATGGTGTGC
	FVES3168	HG2	2A	183.058	SSR	NMH		Fvb2	28842175	-	-	GTTAAGCCTGTCCGACCAAA / AAGGACCTGACCCATAGGCT
	RosCOS 1315	HG2	2A	183.058	SSR	NMH		Fvb2	3645751	-	-	TTGAAGCAGATTCACCCAGT / GCTAGGGCCATAAAATGAGG
	Fvb2_28260310	HG2	2A	183.113	SNP	PHR		Fvb2	28260275	Affx-88830378	AX-89879074	CGTCGCATGCTTTTGTCGTAGTGAAGGGAAAGATC[C/T]TGTAAAGACTTTTTAACGATCCAGCCGCATAGCCG
	FVES0462	HG2	2A	187.498	SSR	PHR		Fvb2	27768301	-	-	GCAAAGCTTTTGAATAGCGG / ACCTGAACCACCTCACGTTC
	Fvb2_19318464	HG2	2BI	0	SNP	NMH		Fvb2	19318429	Affx-88825886	AX-89820204	CCATAGGAAAATGGATTTGTTGCAGATGCTTTGGC[G/T]GGAAGAATGGTAGCCCCTCCGGTTGCGAAATTACA
	Fvb2_19321637	HG2	2BI	0	SNP	NMH		Fvb2	19321602	Affx-88825888	AX-89820206	TGCGTTGCAAGGCACAAATGACGAGATAGGCAAAA[A/C]GGCAATTTTGAAATTAATGGAATCTGTGGATCAAT
	Fvb2_19302460	HG2	2BI	0	SNP	PHR	TopHit	Fvb2	19302425	Affx-88825880	AX-89862847	ACTCAAATTTGTTTCCAATAGTAAGTTGAAATTGT[-/TGA]TCAGTAATGCCTAGTAGATTCGTATCCAGTAGACA
	Fvb2_19299017	HG2	2BI	0.424	SNP	NMH		Fvb2	19298982	Affx-88825877	AX-89781667	GGGTGGCAGAGCAATGGGATGAAAACCAAAGATGG[A/G]GGATCCATAACTCTTTTGGGAGATTTGGTGCTCTC
	Fvb2_19264801	HG2	2BI	0.424	SNP	PHR		Fvb2	19264766	Affx-88825862	AX-89877303	GTAGCTCCATGTGATTGACAAGCAGAGGACATCAG[C/T]GATCCGAAAGATAATACTGCATGAAATTCTTGCCT
	Fvb3_11589346	HG2	2BI	0.424	SNP	PHR		Fvb3	11589311	Affx-88838178	AX-89881098	AGGGAAGTTTTTTGAAACATTGGAAGCTGCAGAAA[A/G]GTTCTTTTATGATTATGCTCATGCTATTGGTTTCA
	Fvb2_18977904	HG2	2BI	1.665	SNP	PHR		Fvb2	18977869	Affx-88825723	AX-89781633	TTTCACAATAATATGACAGGAGATGAAGGGGCAAT[A/G]GCCATCTCTGATATAGTGAAGCGTTCACCTGTCTT
	Fvb2_19012050	HG2	2BI	1.665	SNP	PHR		Fvb2	19012015	Affx-88825744	AX-89781642	TACATCAACAGAGACCAAATGGATGTGGCTGAAAC[C/T]TTCTGTAGTCGCATGGTGCAAAATGGTGTCACCCC
	Fvb2_19234702	HG2	2BI	1.665	SNP	NMH		Fvb2	19234667	Affx-88825844	AX-89781664	GTCCAATCTCTAGCCAACATTGAGAAGATTGAGAA[A/G]GCCCTTCCTTTCTTGAAGCCAATAATAGAAATGTG
	Fvb2_18997343	HG2	2BI	1.665	SNP	PHR		Fvb2	18997308	Affx-88825739	AX-89820147	CAACTACTGTCTGTCATCAAGAGCTTCAACCCTGT[A/G]TTGAGTCTCTTGTTAGGCTCCAATTGGTTCCACCA
	Fvb2_19023184	HG2	2BI	1.665	SNP	PHR		Fvb2	19023149	Affx-88825749	AX-89820152	CTATGAAGAAGAATGGCAGGTTCCTGGCAATATCC[C/T]AGAGCGTCTCTCTTAGAACAATCACTTTATCCGAT
	Fvb2_18684719	HG2	2BI	2.579	SNP	PHR		Fvb2	18684684	Affx-88825410	AX-89781519	GGCAAGGAATCGTTGGAGCTTTATTGGCAACCATA[A/C]GCCAACTCTCATCGGCTACAATGGTGCTACATCGC
	Fvb2_18673064	HG2	2BI	2.579	SNP	PHR		Fvb2	18673029	Affx-88825422	AX-89781524	CAGTCAGTAGACCTCATCCGAGCTTTCCTCATAAA[A/G]TACATAACTAGCATCTAGAGCATCCTCGTTGCCAC
	Fvb2_18685293	HG2	2BI	2.579	SNP	PHR		Fvb2	18685258	Affx-88825407	AX-89820041	TTGACTACAACGATTGCCAAACACTACATCTCAAG[A/G]AATGGAACAGCATTCAAAAGTAACCAAAGTTACAG
	Fvb1_18890071	HG2	2BI	2.579	SNP	NMH	TopHit	Fvb1	18890036	Affx-88817643	AX-89860518	TCAGTACCACCAGCTATTTTTGGGTATCTATTGTG[-/TAAA]TATGTATATTGGCCAGAATTGATACTCTTTCCGGT
	Fvb2_18640342	HG2	2BI	2.849	SNP	PHR		Fvb2	18640307	Affx-88825438	AX-89781530	GGGAAGTTTCACTCGTACTTTGATGACATTAATAA[G/T]ATGTATACTCTGAGGCTAGAGTAACTTGTTTTTGG
	FATS0138a	HG2	2BI	2.849	SSR	PHR	TopHit	Fvb4	7802030	-	-	CAATGGATAGATGGCCATTAAAA / GAACCAGTTTCCAGGAGAGAGTT
	FVES0250a	HG2	2BI	2.849	SSR	NMH		Fvb2	25296251	-	-	ACCCAACTCCATTCACTTGC / AACCGCTTTATGAATTCCCC
	FAES0400b	HG2	2BI	2.849	SSR	NMH	TopHit	Fvb2	7088170	-	-	TCCCAAAATTTCGGTGATCT / GGCTGTCTCAAATGGGTGTT
	FATS0034b	HG2	2BI	2.849	SSR	NMH	TopHit	Fvb2	4051258	-	-	CTCAACCTACACACCCTCTGC / AAATTTCATGCCCCACATTC
	FATS0034c	HG2	2BI	2.849	SSR	NMH	TopHit	Fvb2	4051258	-	-	CTCAACCTACACACCCTCTGC / AAATTTCATGCCCCACATTC
	Fvb2_18626847	HG2	2BI	3.176	SNP	NMH		Fvb2	18626812	Affx-88825445	AX-89781533	GATCTTTGTGAAGCAGAGATTTAAGTTCCTTCCGA[A/G]GGTGCTTGGCATTCTGAGAGAGAGAGAGAGAGAGA
	Fvb2_18558830	HG2	2BI	3.176	SNP	PHR		Fvb2	18558795	Affx-88825477	AX-89781541	GACCAGAATCCCTACTTGTTTGAAGATCAGGATTT[C/T]GACACCATAGTCGAAACAGATCAAGGCCGAGTTCA
	FVES0787	HG2	2BI	3.176	SSR	NMH		Fvb2	18598307	-	-	CAGAGATAGAGATAGAGAGAGGAGGG / TATTTCCGTAGCCTCCATGC
	Fvb2_18374181	HG2	2BI	4.365	SNP	PHR		Fvb2	18374146	Affx-88825583	AX-89781578	TATGGACCCTCTAAACATTAAGATTGCAGAGCTGA[A/G]GGAGGCATTGGAGTCTATCACAGCAGAGCAGAAGT
	Fvb2_18293247	HG2	2BI	5.215	SNP	NMH		Fvb2	18293212	Affx-88825649	AX-89781607	ATCACACCCAAGGAGGAAAAAATAACCATCCACAG[A/G]GCAGAGGATGATTCCTCCACCATGTCCGAGAGTAG
	Fvb2_18234096	HG2	2BI	5.215	SNP	PHR		Fvb2	18234061	Affx-88825667	AX-89781615	CCTAGAGGCCATTGAAAGAATAACAACTCCCATTG[C/T]GGCTGTTGCAGTAAGACTTAGATTCATTTTCCATG
	Fvb2_18224172	HG2	2BI	5.215	SNP	PHR		Fvb2	18224137	Affx-88825677	AX-89781617	TGCCTATGCATTGCAGCAGACAAAGGATCAAAACT[A/G]CATGTCGTATCTGTTGAGTGTAGTCCAATATTTCA
	Fvb2_18232959	HG2	2BI	5.215	SNP	PHR		Fvb2	18232924	Affx-88825669	AX-89877229	ACCGAAGGATTTGAAAGTGTGGGAAAGTCAAATGT[A/G]TATGATGACAGGTAATTCAAAGTTACCATGCATTC
	Fvb2_16454152	HG2	2BI	5.968	SNP	NMH		Fvb2	16454117	Affx-88824467	AX-89781235	CCATTTTCAGTTCTTTCCGCAATATCAGTAGTGCC[C/T]CCAACATTTCCAGATCCCTTACCATCTTGATTCTC
	Fvb2_16684632	HG2	2BI	5.968	SNP	PHR		Fvb2	16684597	Affx-88824544	AX-89781260	GAAACTGGAGGTTGCTGCAGTTAAAATTCAGAAGA[C/T]TTCACGTACACGCCTGGCAAGAAAAGATTATCTCA
	Fvb2_16603562	HG2	2BI	5.968	SNP	PHR		Fvb2	16603527	Affx-88824506	AX-89876808	GCAGAGGAATTTTCAGGGGTTTATAGCCATTCTAA[A/C]ATCTGCAGCATGTGAATGGTTTTTGATATTTCTTC
	Fvb2_16775076	HG2	2BI	6.252	SNP	PHR		Fvb2	16775041	Affx-88824589	AX-89781283	CTCTCCATTTTGTTGTCCGAAGCTTTAGGTCTGAG[A/C]AAGGACTACCTTTCAAGCCTAGGGTGCTTTAAATC
	Fvb2_17087841	HG2	2BI	6.464	SNP	PHR		Fvb2	17087806	Affx-88824746	AX-89781320	ACCTGTTCACGGTTTCTCTTTTCAGCTTCAAGCTC[A/G]TTAGTCGTTTTTGTTATATCTCTTTCTATGTTGAA
	Fvb3_29928644	HG2	2BI	6.464	SNP	PHR		Fvb3	29928609	Affx-88845190	AX-89786638	CATCTCAGCACCCTTATAAATCTTATTAGAAGAAG[C/T]GGCGGTGGAAGCTCAAGGAAGATCAAGGCAGTCGA
	Fvb2_17023524	HG2	2BI	6.464	SNP	PHR		Fvb2	17023489	Affx-88824698	AX-89819769	CTTTTTGCTCCAAGGAGATTGTTTGGTGGGTACAA[C/T]AGCAATGTCACTTGTTGCACTTCTCTCAACTCGTG
	Fvb4_32145769	HG2	2BI	6.464	SNP	NMH		Fvb4	32145734	Affx-88851572	AX-89829135	CAAACAAGTCACTGTGGAGAAGATGGCTTTGGATC[C/T]AAAGGGTAATTCCTTGCAGGATATCTTGGAAATGG
	Fvb2_17111217	HG2	2BI	6.464	SNP	PHR	TopHit	Fvb2	17111182	Affx-88824763	AX-89847261	TTCAGTGGTGTCAAATAGCATATGGACTACCCTAT[G/T]CTTCTATCACATCAGTGGTTATGTCAATTTTTCTT
	Fvb2_17022202	HG2	2BI	6.464	SNP	PHR	TopHit	Fvb2	17022167	Affx-88824694	AX-89904376	TTAATACCTCCAACTTCACATCTCAATCTTTATTA[A/G]ATGACTAGCCTTCAGAATCAAATATCAATGCGCTA
	Fvb2_17142743	HG2	2BI	6.769	SNP	PHR		Fvb2	17142708	Affx-88824784	AX-89819807	GTTGGGTTTTCAACGATACGTGTATATTCAGCTTC[A/G]ATATTCTCCACTGATGGCTCCCACTGCTCTTGATT
	Fvb2_17206271	HG2	2BI	7.077	SNP	NMH	TopHit	Fvb2	17206236	Affx-88824813	AX-89860719	CCTTTCCACATTTTTTTCGCTTCAACTTTATCTGC[-/TCT]TAATAATCAAAAATGCATTATGACTGCTTAAATTA
	Fvb2_17196927	HG2	2BI	7.077	SNP	PHR		Fvb2	17196892	Affx-88824800	AX-89876925	CATACCTCCAGGTCCCGGTCCACTTGTGTCCTGTC[C/T]TCTACACTGCTATACAGCTGTGACCGCAAAATGAA
	FVES1786b	HG2	2BI	7.303	SSR	PHR		Fvb2	17258394	-	-	TCCCTTCACCACTTCTCACC / ATCCATCGCAACTTCAATCC
	Fvb2_17207135	HG2	2BI	7.316	SNP	PHR		Fvb2	17207100	Affx-88824819	AX-89781342	GCAGTAGTTGAAAGAGGACTCTGATCAACTTTTTC[A/G]TCGAAGTAAAAGGCACCATCATCTAAAAAATGTAG
	Fvb2_17247011	HG2	2BI	7.316	SNP	PHR		Fvb2	17246976	Affx-88824856	AX-89819832	ACAGAACAAAGCAGAAGGGATGATCTGGAATCACT[C/T]GGTTATGTGCTTATGTATTTCTTACGAGGAAGGTA
	Fvb2_17377923	HG2	2BI	7.656	SNP	PHR		Fvb2	17377888	Affx-88824909	AX-89781372	GGTGTACTGTATGAAAAGAAGGGCCTCTACAAGGA[A/C]GCTGTGAAAGCTTTTCAAGAGGCTTTGACTATTGA
	Fvb2_17540994	HG2	2BI	7.656	SNP	PHR	TopHit	Fvb2	17540959	Affx-88825037	AX-89806620	AAGATCTTAAATCCTTGGTCTTTAATATCATGGAA[-/AAT]GAGCTTTAAAGTGTGCTCTAGAGCTGGTGCCTTGC
	Fvb2_17490410	HG2	2BI	8.02	SNP	PHR		Fvb2	17490375	Affx-88825000	AX-89819880	GAGAGGATATCAAGTCTTGTCAACAGGCAAAGTTC[G/T]GGTGGAAGGTTCCCACTGAGCCTATTTTTTTGGAG
	Fvb2_17745709	HG2	2BI	8.069	SNP	PHR		Fvb2	17745674	Affx-88825144	AX-89819930	AAATAAATGTCAGCATCTTGATAGAGTGCCCTTGC[A/C]AGCTGCACACGTTGCTTCTGGCCACCACTCAAATT
	Fvb2_17443728	HG2	2BI	8.074	SNP	NMH		Fvb2	17443693	Affx-88824957	AX-89781386	CTTTGGCAAAGGTCTAATGAGGCACAAGATATAGC[C/T]GCAAAAATCGGAGGCGAGTACGTCTTTCACACATG
	Fvb2_17528519	HG2	2BI	8.074	SNP	NMH		Fvb2	17528484	Affx-88825019	AX-89781400	AGCTCTACTAGAGTCATCAAAAACATTGCAGGACA[A/G]CACAGAAATGCTTTTGAAAGATGCGATAGACCAAA
	Fvb2_17532346	HG2	2BI	8.074	SNP	PHR		Fvb2	17532311	Affx-88825026	AX-89781404	GATAGAACTGTGTTTGCAGTAATGATTGGAGGCTC[C/T]TTGAGAGGGTCCACTGAACTCACATAGACATCAAC
	Fvb2_17546556	HG2	2BI	8.074	SNP	PHR		Fvb2	17546521	Affx-88825040	AX-89781410	TAGAAAATACCAAGCTGGCACCAGAGACCAATTGA[A/G]CAGTTCTCTTATCAAGAAAGTACGAGAGGCTATCT
	Fvb2_17628519	HG2	2BI	8.074	SNP	PHR		Fvb2	17628484	Affx-88825083	AX-89781421	GTTACCGAAGGAGAAATTGAGGAAGAGTTTAAGCA[A/C]TTCGGTCAAATTATACCTGATGGTGTCTTTGTTAG
	Fvb2_17738117	HG2	2BI	8.074	SNP	NMH		Fvb2	17738082	Affx-88825133	AX-89781437	TACTGATCAAACTACATACCAGGACTAGATAAGAC[C/T]GCACGAGGACGCAGCGGTACTGAAGAACAAGCTCT
	Fvb2_17802865	HG2	2BI	8.074	SNP	PHR		Fvb2	17802830	Affx-88825187	AX-89781450	CTCCAGGAAAACAAAAGGAAGCTAAATCTTTCAAA[C/T]GCATTGCTAGCTTCTTCCCAGGAGGATATTTAAAA
	Fvb2_17870628	HG2	2BI	8.074	SNP	PHR		Fvb2	17870593	Affx-88825222	AX-89781461	GCTCTTGTTTCAATGCTTTTGAAATTGCCGAAGCT[C/T]AAGTTTGCAATTGTGACCTTGGGTGAAGATGGTTG
	Fvb2_17441748	HG2	2BI	8.074	SNP	PHR		Fvb2	17441713	Affx-88824952	AX-89809285	ATAGATTTCCCAATGAGAAGTTGAATCGTAACAAG[A/C]ACAAGTATGACATCATTATCTCAGCAGTGTTTACT
	Fvb2_17446809	HG2	2BI	8.074	SNP	NMH		Fvb2	17446774	Affx-88824963	AX-89819861	AGTACCACAAGATATATGGCGGAAGCAATGACAAA[A/G]GTCCAGTATCGGCCAAGATGAGCATCTGCAATATA
	Fvb2_17473142	HG2	2BI	8.074	SNP	PHR		Fvb2	17473107	Affx-88824975	AX-89819867	CACTCCTGATTTGAAATGTGAGGAACCCATCAATC[A/C]TGAATTGAAATGTGAGAAACCCATCAGCCCAGAAT
	Fvb2_17491042	HG2	2BI	8.074	SNP	PHR		Fvb2	17491007	Affx-88825002	AX-89819881	GTTCAGATGAAGATCAAGGTATGTCAACAAAGGAA[A/G]GCCTGAAAATTTGGACCAATCAGGAGTGCCCAACT
	Fvb2_17553390	HG2	2BI	8.074	SNP	NMH		Fvb2	17553355	Affx-88825048	AX-89819894	GGCAAGCTCGTCCAAACACCATCTTGAGGAAGCAT[A/G]ATCCTCGGAAAACACGATTAGTGATACATATGATT
	Fvb2_17489148	HG2	2BI	8.074	SNP	PHR		Fvb2	17489113	Affx-88824997	AX-89876985	ACACCCCAAGCTTTGATCTCTTACAGAAATTAAGG[A/G]TAACAGAAATTATTGTCACAATCATCAATAGACCG
	Fvb2_17777095	HG2	2BI	8.074	SNP	PHR		Fvb2	17777060	Affx-88825168	AX-89877050	TTGTTGGAGACGTGTCAGTGTCAGCATCGATGTAT[A/C]AAATGTGGAGAGGCAAGTACTTTTTGTGTAATCTT
	Fvb2_17790424	HG2	2BI	8.074	SNP	NMH		Fvb2	17790389	Affx-88825174	AX-89877053	TCTAGGGTTGTAACTGGTAGCTATGACTATTCGGT[A/G]AGAATGTACGATTTCCAAGGAATGAATGCAAAGCT
	Fvb2_17863527	HG2	2BI	8.074	SNP	PHR		Fvb2	17863492	Affx-88825220	AX-89877068	AATGTTTTGCTGGAAGATGACTTCACTCCCAAGGT[G/T]TCTGATTTTGGGTTGGCTAGAGAAGCAACTGAAGG
	Fvb2_17416190	HG2	2BI	8.074	SNP	PHR	TopHit	Fvb2	17416155	Affx-88824922	AX-89904383	TTCGGATGGTTTGATCTTTGTGAATCTTTTATACT[C/T]CATGGAACCTTGTTTTCTGTTCCACTTCATACACA
	Fvb2_17538003	HG2	2BI	8.074	SNP	PHR	TopHit	Fvb2	17537968	Affx-88825036	AX-89904384	ATGAAGATAGTGCTCCAGAGACTCCCATGTGACTA[C/T]TTGCAATTGATCTCCGAATGGCAGGGCGTGCCTCC
	Fvb2_17852676	HG2	2BI	8.135	SNP	PHR		Fvb2	17852641	Affx-88825207	AX-89815313	ATGTAAGTTGCATTTTTGGTACAAAGGGTTTGATG[A/G]ATACATTTTACGTTAAATTTTGCAATTTCACAGCT
	Fvb2_17745652	HG2	2BI	8.243	SNP	PHR		Fvb2	17745617	Affx-88825143	AX-89819929	ACCTTAAACAACTCTGATCCAGTGTGTGCATCAAC[G/T]GCACTGAAGGGGTCGTCAAGTAAATAAATGTCAGC
	Fvb2_17463460	HG2	2BI	8.243	SNP	PHR		Fvb2	17463425	Affx-88824969	AX-89876972	GAGATCACAAGCCCTATTGTTGGGAGTCCATAGCC[A/G]AGTGACCAACCGACGTTGTCTTGTATGTACACCAA
	Fvb2_17901286	HG2	2BI	8.457	SNP	PHR		Fvb2	17901251	Affx-88825244	AX-89781468	TTTCTCTCCTGTGCAGGCTTGTAGACAAGATTAAC[A/C]ATACAATTGGGCAAGACCCCAATTCAAAGGTTTTA
	Fvb2_17938824	HG2	2BI	8.457	SNP	PHR		Fvb2	17938789	Affx-88825276	AX-89819990	GAATGTAATGGTGCAGTTCGTTCTGTATGATCACA[A/C]CAACTTGATGTTTCCTCATCTTATGCTATTTGCGA
	Fvb2_17909920	HG2	2BI	8.457	SNP	PHR	TopHit	Fvb2	17909885	Affx-88825257	AX-89847274	TGGATGATAATTCTAGGTAGGGATCTCTTCAATCA[A/T]TAATATGCTCTCGCTGATGGATATATGTTTTACTG
	Fvb2_18082546	HG2	2BI	9.37	SNP	PHR		Fvb2	18082511	Affx-88825336	AX-89781494	ATCGAAAGCATGCTTAGAGGTTTGGAGTTATCTGA[A/C]AGACACAATTCTTCAACTCTGCGGTCATCTAGTCT
	Fvb2_18039795	HG2	2BI	9.37	SNP	PHR		Fvb2	18039760	Affx-88825320	AX-89820007	TCAGCTTGGCACACCATGCACAATGTGATTTGTGG[A/G]GGTGCAAAGTTAATGGAAAGCTACTTGGAAGTTAT
	Fvb2_16181905	HG2	2BI	9.623	SNP	PHR		Fvb2	16181870	Affx-88824376	AX-89781203	GTACTAGAACTTACAGGGACAAGACTTGTTCCTGC[A/C]TCGATCCCATCTTTCCCAACATTCCATGCTGTTTG
	Fvb2_16199415	HG2	2BI	9.623	SNP	PHR		Fvb2	16199380	Affx-88824387	AX-89781207	CATGGCCTTGGCAATTCACTCCATTTCAGAAGGTG[A/C]GTTTCTCAGTTGAGCAAGTTCTGAAATGTCTTGTA
	Fvb2_16219374	HG2	2BI	9.623	SNP	PHR		Fvb2	16219339	Affx-88824394	AX-89781210	CAGACAAATTTGATCCACGTCTGCAGGCCAGAATA[C/T]TGACTGTGGTGAGTGTTCGCTGTGGAGGAGAGAAT
	Fvb2_18118077	HG2	2BI	9.623	SNP	PHR		Fvb2	18118042	Affx-88825364	AX-89781500	ATGTGGAGTTTGAATCTGGCAGTGCAAAGAAGGTA[A/C]ACCGGGGATCGAGTTCGACGAAGAGATCACGAGCC
	Fvb2_16371425	HG2	2BI	9.623	SNP	NMH	TopHit	Fvb2	16371390	Affx-88824430	AX-89803452	TGGTCTCTACTAACAATAACTACTATTGGAAAGAT[-/GAA]GAAGAGAGCATGATTTTACTATTACAAATCAAAAC
	Fvb2_16198938	HG2	2BI	9.623	SNP	PHR		Fvb2	16198903	Affx-88824383	AX-89819642	TGTTTGAAATTGAAGCTCTTGGCATTGCTTTGAAC[C/T]TGAGTTTCAATGCTTTATATGGCATAATCCCACCA
	Fvb2_16199098	HG2	2BI	9.623	SNP	PHR		Fvb2	16199063	Affx-88824385	AX-89819643	CCTTGTTTCTTTGAACATCTCATACAACAACTTCA[C/T]TGGTTATCTTCCCGACAGCAAAGTGTTTCGACAGT
	Fvb2_16363535	HG2	2BI	9.623	SNP	NMH		Fvb2	16363500	Affx-88824425	AX-89819661	CACCGCATTCGACAAAGAAAGCTGCAGCAGAGCAC[A/G]CCGCAGAAGGAGCATTGTGGTACTTGGGCAAGCTT
	Fvb2_16123031	HG2	2BI	11.607	SNP	PHR		Fvb2	16122996	Affx-88824335	AX-89819622	CTAACCTTCAAAACAGGTGCCAGTAAATCATCAGC[C/T]AAAGTATCCTTAAAACCGCCTCGCTTTGCTTTGCA
	Fvb2_16051020	HG2	2BI	11.607	SNP	PHR		Fvb2	16050985	Affx-88903457	AX-89910830	ATCTCTCTGTTTCTAGCTTCTCCGATGGCTTCCAC[A/G]ACCAAAGAAATCGTCTCAGAGATCCCAAATCTCAT
	Fvb2_16051020	HG2	2BI	11.607	SNP	PHR		Fvb2	16050985	Affx-88903457	AX-89910832	ATCTCTCTGTTTCTAGCTTCTCCGATGGCTTCCAC[G/T]ACCAAAGAAATCGTCTCAGAGATCCCAAATCTCAT
	Fvb2_15720610	HG2	2BI	12.909	SNP	PHR		Fvb2	15720575	Affx-88824178	AX-89781146	TTTGAGGAATGCATTTTTGAGGATAGATATGATTT[A/G]CTTGATGGTCTTCGATGAATGCCACCGTGCTTCTG
	Fvb2_15726685	HG2	2BI	12.909	SNP	NMH		Fvb2	15726650	Affx-88824190	AX-89781153	TAAGTTTGCAGCTGGAAGATGTTCTTTTGGTTGGA[A/G]ATGGCTTTGACCGGAGCAGAAAAGCTGCGAAACAT
	Fvb2_15683404	HG2	2BI	13.275	SNP	NMH		Fvb2	15683369	Affx-88824150	AX-89781138	CTCTTCCGGCAGATCCCTGACTCAGGATTTATCTA[C/T]GTGTGAGCTTCCTGAGACTGTTATGTCAGGGATAG
	Fvb2_15685740	HG2	2BI	13.275	SNP	PHR		Fvb2	15685705	Affx-88824155	AX-89819544	GCTCAAATTAAGACAGATGCTTCAAGTGGAGATAC[C/T]AATTCTTATCAGGATGATCAGAGTACCTTGCACGG
	Fvb2_15356228	HG2	2BI	14.519	SNP	PHR		Fvb2	15356193	Affx-88823992	AX-89781078	TGCTTGAACTAATTTTCCGTTCTTGATTTTCACAG[C/T]TATACCCCTGGGGCATGGATTGGGACTGCAGGTGC
	Fvb2_15407765	HG2	2BI	14.519	SNP	NMH		Fvb2	15407730	Affx-88824020	AX-89819504	TTGCAGATGATTGAGCCATTTACCTCCCATTATGT[A/G]TTTGCATTGGGTATTTCAAGATTCTTTGCTTGTGC
	Fvb2_15542650	HG2	2BI	14.519	SNP	PHR	TopHit	Fvb2	15542615	Affx-88824076	AX-89847232	TTCGCTATGAACGTGAAATATGAAGAAGGTAGATA[C/T]ATTTTGGTGCATGATCCACAAGCTGTAGTCTATAC
	Fvb2_15597611	HG2	2BI	14.519	SNP	PHR	TopHit	Fvb2	15597576	Affx-88824104	AX-89847235	TTTAAGTTGCCCACTGAAAGACATTAACTTGAGGT[A/C]TGTGTAGTTTCTGTATTAACACCAAATGTGGCTGT
	Fvb2_15372346	HG2	2BI	14.519	SNP	PHR	TopHit	Fvb2	15372311	Affx-88824003	AX-89867580	CAACTATTAATGTACAATGATAGTTAGAACTTGCA[C/T]TACTACTACTGAAATCACAATTGTATTGTACTGGA
	Fvb2_15542113	HG2	2BI	14.519	SNP	PHR		Fvb2	15542078	Affx-88824075	AX-89872306	CCTCTAAAGATGTAGCACTCAAACCACAAATCAAG[C/G]AAGTATATATAATTTTGATATGCAGACCAGTTTAT
	Fvb2_15627732	HG2	2BI	14.519	SNP	PHR		Fvb2	15627697	Affx-88824122	AX-89876653	TGAAACAACCCCTGTTAAGGCTTGTGGAGATTTGG[C/T]CTATGAGGTTAACCAAAGAGGTTGGTTTGCTTGTT
	Fvb2_15164711	HG2	2BI	15.374	SNP	NMH		Fvb2	15164676	Affx-88823954	AX-89781067	TTGACAAAAGATACAAGCTCAATCTCATAATAAAG[A/G]GTTGAATTAGGAGGCACCACTGCCAACTCCTGCTT
	Fvb2_14996980	HG2	2BI	15.374	SNP	PHR	TopHit	Fvb2	14996945	Affx-88823891	AX-89847222	CAAAAAGCTACACTCCTATGCCCAAACCAGAATAG[C/T]CCTTACAAAACCTAATGCACCCAAATATAGTAGTA
	Fvb2_15037271	HG2	2BI	15.374	SNP	NMH		Fvb2	15037236	Affx-88903257	AX-89851289	CTTGCTGAAGAAAAGGGATTATTCTTCATGGAGAC[C/G]TCTGCACTTGATGCTACTAATGTTCAGGAGGCCTT
	Fvb2_15065100	HG2	2BI	15.374	SNP	PHR	TopHit	Fvb2	15065065	Affx-88823915	AX-89904354	ATTGCGCCCATTGAGAAGACAGGAAAAGAAGTTAC[C/T]TTAACTTGTGATCTCCATCAGCTCTGTTCAGGTTG
	Fvb2_15086912	HG2	2BI	15.374	SNP	PHR		Fvb2	15086877	Affx-88902696	AX-89910793	GACGTAGTACTTGCTGCTCGAAGCAGACGCGGCGG[A/C]ACTCGTCGGCGCCTTCGCTGTTTTTACTTTTGCGG
	Fvb2_14946205	HG2	2BI	15.753	SNP	PHR	TopHit	Fvb2	14946170	Affx-88823853	AX-89803420	TTCCAGGCTTGACAAAATGAAGGGTCTGTCTCATC[-/AAG]AAGATGAATTGGCCAAGTCAATACAGAAGAAGATT
	Fvb2_14955568	HG2	2BI	15.753	SNP	PHR		Fvb2	14955533	Affx-88823854	AX-89876573	CAGAAGTGTTAGGCATACTATCTTCAGAAAGTTGT[A/C]TGCACACTTCTTGTGCGTCAGTATCCACCCACACC
	Fvb2_14901261	HG2	2BI	16.223	SNP	PHR		Fvb2	14901226	Affx-88823845	AX-89819448	CAAAACTTTAAACGTACGTGGGTTTTTAAGCTGCG[A/G]AGCTCGACTTGGGTAAACTGGTTCTGCAGCCATGG
	Fvb2_14898240	HG2	2BI	16.223	SNP	PHR		Fvb2	14898205	Affx-88823840	AX-89876565	ATCACTAATCTCCTTCCCATGTGAGTGAAATCTCA[A/C]GTTCTTTAGAAGTTGGAGAATGTTAAACCGCATCA
	Fvb2_14835519	HG2	2BI	16.64	SNP	PHR		Fvb2	14835484	Affx-88823816	AX-89781031	TGAAGGAGGTGGATGAATTTTATAACTTCTGGTAC[A/G]GCTTCAGGAGCTGGAGAGAGTTCCCACATGAGGAG
	Fvb2_14844672	HG2	2BI	16.953	SNP	PHR		Fvb2	14844637	Affx-88823825	AX-89781035	CCCAGATATGTACCTGCTTCAACATTTATTGTAAG[A/G]AAAGGAAAGCCATCTGAAACTATAGCCTCATCAAA
	Fvb2_14675535	HG2	2BI	17.154	SNP	PHR		Fvb2	14675500	Affx-88823749	AX-89781010	ACACACTCAGTTTCTACGCTTATAGATTCTACAAC[C/T]TCCAAGATACACCAGCTGCAGAAGGCATTTGCTGA
	Fvb2_14676348	HG2	2BI	17.154	SNP	NMH		Fvb2	14676313	Affx-88823752	AX-89781012	GCAGAGACGATTGCTGAAGAATGGAAACCAAAGTT[A/G]GATGCTCTTGACATGGATGCTAGCAATGGGAACTC
	Fvb2_14660208	HG2	2BI	17.154	SNP	PHR		Fvb2	14660173	Affx-88823741	AX-89876529	ATGCAAAGTATATTATGGATGTGTGGAAAATGGGG[C/T]TTAGAGCTCAAGCTGATGAGAAAGGGATAGTGAGA
	Fvb2_14664176	HG2	2BI	17.154	SNP	PHR		Fvb2	14664141	Affx-88823743	AX-89876530	TCGTGAGGGTGCCAGCACTCCACTCCCAGAAAGTT[A/G]CAGATGAAACCTTCAGTGGCATTGCTAAAATCCCA
	Fvb2_14752011	HG2	2BI	17.154	SNP	PHR		Fvb2	14751976	Affx-88823789	AX-89876545	ACACCATAAGAACATACCTCACCAGAAGTAGACAC[A/G]AATGTCATCAAACAAGCTATGGATCCTTTATGACC
	Fvb2_14542973	HG2	2BI	17.449	SNP	PHR		Fvb2	14542938	Affx-88823670	AX-89876505	TCCTTCTGGAGTAAGATATTCTCAGGCTTAAGGTC[A/G]CGATAAATTATTCCTGTAAGAAGCCATTAATATAA
	Fvb2_14606893	HG2	2BI	17.449	SNP	PHR		Fvb2	14606858	Affx-88823720	AX-89876524	ACAGGAATTGAAGGAAATATCGATCTCATTAGGGA[C/T]ATCAATGAAAAATCAGGTATGCATGCATATGTCTT
	Fvb2_14635907	HG2	2BI	17.449	SNP	PHR		Fvb2	14635872	Affx-88823724	AX-89876526	CCGGCTCGGTCACAGTCTATTAGTCTATCTCCGGC[G/T]GTTAGTTTAAGTCCCAGAAGACCATCACTTCCTAA
	Fvb2_14606365	HG2	2BI	17.449	SNP	PHR		Fvb2	14606330	Affx-88902937	AX-89910774	CAAGTTCCAGGCCAGTTCAGCCATAGAAGCAGAGG[A/G]TCCTCTATATCCTTCACTGTGCCTTCACTTTCCAA
	Fvb2_14347872	HG2	2BI	18.756	SNP	PHR		Fvb2	14347837	Affx-88823550	AX-89780959	AAAGTGTGAAAATGGAGTACAGGAAGCTCAAAGAT[A/G]AGGTATTTACTTCCTAACAATATCGAATTTCTGGA
	Fvb2_14372489	HG2	2BI	18.756	SNP	NMH		Fvb2	14372454	Affx-88823571	AX-89780963	GGACTCGGTGTGCCAGCCTTCAAAAATGCCATATT[A/C]ACCGAGACAACCTCCCCTTCAGCCTTCAATCCCGC
	Fvb2_14526948	HG2	2BI	18.756	SNP	NMH		Fvb2	14526913	Affx-88823657	AX-89780983	CTTCAAGCCAAACCAAACTTCAAGAGGAACTTCTT[C/T]TGATTACAGTCCAGCATTTCACTTAAGCTGCAATC
	Fvb2_14408749	HG2	2BI	18.756	SNP	PHR		Fvb2	14408714	Affx-88823590	AX-89819346	ATGGGACTAATCAGATCTGTGCTAAGTCGGTTTTG[G/T]CTCAGATTATGGTGATTGTCTTCACCAGAGTCGAG
	Fvb2_14270065	HG2	2BI	18.756	SNP	PHR	TopHit	Fvb2	14270030	Affx-88823501	AX-89862791	ACATCAACTGTCATCTTCTTTTCAGTAGGTAAAAC[-/ATAT]ATGGGTTTCATTTTCATGCTTATAATTTGCTGCTA
	Fvb2_14256090	HG2	2BI	18.756	SNP	PHR		Fvb2	14256055	Affx-88823487	AX-89876428	CACGGTGGTTTACTTACTGGGATGACTGGTTGAGG[C/T]TACAAGAGAATCACAAAGGTCGACAATTTCTTCGT
	Fvb2_14061737	HG2	2BI	19.626	SNP	PHR		Fvb2	14061702	Affx-88823383	AX-89823518	AGAGAAGGGCCAACTGCAGTAACCATGGAAGAGAA[C/T]GGAGGTCGTGAAACTATATCTCTATACCCACAAGA
	Fvb2_13937675	HG2	2BI	20.068	SNP	PHR		Fvb2	13937640	Affx-88823343	AX-89784024	TTAACATTCTCATTTCGTAAAGCTATAAATGTCAA[A/C]CGAGCTATATCCTAATACAAAATAAATATATGTTC
	Fvb2_13993396	HG2	2BI	20.068	SNP	PHR		Fvb2	13993361	Affx-88823368	AX-89880667	AAGCCTTTTGAAAGCATGTACTTGCAGGCAAGAAG[G/T]CCACTAATTCCAGCTCCTACAATGGCTACATGCTT
	Fvb2_13977584	HG2	2BI	20.068	SNP	PHR	TopHit	Fvb2	13977549	Affx-88823359	AX-89904664	GATTGGGTATGCTTCACTCCTTGGAACAAGTTGAA[C/T]GGCTAAACTTATATTAATTTGCAGCTCTTATATTT
	Fvb2_13624178	HG2	2BI	21.422	SNP	PHR		Fvb2	13624143	Affx-88823223	AX-89783983	CTGATGGTTCTGCTGACATTTACAAGACCATAGTG[A/G]TATGAGCCTTGTGGGTTTGGTCTAGGTCCACTGGC
	Fvb2_13672555	HG2	2BI	21.422	SNP	NMH		Fvb2	13672520	Affx-88823253	AX-89783989	CTGCACGAGCAAGAACAGAGTGTAAAGTTGCCATA[A/G]GAACACTGCTGTCATGCATATAATCCCCCATGTCC
	Fvb2_13615076	HG2	2BI	21.422	SNP	PHR		Fvb2	13615041	Affx-88823213	AX-89823443	GAATCCTCCAAACCACTTGAGAAGTGAAGTAGAGT[C/T]GAGGGAAAGAAAGGGCTTTGGACTTTTCTCGAAAC
	Fvb2_13624754	HG2	2BI	21.422	SNP	PHR		Fvb2	13624719	Affx-88823224	AX-89880608	CTTCATTTGGTGACCCTGGATCCGGAAGTTCAGTG[C/T]GTTCTGCATACCCACATTTGATATCCTAAGCCTGT
	Fvb2_13512364	HG2	2BI	21.724	SNP	NMH		Fvb2	13512329	Affx-88820958	AX-89783370	AATGATGGGACTGATGTATGGGAAATTGATCCTAA[A/G]CAGTTAAAATTTGGAAACAAAGTTGCATCTGGGTC
	Fvb2_13565102	HG2	2BI	21.724	SNP	PHR		Fvb2	13565067	Affx-88820974	AX-89783376	CAACAATGTAGCAGACCCAAGAAAAGAAGTAGGCA[G/T]TCTTGTGTTATATGTCTGGATCCCCTTGATGCTGC
	Fvb2_13600961	HG2	2BI	21.724	SNP	PHR		Fvb2	13600926	Affx-88823202	AX-89783978	CCAGGCAATCCAGAAGGCATTCAGGTGAAAACTTG[C/T]CAGCAGTTATGTAGCGATAAATGATATCACCCAGG
	Fvb2_13549981	HG2	2BI	21.724	SNP	NMH	TopHit	Fvb2	13549946	Affx-88820968	AX-89806792	TGGTTTCATCACTTTCATGTTCGGTTATTTTGGGC[-/TATA]TATGATTCACACATAATGCTTACTAATTAATTTCT
	Fvb2_13600124	HG2	2BI	21.724	SNP	PHR		Fvb2	13600089	Affx-88823200	AX-89823435	CCGGTAGATCTTCTAGAGCTAAGGTTTCCAGCATA[C/T]GACCACACCTTCTCAAATTCAGCCGCATTTAATTT
	Fvb2_13550471	HG2	2BI	21.724	SNP	NMH	TopHit	Fvb2	13550436	Affx-88820969	AX-89863024	CTTCCGACCTGTGCTCATTGTAAGTAATCTTTTTC[-/CTAG]CTTGGCTGCAAACTTCTTTCTACAGAATTGGAGAG
	Fvb2_13467203	HG2	2BI	21.724	SNP	PHR	TopHit	Fvb2	13467168	Affx-88820906	AX-89904589	CCCAGTTATATTTGCGGATATCAAAAAGTCGGGTA[C/T]ACTCGTCAGAACCTGCGACTGCAAAGAGATTTGGA
	Fvb2_13468138	HG2	2BI	21.724	SNP	PHR	TopHit	Fvb2	13468103	Affx-88820908	AX-89904590	AAGTTAACTTTCCCGGTTTCCCAGTTCCATAGTAT[A/G]AGGCGCGTGTCATCAGAACCTGAAACCAAAGTATC
	Fvb2_13380113	HG2	2BI	21.818	SNP	PHR	TopHit	Fvb2	13380078	Affx-88820854	AX-89803740	CTGGATCATTGGCAACGGGAATTGGACAACCTATT[-/TCA]TAAAGAGTATAGGATATCATGTTAGAAAGAATTAA
	Fvb2_13351349	HG2	2BI	21.818	SNP	PHR		Fvb2	13351314	Affx-88820832	AX-89822512	CTTGACTCAAATCTTGTGAGCAAGGCTACTTCTGT[C/T]AAGTGCTCAGTGAGAGGGGGCGGTATCAGCCTGCC
	Fvb2_13354706	HG2	2BI	21.818	SNP	PHR		Fvb2	13354671	Affx-88820836	AX-89822514	ATTGCAAGTATTGTCAAGCTTTGTGTGCAGTAGCT[A/G]CATCCATCAACCTCTTTGTTTCTCGCTACTCTTCT
	Fvb2_13391603	HG2	2BI	21.818	SNP	PHR		Fvb2	13391568	Affx-88820861	AX-89822521	TAACTGTACAACATGATGATTTACATTGCAGATCA[C/T]TGCGTATCTTATTCCTCTTTTAGACGATAAGTTTC
	Fvb2_13400021	HG2	2BI	21.818	SNP	PHR		Fvb2	13399986	Affx-88820866	AX-89879697	CTACGGAAACCTGGCCATTCAATGTACTTCAGCTG[G/T]CTTGGCTGCTCAAGCAGAAAATTGAATAATGACCT
	Fvb2_13293188	HG2	2BI	21.981	SNP	PHR		Fvb2	13293153	Affx-88820787	AX-89783321	TTCCTTTGACACCATATAACCATTTGCATGATCCA[A/G]AGTGGCATCAATAGCACCATCTCGGATTGCCTTGG
	Fvb2_13332317	HG2	2BI	21.981	SNP	NMH	TopHit	Fvb2	13332282	Affx-88820826	AX-89803738	TGAGATGACAAAATGTTCTGCATACATAATAAATT[-/AGA]AGGACATCTAATAGAGGTTCACTACACTCCTCAAG
	Fvb2_13341011	HG2	2BI	21.981	SNP	PHR		Fvb2	13340976	Affx-88820829	AX-89815347	TGTCTCATTCTACTCACATGGCAGTGGCACACACA[G/T]TTTCTTCTTCAAGCTTCCAGATATACATGTCAATA
	Fvb2_13351538	HG2	2BI	21.981	SNP	PHR	TopHit	Fvb2	13351503	Affx-88820833	AX-89847515	TAGAGCTTCCAAGCCAGACTGCAGGGAATGGACCG[G/T]CAATTCTTTAATGTACAACACTGTAACTTTTAACT
	Fvb2_9642300	HG2	2BI	22.273	SNP	PHR		Fvb2	9642265	Affx-88821884	AX-89783607	TCAACCACATTCAATTTCCACAATGAATTCAACAA[C/T]GTGTCTTTGTTCAAGCTTATATGTGATTCAACATC
	Fvb2_13267829	HG2	2BI	22.273	SNP	PHR	TopHit	Fvb2	13267794	Affx-88820766	AX-89811699	TTTTCATACACCATAGTAGGTCATGCAATACATGC[C/T]CCTCCTCATCATTTCCAACTTGGAAACTCTATTAA
	Fvb2_9643940	HG2	2BI	22.273	SNP	PHR	TopHit	Fvb2	9643905	Affx-88821885	AX-89847566	CCTTCAATTTATCGTGTACTTTCTCAGGGTTATCA[C/T]CTTCACCAGCTAATTGAGAAGAAGCCATTGATGCT
	Fvb2_9814693	HG2	2BI	23.714	SNP	PHR		Fvb2	9814658	Affx-88821978	AX-89783624	GCCAAGTAAAGAACAGTGCAGGTGCCCTTCTACTC[C/T]ACCATCTCCAATCAAACCCTCGACTCCACCTGCAG
	Fvb2_9958386	HG2	2BI	23.714	SNP	NMH		Fvb2	9958351	Affx-88822062	AX-89783647	TTGTTTACACATGTATGCTTTGGCCGAGTTAAGTC[A/G]TAGAAGTATACATTTGAATCTTCACTTCCGGCAAC
	Fvb2_9959338	HG2	2BI	23.714	SNP	NMH		Fvb2	9959303	Affx-88822065	AX-89880171	AAAGAACTGCAAATCAATAAGGCAATAACACACCG[C/T]CCCATCTCCACAGAAAATGATCTGTCCAGTGTGAG
	Fvb2_9156914	HG2	2BI	24.577	SNP	PHR		Fvb2	9156879	Affx-88821659	AX-89783553	CTGACCATAAACAGTACTACCCATTGTAAAGACAT[A/G]CCCTGATGTTGTCAAGCCAACAGTTAAACTGTGCC
	Fvb2_9556350	HG2	2BI	24.577	SNP	NMH		Fvb2	9556315	Affx-88821836	AX-89783593	GCACCACGCAATGAGCCACCCATGATTTTGATCTT[A/C]TCATTCTTCCTTGGTGCGACTACCTCCATTTCATT
	Fvb2_9561772	HG2	2BI	24.577	SNP	NMH		Fvb2	9561737	Affx-88821844	AX-89783596	TCCCCTTTATATATCCCAATCTTCATTCTGACCCA[A/C]GTATCCCTCGAAATTTCAATTGCCTTGCTTTCAAC
	Fvb2_9559662	HG2	2BI	24.577	SNP	NMH		Fvb2	9559627	Affx-88821839	AX-89880090	ACAGATATTGTGTTCTTAAAACAATCTTGCACACT[A/C]AGCTTTTTGTCAATCTTGCATTTGATCTCTCTTAA
	FVES1416	HG2	2BI	24.577	SSR	NMH		Fvb2	9426729	-	-	GGAAACAACCTGTGGTGGTC / ACGTCTTGAGGCCTGCTTAG
	Fvb2_9057361	HG2	2BI	25.793	SNP	PHR	TopHit	Fvb2	9057326	Affx-88821613	AX-89806810	ATGATTTATCCCATGCTTCTTCCAATTAAGTAGCT[-/AGC]AGCCTCCTAGCTTTATATGTTGGACGGTTCAAACA
	Fvb2_9059903	HG2	2BI	25.793	SNP	PHR		Fvb2	9059868	Affx-88821615	AX-89822836	TTTTGTGCTTATAAATCTTGCAGCAAATATCCATG[C/T]CTGTTCGACAAGCTTGCCTTAGGACAAAGCCCCAA
	Fvb2_4639673	HG2	2BI	26.909	SNP	PHR		Fvb2	4639638	Affx-88820412	AX-89782978	AATCAGCTGCTGACTTGCATAAAGTGCTAAGAGTT[A/G]AGACATACACGACTGAAGAAAGTGTACTTCAGGGG
	Fvb2_4672824	HG2	2BI	26.909	SNP	NMH		Fvb2	4672789	Affx-88820432	AX-89783042	ATGATGGTGAGGTGGATGATGATATTGTGGATAAG[A/C]GTAATGCAGCTGAAGATGATGAGAAAGACGACGAT
	Fvb2_4423958	HG2	2BI	26.909	SNP	PHR		Fvb2	4423923	Affx-88820340	AX-89821381	ACTGCAACTGTTCATGCCATCTCGGTGCCTTGTTC[C/T]GAAGAACCAATGGCCTCTCTTTTCCCTCCTCTTCA
	FVES0305	HG2	2BI	26.909	SSR	NMH		Fvb2	4516939	-	-	CCACCTCCTCGACAGTTTGT / GCTCCCACTGAAACTGAAGC
	FVES3774	HG2	2BI	26.909	SSR	PHR		Fvb2	4519360	-	-	GTACCCTATGCTGGGGGACT / CCGAAGCTCCTATCACCAAA
	Fvb2_3694826	HG2	2BI	27.179	SNP	PHR		Fvb2	3694791	Affx-88819916	AX-89781296	AACCATGAGGTTGTCAAAAAAGCTTTGGTAACCAT[C/T]ATGGAAAAGAAGAAAGAAAGACTTTGGATTCTGCT
	Fvb2_3504010	HG2	2BI	27.179	SNP	PHR		Fvb2	3503975	Affx-88819817	AX-89819465	GTTACAGCTTCTATGTTGTCGGATCAGCTTATGGT[A/G]ACTGGAATCAGACCACTTCTCCGGCCACTTACAAC
	Fvb2_4171409	HG2	2BI	27.179	SNP	PHR		Fvb2	4171374	Affx-88820145	AX-89820715	TGGCCATCGTAAGAACTGCACGAGCTTTACTCAGC[C/T]CATTCATCTTCTCTTCAAGATTTGCAAGAGAAAGC
	Fvb2_4340893	HG2	2BI	27.179	SNP	PHR		Fvb2	4340858	Affx-88820255	AX-89821142	GAACCAAGTATTAAAGATGAGAAGAGTACCAAGGA[G/T]GCACCAGTCATTCCTGAACATGCTGTTGAGCACAG
	Fvb2_3860516	HG2	2BI	27.179	SNP	PHR	TopHit	Fvb2	3860481	Affx-88819990	AX-89904398	TCAAAACTAACCGACACTACTCCTCAAATGTGAGA[A/T]TTTTTTATAAATAACCATAAATAAGCCTTCAAATT
	Fvb2_4251044	HG2	2BI	27.214	SNP	PHR		Fvb2	4251009	Affx-88820208	AX-89820944	ATCAGAATAGCTCACAACCAGTTTTTTCAGCTGCC[A/G]CACACCTCTCAAAGCCATCTGACATGACCAACATG
	Fvb2_3502018	HG2	2BI	27.335	SNP	PHR		Fvb2	3501983	Affx-88819807	AX-89781054	GCAAGGGAGACAGAGCTTTTGTTAATGTCCACAAC[A/G]ACGGCAAATATGGTGTCACCATTCACTGGTATCTC
	Fvb2_3534277	HG2	2BI	27.335	SNP	NMH		Fvb2	3534242	Affx-88819829	AX-89781072	TACGGCAAGACCTATATGCTGCGCATAATCAACGC[C/T]ATCATGAACGAAGAACAGTTTTTCGCCATCGCCAA
	Fvb2_3593868	HG2	2BI	27.335	SNP	PHR		Fvb2	3593833	Affx-88819858	AX-89781169	CCTCTTCCTGTATAACTTCTTGGTCATACAGCTGA[G/T]AGAGTATCTGTATAAGAAAAATCCAACAATCAAGA
	Fvb2_3633134	HG2	2BI	27.335	SNP	PHR		Fvb2	3633099	Affx-88819881	AX-89781213	TTAAAGGCCAATACATCTGGTATCACAATTCAGCC[A/G]TCCATCCTTGTCCAGATTGTGCAGATTGTTGTTGC
	Fvb2_3694463	HG2	2BI	27.335	SNP	NMH		Fvb2	3694428	Affx-88819915	AX-89781295	ATAGAATCCGCAGATGACACAGCTCTGGATAATCC[G/T]GTTGTTGTTGAAGACCTTGCAATGTTTCTGGCTAG
	Fvb2_3926848	HG2	2BI	27.335	SNP	PHR		Fvb2	3926813	Affx-88820019	AX-89781663	AAAGTAAGACAACGGTCTAGAAAACAACGTGAGCA[A/C]CGCAGACAAGATGTTGCTTCTTCCACACAGGTAAA
	Fvb2_3504296	HG2	2BI	27.335	SNP	PHR		Fvb2	3504261	Affx-88819818	AX-89819466	TGTCATTTGGAACGTCATGCTAGTTGGGGAATGGA[C/T]GCAGTACTCATTGTGAAGAACGGATCCAAGAAGAA
	Fvb2_3693599	HG2	2BI	27.335	SNP	PHR		Fvb2	3693564	Affx-88819912	AX-89819744	CCTGATACAGTTGATGTTCTTGCATTGTTCATTGC[C/T]CGAGCTGTTGTTGATGACATACTTCCTCCTGCATT
	Fvb2_4056062	HG2	2BI	27.335	SNP	PHR		Fvb2	4056027	Affx-88820068	AX-89820419	AGCCTTGACGAGTTGCAAGTGAACTACAATAATGA[A/G]CGTTCAAGGTGGGTTAGAACCTAATGGTCACTAGT
	Fvb2_3660257	HG2	2BI	27.335	SNP	PHR	TopHit	Fvb2	3660222	Affx-88819895	AX-89847250	AGGAGAGTTCTGGCACTGGGGTAGAATATACAAGG[A/C]ATATATAAGGCAAAGGTAAGTTGGAATAGAATCAT
	Fvb2_3695087	HG2	2BI	27.335	SNP	PHR	TopHit	Fvb2	3695052	Affx-88819917	AX-89847254	GTTACAGAAAATGGGACCTGCTAACAAGCAGGAGT[C/T]TGTACTCCATTACCACTGATCATATGTGAGTGCAT
	Fvb2_3832330	HG2	2BI	27.335	SNP	PHR		Fvb2	3832295	Affx-88819980	AX-89877139	AATTGGTACACCTCATTAGTCATGGCCCCCTTCAA[C/T]GGGATGACCTGCAAGGCATTCATATCATCCACTAC
	Fvb2_4106920	HG2	2BI	27.335	SNP	PHR		Fvb2	4106885	Affx-88820099	AX-89877672	TGATGTTTCAAATCTGAGATTAAATGAAGCTTCAG[A/G]TTCCAAGGATTCTACTTCAGATGAACAGAGTAAAT
	Fvb2_4243431	HG2	2BI	27.335	SNP	PHR		Fvb2	4243396	Affx-88820202	AX-89878056	TTTCTGCAAGAATGCCCTGGTTCTGCTACTACTGA[G/T]CTCTTTGGGATATTTCTGTAGTACTGCTGCTGATC
	Fvb2_3657477	HG2	2BI	27.335	SNP	PHR	TopHit	Fvb2	3657442	Affx-88819894	AX-89904365	TCTGACTGTTTCTTTACCTTGTCCTAATAGAATTT[G/T]ACAATAGCAGTGACACTGAAGATGAAAACGTTGAA
	Fvb2_12774368	HG2	2BI	27.522	SNP	PHR		Fvb2	12774333	Affx-88823109	AX-89783957	TAGTTTCATGCAAAGTTTCCTAGCAAAGTATCCAA[A/G]TGCTAGACCGTTGGTTGTTCTTCCTAAAGGAATAT
	Fvb2_12839267	HG2	2BI	27.522	SNP	PHR		Fvb2	12839232	Affx-88823145	AX-89783969	TCTCTGCTTTCACTGTCTCTGGTTTAATGCACGAG[C/T]TCTTCTTTTACTATGTCACTCGTGTGCATCCCACA
	Fvb2_7414305	HG2	2BI	27.522	SNP	NMH		Fvb2	7414270	Affx-88821105	AX-89822617	TTATACTTATTAACAATCATAGCAGACAATGAAGG[A/G]GTTGGGTTAAACAAGCTACAATTCACAACAAGAAT
	Fvb2_9971239	HG2	2BI	27.522	SNP	PHR		Fvb2	9971204	Affx-88822067	AX-89823015	GAAGAAATGGGTTTTGGGCTGTTGTTGAAGCTCCA[A/G]TGTGAGCAACTGCAGCTTGGTTTGTGTGGTTGGTT
	Fvb2_10012506	HG2	2BI	27.522	SNP	NMH		Fvb2	10012471	Affx-88822091	AX-89823024	TTTTTTAATACAGCTCCAATGGTGAAGTTTCTACT[A/G]GAGCATCTGGATAAATCTGGGTGTGCCGTTGGGGA
	Fvb2_12757489	HG2	2BI	27.522	SNP	PHR		Fvb2	12757454	Affx-88823089	AX-89823384	GGACAATATTACCAGCAATACCTTTAGCTTCAAAC[A/G]GACTATGCAATGGGATTCCAAAAGCAGTGGCCCTT
	Fvb2_12760017	HG2	2BI	27.522	SNP	PHR		Fvb2	12759982	Affx-88823096	AX-89823388	TGCCCAACATGTGATTGTCGAAACAGGAATTGTCT[A/G]TTGAGGTTACTGACTTCTATAGTGTCCATGTCAAT
	Fvb2_7177868	HG2	2BI	27.522	SNP	NMH	TopHit	Fvb2	7177833	Affx-88821044	AX-89860931	AGTCTGTCTATGCACTTAAATGATGGTTTTTGTTG[-/TTA]GATATGATGCAAAAATGGAAGAGCTTCTAGATCAA
	Fvb2_7128149	HG2	2BI	27.522	SNP	PHR		Fvb2	7128114	Affx-88821034	AX-89879765	CACCGGTCCATCCTGAAAAGACTTGGAAACAGCTG[A/G]GCTGCTGTCCTCAAGAAAACTATGATATTTCACCT
	Fvb2_7251704	HG2	2BI	27.522	SNP	PHR		Fvb2	7251669	Affx-88821066	AX-89879775	GGAATGCCCTCAGCTTCCACAAGACGCCTAATCTC[A/G]GCTTTGTTTGAATAGAAGTTGTAGTCCATCCCTGA
	Fvb2_3455792	HG2	2BI	27.596	SNP	PHR		Fvb2	3455757	Affx-88819793	AX-89780978	ATATATGTAAAGAAGATGAGTGAGAAGATAGGAGC[C/T]GTTGATTCCAGTTATGATACTGTTTACCAGCCCAA
	Fvb2_12437376	HG2	2BI	27.596	SNP	PHR		Fvb2	12437341	Affx-88822988	AX-89823345	AAGATCGTTGTCTATGAAGGTGTTGATTCCCTTTC[A/G]AAGCAGAGCACTGTGCAAATGGCCTGTGAAACCAA
	Fvb2_12786632	HG2	2BI	27.596	SNP	PHR	TopHit	Fvb2	12786597	Affx-88823123	AX-89847625	ATCCAAACTTCTAGAATGAAAAGATTCAGTCCGAA[C/T]GTTCAGAAAGACCACAACTTCCCACTAGAACTCAA
	Fvb2_12875253	HG2	2BI	27.596	SNP	PHR	TopHit	Fvb2	12875218	Affx-88823159	AX-89847628	TATATGATAGGAAACTGTTTTTAATTCTTTTTCCC[C/T]ACGCCATTCATCATCATGAGCACATTGCTTTGCTT
	Fvb2_12775494	HG2	2BI	27.596	SNP	PHR		Fvb2	12775459	Affx-88823114	AX-89880552	AACAATTCCCCTGATGCTAAGGTCTTCTTTGGCTC[A/G]ATCAAGGCATGTGGAGAGGGTATATCTTTAGTAGG
	Fvb2_12871148	HG2	2BI	27.596	SNP	PHR	TopHit	Fvb2	12871113	Affx-88823157	AX-89904655	ATTGAACTTGCTGAAGAGAAAGGATTTTAATCGAT[C/G]GCATGCCCGATCCCTCTCGAGAAACTCGTAGAATT
	Fvb2_2683350	HG2	2BI	27.71	SNP	PHR		Fvb2	2683315	Affx-88819449	AX-89783272	CATTAAGTGGCATCAAACTCTTAATTCTGAACGGC[C/T]GAAGCTAATTACCACTGATAGTCACGTTGTTAGAA
	Fvb2_10389237	HG2	2BI	27.71	SNP	NMH		Fvb2	10389202	Affx-88822266	AX-89783706	ATACTTACAGGGGAGCTTATAGTGACAATGCCAAT[A/G]TTAGAGATGGTGTCTGCCCATTTTACTGTGATTTC
	Fvb2_10475711	HG2	2BI	27.71	SNP	PHR	TopHit	Fvb2	10475676	Affx-88822299	AX-89806842	GTACTCTAGGGTAACATGTCACAGGATTAAGCTAC[-/TAT]TATCACCTTTAAATTGGCAATTTAAAAGTGAGAAT
	Fvb2_10699081	HG2	2BI	27.71	SNP	NMH		Fvb2	10699046	Affx-88822418	AX-89815359	GACTGGTAAACCAGTCTATCAGATCAAGTCTCGTG[A/T]GAAGGTAAAGCCGATCGATGATATTCTAAAGCTAC
	Fvb2_2634645	HG2	2BI	27.71	SNP	PHR		Fvb2	2634610	Affx-88819425	AX-89821838	GATCCAGCGTAAATGCATGTGTTCCAGAACCAAAG[C/T]TGGTACAGAATATTGTGGCTGATGAATAAAGAACA
	Fvb2_10125128	HG2	2BI	27.71	SNP	PHR		Fvb2	10125093	Affx-88822158	AX-89823052	CCTTGGACGATGGAACAGAAAGGGCATAACCATTG[C/T]AACCTTTTTTGTTCAAAGCTTCAATCATCATATAT
	Fvb2_10915399	HG2	2BI	27.71	SNP	NMH		Fvb2	10915364	Affx-88822520	AX-89823182	GTCGGTACGTGTTGGTTGTGCCAGAGTGAAGTGCA[C/T]GAATGGAGGTACCTTCATCGGGTGCAACTATGATC
	Fvb2_10087610	HG2	2BI	27.71	SNP	PHR	TopHit	Fvb2	10087575	Affx-88822133	AX-89847578	ATTCATAACTTGCTGAAAGCATTTCAGAACCAAAA[G/T]TAATATGGTGTAATTCATAATCTTCCGATAGATGT
	Fvb2_10472102	HG2	2BI	27.71	SNP	PHR	TopHit	Fvb2	10472067	Affx-88822294	AX-89847585	AGGCTGAGTTAATTTTTCCGGGTAAGAAGGTAGGC[C/T]TACTTATAGTTATTTGAATCCTTGCAGACTCTCGG
	Fvb2_10530037	HG2	2BI	27.71	SNP	PHR	TopHit	Fvb2	10530002	Affx-88822321	AX-89867810	TCTCCAAGTTTCAAGCCATAACAGCAAAAGAACTT[A/G]TGATGACTTCTGTGCCTCAAAACTCACAGAGACTC
	Fvb2_10869806	HG2	2BI	27.71	SNP	PHR		Fvb2	10869771	Affx-88822508	AX-89872377	TTAAGACCCTGCCTTTTTGAATTTGTGATTCGTGC[A/G]CTTAGCTTAGTAGCTCCAGTCAAGATGATACTCCT
	Fvb2_2252091	HG2	2BI	27.71	SNP	PHR	TopHit	Fvb2	2252056	Affx-88821080	AX-89879781	GCATGCTTTCTATGTGGGGAAGGGCATTAAATGGT[A/G]TTCTGGATTGTGATGATGAGGTATGTATGAATGCA
	Fvb2_10479914	HG2	2BI	27.71	SNP	PHR	TopHit	Fvb2	10479879	Affx-88822300	AX-89904634	ACAACTGGTAGTGCTGGAGCTACTAAGCACAGCAG[C/T]TCCTAGTCAGTTATGGCCAACTTGTGATCAGCCAA
	Fvb2_2622571	HG2	2BI	27.81	SNP	PHR		Fvb2	2622536	Affx-88819416	AX-89782663	ATGCATGTAGAAGAGGATGATTAGAAGCATACATG[G/T]GATGCCCATGGCTTTGGTGAAGATGGATGATCTAA
	Fvb2_10475251	HG2	2BI	27.81	SNP	PHR		Fvb2	10475216	Affx-88822297	AX-89783714	GGAAGGAACTGCCCTCAAAGTAAACCAGGATGTTC[A/G]GTTAGTGCTCATTCGTATTGGTGTTGTTCTTGGTA
	Fvb2_3261369	HG2	2BI	27.81	SNP	PHR		Fvb2	3261334	Affx-88819691	AX-89783904	CTAGTACAAACTGGATCATCCAAAGCACTTATACA[A/G]AGTAGTGGCACTGACACATTTCCTACGTAACTAGC
	Fvb2_3380965	HG2	2BI	27.81	SNP	NMH		Fvb2	3380930	Affx-88819767	AX-89784007	TATGAGAAAAATGGCTTTGCTCACAAACAGTCCCT[C/T]TAAAAGCATTCTTTCTCGACATCAAAACCAGAATA
	Fvb2_3362460	HG2	2BI	27.81	SNP	PHR		Fvb2	3362425	Affx-88819745	AX-89815368	CACGTCCCTCTCAAATCTCTGAATCCTGTAATAAC[A/C]GTAACCCCATCAAATTTGGACGATACTTAAGCATA
	Fvb2_2579150	HG2	2BI	27.81	SNP	NMH		Fvb2	2579115	Affx-88819392	AX-89820384	CTCGTAGACCGACAAATGAAATATACATGTTCAAC[A/G]ACGACGTCCTAAGGATGCATAGTGTGAACTTCCAA
	Fvb2_2580507	HG2	2BI	27.81	SNP	PHR		Fvb2	2580472	Affx-88819393	AX-89820414	CCCACTTCCATTGGAATCTGCATTTGCATAAAATG[A/G]TGAGTTGAGCTCTCCAGAATGAGATGACTTTCTTG
	Fvb2_2714992	HG2	2BI	27.81	SNP	PHR		Fvb2	2714957	Affx-88819473	AX-89822468	TAAGCCACATTCTGTCTCTTGCATCAGCAGCACCA[A/C]ACCCTACAGTTCCATTCTTTTCTCGGGATACGATT
	Fvb2_2901842	HG2	2BI	27.81	SNP	PHR		Fvb2	2901807	Affx-88819575	AX-89822765	CCAAAATCGACCGATCTCAATTCAATGAGAGTGCC[A/G]GGTCCCGCCGCCAGACCTACTCTAGAGTCCGGCGG
	Fvb2_2903599	HG2	2BI	27.81	SNP	PHR		Fvb2	2903564	Affx-88819579	AX-89822768	GAAGATCTTATGATCGAAGGAATTAATGAAGATGA[A/G]CTGGAGAGTGATCATACAATGACTGATGGAAGTAT
	Fvb2_2904126	HG2	2BI	27.81	SNP	NMH		Fvb2	2904091	Affx-88819581	AX-89822777	GCCACCTTTGCTCTGTCCTCCCACATCCAATACAA[C/T]TCTGCAAAAGGTAACAATGATTTGTTTCTTTATGT
	Fvb2_2471159	HG2	2BI	27.81	SNP	PHR		Fvb2	2471124	Affx-88819361	AX-89822873	TTATGTTTGAAATATCAGAGAGTTCCCAATCTGAT[C/T]GGAGGTGCTTTTGTTAATTCACAATCGACTGCGTC
	Fvb2_10140626	HG2	2BI	27.81	SNP	PHR		Fvb2	10140591	Affx-88822169	AX-89823057	TGGAGTTTATACTTCATTAATAAAAACCAACCTCT[C/T]GTATGACTTTTAGATCAAATGTAAAGATATTGGGG
	Fvb2_10141419	HG2	2BI	27.81	SNP	PHR		Fvb2	10141384	Affx-88822174	AX-89823058	GGAACAGAGATGGAAAATGCACTGAATCCTTTCTT[A/C]TTCAGAGCTTCAATCATCATACCAGCGGCAACAAT
	Fvb2_10501022	HG2	2BI	27.81	SNP	PHR		Fvb2	10500987	Affx-88822308	AX-89823103	TCTCCCCTTGAAAGATGGACTTAAAGCGCTAAAAG[A/G]CCTAACTGCCCTTGATAGCTTAGATGATGTTGAGA
	Fvb2_3119522	HG2	2BI	27.81	SNP	PHR		Fvb2	3119487	Affx-88819631	AX-89823118	GTCTAAACAGTAGTGGTAGCACTGTTTCATGGAAC[A/G]TAAAGAGTGAACCAAACCCATGTTTATGGAAAGGG
	Fvb2_3259759	HG2	2BI	27.81	SNP	NMH		Fvb2	3259724	Affx-88819688	AX-89823315	ACTGGCCAACTTGTCACAATAGCAATATAAACAAG[C/T]AACCATAACGACCACCTACTCTGTCGAGATAGCAG
	Fvb2_3281042	HG2	2BI	27.81	SNP	NMH		Fvb2	3281007	Affx-88819706	AX-89823336	TTTCCACACATTCAGGATGATAAGCTTTAAGGCAA[C/T]TCCTGAAACATGAAAACACAGTGCCAAAAGACCAA
[truncated: 9,578 more rows]
