# Supplementary material for: Discrimination of candidate subgenome-specific loci by linkage map construction with an S1 population of octoploid strawberry (Fragaria × ananassa)
Source: BMC Genomics. 2017 May 12;18:374. doi: 10.1186/s12864-017-3762-y (PMC5429521; doi:10.1186/s12864-017-3762-y)
Supplement: Supplementary file 4 — Detailed summary statistics of the ‘Reikou’ linkage map. (XLSX 53 kb) [file 12864_2017_3762_MOESM4_ESM.xlsx]

## Sheet: Additional_file_4
	Additional file 4. Detailed summary statistics of the ’Reikou’ linkage map.
	LGs	Length [cM]	Number of mapped loci															Number of bins	Mean bin span [cM]	Segregation distortion [%]	Direction of segregation distortion	Position on the corresponding F. vesca pseudomolecules							Number of SNP-SNP
			Total	Segregation pattern				SNPs					SSR loci									Chr	LG physical start [bp]	LG physical end [bp]	Total length [bp]	Genome coverage [%] a)	SNP Number on other chr b)	[%]
				Codominant Total	[%]	Dominant Total	[%]	SNP Total	PHR(codominant)-SNP	[%]	NMH(dominant)-SNP	[%]	SSR Total	Codominant-SSR	[%]	Dominant-SSR	[%]
	1A	112.862	406	335	82.5123	71	17.4877	383	316	77.8325	67	16.5025	23	19	4.6798	4	0.985222	190	0.594011	15.5779	Haplotype B	1	121408	23292963	23171555	96.6353	16	4.17755	346
	1BI	90.985	239	189	79.0795	50	20.9205	225	178	74.477	47	19.6653	14	11	4.60251	3	1.25523	128	0.71082	6.51163	Haplotype B	1	86933	22729949	22643016	94.4311	5	2.22222	218
	1BII	66.497	216	155	71.7593	61	28.2407	206	149	68.9815	57	26.3889	10	6	2.77778	4	1.85185	96	0.692677	52.5424	Haplotype A	1	68326	9440957	9372631	39.0879	4	1.94175	199
	1BIII	69.121	160	124	77.5	36	22.5	151	116	72.5	35	21.875	9	8	5	1	0.625	73	0.946863	3.3557	Haplotype B	1	8647854	22361475	13713621	57.1917	2	1.3245	141
	1BIV	54.568	90	61	67.7778	29	32.2222	85	56	62.2222	29	32.2222	5	5	5.55556	0	0	31	1.76026	0	-	1	23700	3216590	3192890	13.3157	1	1.17647	80
	2A	187.498	651	557	85.5607	94	14.4393	604	516	79.2627	88	13.5177	47	41	6.298	6	0.921659	242	0.774785	2.52976	Haplotype A	2	33511	28886169	28852658	97.2506	10	1.65563	530
	2BI	88.593	454	331	72.9075	123	27.0925	428	320	70.4846	108	23.7885	26	11	2.42291	15	3.30396	149	0.594584	27.7778	Haplotype B	2	102033	28887633	28785600	97.0246	10	2.33645	401
	2BII	91.621	370	259	70	111	30	351	248	67.027	103	27.8378	19	11	2.97297	8	2.16216	130	0.704777	6.35452	Haplotype A	2	98611	25145221	25046610	84.422	3	0.854701	332
	2BIII	55.691	153	104	67.9739	49	32.0261	142	94	61.4379	48	31.3725	11	10	6.53595	1	0.653595	50	1.11382	2.34375	Haplotype A	2	21380876	28301836	6920960	23.3277	1	0.704225	135
	3A	99.949	579	487	84.1105	92	15.8895	542	457	78.9292	85	14.6805	37	30	5.18135	7	1.20898	278	0.359529	27.8157	Haplotype A	3	46752	31909336	31862584	93.7826	47	8.67159	480
	3BI	155.191	602	455	75.5814	147	24.4186	574	433	71.9269	141	23.4219	28	22	3.65449	6	0.996678	254	0.610988	7.03704	Haplotype A	3	61117	33124563	33063446	97.3171	36	6.27178	549
	3BII	102.289	334	236	70.6587	98	29.3413	328	231	69.1617	97	29.0419	6	5	1.49701	1	0.299401	137	0.746635	2.95203	Haplotype A	3	105508	29117644	29012136	85.3927	19	5.79268	312
	3BIII	88.681	309	243	78.6408	66	21.3592	296	236	76.3754	60	19.4175	13	7	2.26537	6	1.94175	66	1.34365	83.959	Haplotype A	3	14375843	33126030	18750187	55.1883	24	8.10811	279
	4A	94.219	378	320	84.6561	58	15.3439	352	302	79.8942	50	13.2275	26	18	4.7619	8	2.1164	138	0.682746	2.10526	Haplotype A	4	863180	32463872	31600692	94.8778	7	1.98864	321
	4BI	92.851	337	237	70.3264	100	29.6736	313	227	67.3591	86	25.5193	24	10	2.96736	14	4.1543	113	0.82169	2.15054	Haplotype B	4	2260331	28532063	26271732	78.8781	8	2.55591	291
	4BII	78.611	165	122	73.9394	43	26.0606	155	114	69.0909	41	24.8485	10	8	4.84848	2	1.21212	62	1.26792	1.41844	Haplotype A	4	10087870	32324085	22236215	66.7619	4	2.58065	147
	4BIII	54.308	116	79	68.1034	37	31.8966	109	75	64.6552	34	29.3103	7	4	3.44828	3	2.58621	24	2.26283	1.16279	Haplotype A	4	26444208	32446581	6002373	18.0215	7	6.42202	106
	5A	131.273	696	545	78.3046	151	21.6954	660	520	74.7126	140	20.1149	36	25	3.59195	11	1.58046	278	0.472205	34.2229	Haplotype B	5	27128	29109365	29082237	97.0676	8	1.21212	600
	5BI	101.061	511	386	75.5382	125	24.4618	497	376	73.5812	121	23.6791	14	10	1.95695	4	0.782779	201	0.502791	5.59284	Haplotype A	5	36320	29081467	29045147	96.9438	12	2.41449	475
	5BII	95.416	425	317	74.5882	108	25.4118	410	306	72	104	24.4706	15	11	2.58824	4	0.941176	181	0.52716	15.903	Haplotype A	5	2091555	29080158	26988603	90.0797	10	2.43902	384
	5BIII	54.441	161	114	70.8075	47	29.1925	158	112	69.5652	46	28.5714	3	2	1.24224	1	0.621118	73	0.745767	0.787402	Haplotype A	5	6730	6905370	6898640	23.0255	1	0.632911	151
	6A-1	63.723	358	325	90.7821	33	9.21788	348	319	89.1061	29	8.10056	10	6	1.67598	4	1.11732	172	0.370483	0.255754	Haplotype B	6	51527	12377083	12325556	30.9336	1	0.287356	296
	6A-2	75.176	513	429	83.6257	84	16.3743	486	410	79.922	76	14.8148	27	19	3.7037	8	1.55945	237	0.317198	5.30303	Haplotype A	6	1221336	38852278	37630942	94.4427	5	1.02881	427
	6BI	93.073	618	456	73.7864	162	26.2136	597	444	71.8447	153	24.7573	21	12	1.94175	9	1.45631	272	0.34218	8.27068	Haplotype A	6	9824694	38810481	28985787	72.7459	14	2.34506	568
	6BII	135.773	473	344	72.7273	129	27.2727	442	321	67.8647	121	25.5814	31	23	4.86258	8	1.69133	251	0.540928	3.06122	Haplotype A	6	37248	38774594	38737346	97.2195	5	1.13122	416
	6BIII	51.187	245	182	74.2857	63	25.7143	236	177	72.2449	59	24.0816	9	5	2.04082	4	1.63265	84	0.609369	0.469484	Haplotype A	6	35704	8341483	8305779	20.8451	2	0.847458	222
	6BIV	62.018	170	134	78.8235	36	21.1765	166	130	76.4706	36	21.1765	4	4	2.35294	0	0	70	0.885971	2.63158	Haplotype A	6	14869499	34911026	20041527	50.2984	0	0	155
	7A	82.381	726	639	88.0165	87	11.9835	690	612	84.2975	78	10.7438	36	27	3.71901	9	1.23967	276	0.298482	35.0254	Haplotype A	7	125274	23583486	23458212	96.8634	1	0.144928	613
	7BI	66.04	395	302	76.4557	93	23.5443	373	282	71.3924	91	23.038	22	20	5.06329	2	0.506329	182	0.362857	2.53165	Haplotype B	7	1132634	23542650	22410016	92.5352	3	0.80429	353
	7BII	119.496	392	284	72.449	108	27.551	379	273	69.6429	106	27.0408	13	11	2.80612	2	0.510204	154	0.775948	24.0741	Haplotype A	7	146945	23592556	23445611	96.8114	3	0.791557	353
	7BIII	101.933	332	248	74.6988	84	25.3012	316	238	71.6867	78	23.494	16	10	3.01205	6	1.80723	146	0.698171	9.65517	Haplotype A	7	213811	23266267	23052456	95.188	6	1.89873	301
	Total	2816.53	11574	8999	77.7519	2575	22.2481	11002	8588	74.2008	2414	20.8571	572	411	3.55106	161	1.34582	4738	0.594455	14.8831	n/a		n/a	n/a	690906765	80.3558	275	2.4117	10181
	a) Coverage ratio [%] of F. vesca pseudomolecules (v2.0.a1) by LGs of the 'Reikou' map.
	b) Numbers and ratios [%] of SNPs mapped on another F. vesca chromosomes.
